# Supplementary material for: Crystal structure of tris­(2-methyl-1H-imidazol-3-ium) benzene-1,3,5-tri­carboxyl­ate
Source: Acta Crystallogr E Crystallogr Commun. 2025 Jun 6;81(Pt 7):573–81. doi: 10.1107/S2056989025004748 (PMC12230616; doi:10.1107/S2056989025004748)
Supplement: Supplementary file 1 [file e-81-00573-sup1.cif]

##############################################################################
#                                                                            #
# This CIF contains the data in a paper accepted for publication in          #
# Acta Crystallographica Section E. It conforms to the requirements of       #
# Notes for Authors for Acta Crystallographica Section E, and has been       #
# peer reviewed under the auspices of the IUCr Commission on Journals.       #
#                                                                            #
# Full details of the Crystallographic Information File format               #
# are given in the paper "The Crystallographic Information File (CIF):       #
# a New Standard Archive File for Crystallography" by S. R. Hall, F. H.      #
# Allen and I. D. Brown [Acta Cryst. (1991), A47, 655-685].                  #
#                                                                            #
# The current version of the core CIF dictionary is obtainable from          #
# ftp://ftp.iucr.org/pub/cif_core.dic.                                       #
#                                                                            #
# Software is freely available for graphical display of the structure(s)     #
# in this CIF. For information consult the CIF software page                 #
# http://www.iucr.org/resources/cif/software.                                #
#                                                                            #
# This file may be used for bona fide research purposes within the           #
# scientific community so long as proper attribution is given to the journal # 
# article from which it was obtained.                                        #
#                                                                            #
##############################################################################
data_I
_audit_creation_method
;
Olex2 1.5
(compiled 2025.03.04 svn.red2d20d0 for OlexSys, GUI svn.r7188)
;
_journal_date_recd_electronic     2025-04-15
_journal_date_accepted     2025-05-26
_journal_name_full     'Acta Crystallographica, Section E'
_journal_year     2025
_journal_volume     81
_journal_issue      7
_journal_page_first     0
_journal_page_last     0
_journal_paper_category     GO
_journal_paper_doi     10.1107/S2056989025004748
_journal_coeditor_code     JQ2040
_publ_contact_author_name     'Jose de Jesus Velazquez-Garcia'
_publ_contact_author_address
;
Deutsches Elektronen-Synchrotron DESY, Notkestr. 85, 22607 Hamburg,
Germany
;
_publ_contact_author_email     'jose.velazquez@desy.de'
_publ_contact_author_fax     ?
_publ_contact_author_phone     ?
_publ_section_title
;
Crystal structure of tris(2-methyl-1<i>H</i>-imidazol-3-ium)
benzene-1,3,5-tricarboxylate
;
loop_
    _publ_author_name
    _publ_author_footnote
    _publ_author_address
    'Lukaszczyk, Weronika' .
;
Faculty of Chemistry, Jagiellonian University in Krak\'ow, Gronostajowa 2,
30-387,
Krak\'ow,
Poland
;
    'Lohse, Allegra' .
;
Gymnasium Altona, Hohenzollernring 57-61, 22763 Hamburg,
Germany
;
    'Leibing, Julia' .
;
BS 06 Berufliche Schule Chemie, Biologie, Pharmazie, Agrarwirtschaft,
Ladenbeker Furtweg 151, 21033 Hamburg,
Germany
;
    'Yildizbas, Sudem' .
;
BS 06 Berufliche Schule Chemie, Biologie, Pharmazie, Agrarwirtschaft,
Ladenbeker Furtweg 151, 21033 Hamburg,
Germany
;
    'Rizvanovic, Irwana' .
;
BS 06 Berufliche Schule Chemie, Biologie, Pharmazie, Agrarwirtschaft,
Ladenbeker Furtweg 151, 21033 Hamburg,
Germany
;
    'Techert, Simone' .
;
Deutsches Elektronen-Synchrotron DESY, Notkestr. 85, 22607 Hamburg,
Germany
Institut f\"ur R\"ontgenphysik, Georg-August-Universit\"at G\"ottingen,
Friedrich-Hund-Platz 1, G\"ottingen, 37077,
Germany
;
    'Velazquez-Garcia, Jose de Jesus' .
;
Deutsches Elektronen-Synchrotron DESY, Notkestr. 85, 22607 Hamburg,
Germany
;
_publ_section_synopsis
;
The structure of a 2-methyl-1<i>H</i>-imidazol-3-ium-trimesate compound was
determined by single-crystal X-ray diffraction. The compound is mixture of
protonated and deprotonated molecules.
;
_chemical_name_systematic
;
Tris(2-methyl-1<i>H</i>-imidazol-3-ium) benzene-1,3,5-tricarboxylate
;
_chemical_name_common     ?
_chemical_formula_moiety     '3(C4 H7 N2 +), C9 H3 O6 3-'
_chemical_formula_sum     'C21 H24 N6 O6'
_chemical_formula_iupac     '3C4 H7 N2 +, C9 H3 O6 3-'
_chemical_formula_weight     456.46
_chemical_melting_point     ?
_space_group_crystal_system     triclinic
_space_group_name_H-M_alt     'P -1'
_space_group_name_Hall     '-P 1'
loop_
    _space_group_symop_operation_xyz
    'x, y, z'
    '-x, -y, -z'
_cell_length_a     8.8634(5)
_cell_length_b     10.3453(7)
_cell_length_c     11.6777(7)
_cell_angle_alpha     74.199(4)
_cell_angle_beta     79.749(4)
_cell_angle_gamma     87.580(4)
_cell_volume     1013.85(11)
_cell_formula_units_Z     2
_cell_measurement_reflns_used     4963
_cell_measurement_theta_min     2.71
_cell_measurement_theta_max     27.55
_cell_measurement_temperature     296.15
_exptl_crystal_description     irregular
_exptl_crystal_colour     'clear light colourless'
_exptl_crystal_size_max     0.1
_exptl_crystal_size_mid     0.08
_exptl_crystal_size_min     0.07
_exptl_crystal_density_diffrn     1.495
_exptl_crystal_density_meas     ?
_exptl_crystal_density_method     ?
_exptl_crystal_F_000     480
_exptl_absorpt_coefficient_mu     0.112
_exptl_absorpt_correction_type     multi-scan
_exptl_absorpt_process_details
;
(SADABS; Krause <i>et al.</i>,  2015)
;
_exptl_absorpt_correction_T_min     0.6612
_exptl_absorpt_correction_T_max     0.7456
_diffrn_ambient_temperature     296.15
_diffrn_source     ?
_diffrn_source_power     0.03
_diffrn_source_voltage     50.0
_diffrn_source_current     0.6
_diffrn_radiation_type     MoK\a
_diffrn_radiation_wavelength     0.71073
_diffrn_radiation_monochromator     graphite
_diffrn_measurement_device_type     'Bruker P4'
_diffrn_measurement_method     '\w scans'
_diffrn_detector_area_resol_mean     ?
loop_
    _diffrn_refln_index_h
    _diffrn_refln_index_k
    _diffrn_refln_index_l
    -1 0 0
    -1 0 0
    -1 0 0
    -1 0 0
    -1 0 0
    1 0 0
    1 0 0
    1 0 0
    1 0 0
    -2 0 0
    -2 0 0
    -2 0 0
    2 0 0
    2 0 0
    2 0 0
    -3 0 0
    -3 0 0
    3 0 0
    3 0 0
    3 0 0
    -4 0 0
    -4 0 0
    4 0 0
    4 0 0
    4 0 0
    -5 0 0
    -5 0 0
    5 0 0
    5 0 0
    5 0 0
    -6 0 0
    -6 0 0
    6 0 0
    6 0 0
    6 0 0
    -7 0 0
    -7 0 0
    7 0 0
    7 0 0
    7 0 0
    7 0 0
    -8 0 0
    -8 0 0
    8 0 0
    8 0 0
    8 0 0
    8 0 0
    -9 0 0
    -9 0 0
    9 0 0
    9 0 0
    9 0 0
    9 0 0
    -10 0 0
    -10 0 0
    10 0 0
    10 0 0
    10 0 0
    -11 0 0
    11 0 0
    11 0 0
    11 -1 0
    11 -1 0
    -11 1 0
    10 -1 0
    10 -1 0
    10 -1 0
    -10 1 0
    -10 1 0
    9 -1 0
    9 -1 0
    9 -1 0
    -9 1 0
    -9 1 0
    8 -1 0
    8 -1 0
    8 -1 0
    8 -1 0
    -8 1 0
    -8 1 0
    7 -1 0
    7 -1 0
    7 -1 0
    7 -1 0
    -7 1 0
    -7 1 0
    6 -1 0
    6 -1 0
    6 -1 0
    6 -1 0
    -6 1 0
    -6 1 0
    5 -1 0
    5 -1 0
    5 -1 0
    5 -1 0
    -5 1 0
    -5 1 0
    -5 1 0
    4 -1 0
    4 -1 0
    4 -1 0
    4 -1 0
    -4 1 0
    -4 1 0
    -4 1 0
    3 -1 0
    3 -1 0
    3 -1 0
    -3 1 0
    -3 1 0
    -3 1 0
    2 -1 0
    2 -1 0
    2 -1 0
    2 -1 0
    -2 1 0
    -2 1 0
    -2 1 0
    1 -1 0
    1 -1 0
    -1 1 0
    -1 1 0
    -1 1 0
    0 -1 0
    0 -1 0
    0 1 0
    0 1 0
    -1 -1 0
    -1 -1 0
    -1 -1 0
    -1 -1 0
    -1 -1 0
    1 1 0
    1 1 0
    1 1 0
    -2 -1 0
    -2 -1 0
    -2 -1 0
    2 1 0
    2 1 0
    2 1 0
    -3 -1 0
    -3 -1 0
    -3 -1 0
    3 1 0
    3 1 0
    3 1 0
    -4 -1 0
    -4 -1 0
    -4 -1 0
    4 1 0
    4 1 0
    4 1 0
    -5 -1 0
    -5 -1 0
    5 1 0
    5 1 0
    5 1 0
    -6 -1 0
    -6 -1 0
    6 1 0
    6 1 0
    6 1 0
    -7 -1 0
    -7 -1 0
    7 1 0
    7 1 0
    7 1 0
    -8 -1 0
    -8 -1 0
    8 1 0
    8 1 0
    8 1 0
    8 1 0
    -9 -1 0
    -9 -1 0
    9 1 0
    9 1 0
    9 1 0
    9 1 0
    -10 -1 0
    -10 -1 0
    10 1 0
    10 1 0
    10 1 0
    -11 -1 0
    11 1 0
    11 -2 0
    11 -2 0
    11 -2 0
    -11 2 0
    10 -2 0
    10 -2 0
    10 -2 0
    -10 2 0
    -10 2 0
    9 -2 0
    9 -2 0
    9 -2 0
    -9 2 0
    -9 2 0
    8 -2 0
    8 -2 0
    8 -2 0
    -8 2 0
    -8 2 0
    7 -2 0
    7 -2 0
    7 -2 0
    7 -2 0
    -7 2 0
    -7 2 0
    6 -2 0
    6 -2 0
    6 -2 0
    6 -2 0
    -6 2 0
    -6 2 0
    -6 2 0
    5 -2 0
    5 -2 0
    5 -2 0
    5 -2 0
    -5 2 0
    -5 2 0
    -5 2 0
    4 -2 0
    4 -2 0
    4 -2 0
    4 -2 0
    -4 2 0
    -4 2 0
    -4 2 0
    3 -2 0
    3 -2 0
    3 -2 0
    3 -2 0
    -3 2 0
    -3 2 0
    2 -2 0
    -2 2 0
    -2 2 0
    -2 2 0
    1 -2 0
    -1 2 0
    -1 2 0
    -1 2 0
    -1 2 0
    0 -2 0
    0 2 0
    0 2 0
    0 2 0
    0 2 0
    -1 -2 0
    -1 -2 0
    1 2 0
    1 2 0
    1 2 0
    -2 -2 0
    -2 -2 0
    -2 -2 0
    2 2 0
    2 2 0
    -3 -2 0
    -3 -2 0
    3 2 0
    3 2 0
    3 2 0
    -4 -2 0
    -4 -2 0
    -4 -2 0
    4 2 0
    4 2 0
    4 2 0
    -5 -2 0
    -5 -2 0
    -5 -2 0
    5 2 0
    5 2 0
    5 2 0
    -6 -2 0
    -6 -2 0
    6 2 0
    6 2 0
    6 2 0
    -7 -2 0
    -7 -2 0
    7 2 0
    7 2 0
    7 2 0
    -8 -2 0
    -8 -2 0
    8 2 0
    8 2 0
    8 2 0
    -9 -2 0
    -9 -2 0
    9 2 0
    9 2 0
    9 2 0
    -10 -2 0
    -10 -2 0
    10 2 0
    10 2 0
    10 2 0
    11 2 0
    11 -3 0
    11 -3 0
    11 -3 0
    -11 3 0
    10 -3 0
    10 -3 0
    10 -3 0
    -10 3 0
    -10 3 0
    9 -3 0
    9 -3 0
    9 -3 0
    -9 3 0
    -9 3 0
    8 -3 0
    8 -3 0
    8 -3 0
    -8 3 0
    -8 3 0
    -8 3 0
    7 -3 0
    7 -3 0
    7 -3 0
    -7 3 0
    -7 3 0
    -7 3 0
    6 -3 0
    6 -3 0
    6 -3 0
    6 -3 0
    -6 3 0
    -6 3 0
    -6 3 0
    5 -3 0
    5 -3 0
    5 -3 0
    5 -3 0
    -5 3 0
    -5 3 0
    -5 3 0
    4 -3 0
    4 -3 0
    4 -3 0
    4 -3 0
    -4 3 0
    -4 3 0
    -4 3 0
    3 -3 0
    3 -3 0
    -3 3 0
    -3 3 0
    -3 3 0
    2 -3 0
    2 -3 0
    -2 3 0
    -2 3 0
    -2 3 0
    -2 3 0
    -1 3 0
    -1 3 0
    -1 3 0
    0 -3 0
    0 3 0
    0 3 0
    0 3 0
    0 3 0
    -1 -3 0
    -1 -3 0
    1 3 0
    1 3 0
    1 3 0
    -2 -3 0
    -2 -3 0
    2 3 0
    2 3 0
    2 3 0
    -3 -3 0
    -3 -3 0
    -3 -3 0
    3 3 0
    3 3 0
    3 3 0
    -4 -3 0
    -4 -3 0
    -4 -3 0
    4 3 0
    4 3 0
    4 3 0
    -5 -3 0
    -5 -3 0
    -5 -3 0
    5 3 0
    5 3 0
    5 3 0
    -6 -3 0
    -6 -3 0
    -6 -3 0
    6 3 0
    6 3 0
    6 3 0
    -7 -3 0
    -7 -3 0
    7 3 0
    7 3 0
    7 3 0
    -8 -3 0
    -8 -3 0
    8 3 0
    8 3 0
    8 3 0
    -9 -3 0
    -9 -3 0
    9 3 0
    9 3 0
    9 3 0
    -10 -3 0
    10 3 0
    10 3 0
    10 3 0
    11 3 0
    11 3 0
    10 -4 0
    10 -4 0
    10 -4 0
    -10 4 0
    -10 4 0
    9 -4 0
    9 -4 0
    9 -4 0
    -9 4 0
    -9 4 0
    8 -4 0
    8 -4 0
    8 -4 0
    -8 4 0
    -8 4 0
    -8 4 0
    7 -4 0
    7 -4 0
    7 -4 0
    -7 4 0
    -7 4 0
    -7 4 0
    6 -4 0
    6 -4 0
    6 -4 0
    -6 4 0
    -6 4 0
    -6 4 0
    5 -4 0
    5 -4 0
    5 -4 0
    5 -4 0
    -5 4 0
    -5 4 0
    -5 4 0
    4 -4 0
    4 -4 0
    -4 4 0
    -4 4 0
    -4 4 0
    3 -4 0
    3 -4 0
    -3 4 0
    -3 4 0
    -3 4 0
    2 -4 0
    -2 4 0
    -2 4 0
    -2 4 0
    -2 4 0
    1 -4 0
    -1 4 0
    -1 4 0
    -1 4 0
    -1 4 0
    0 -4 0
    0 4 0
    0 4 0
    0 4 0
    0 4 0
    -1 -4 0
    -1 -4 0
    1 4 0
    1 4 0
    1 4 0
    -2 -4 0
    -2 -4 0
    2 4 0
    2 4 0
    2 4 0
    -3 -4 0
    -3 -4 0
    -3 -4 0
    3 4 0
    3 4 0
    -4 -4 0
    -4 -4 0
    -4 -4 0
    4 4 0
    4 4 0
    4 4 0
    -5 -4 0
    -5 -4 0
    -5 -4 0
    5 4 0
    5 4 0
    5 4 0
    -6 -4 0
    -6 -4 0
    -6 -4 0
    6 4 0
    6 4 0
    6 4 0
    -7 -4 0
    -7 -4 0
    7 4 0
    7 4 0
    7 4 0
    -8 -4 0
    8 4 0
    8 4 0
    8 4 0
    -9 -4 0
    9 4 0
    9 4 0
    9 4 0
    10 4 0
    10 4 0
    10 -5 0
    10 -5 0
    10 -5 0
    -10 5 0
    -10 5 0
    9 -5 0
    9 -5 0
    9 -5 0
    -9 5 0
    -9 5 0
    -9 5 0
    8 -5 0
    8 -5 0
    8 -5 0
    -8 5 0
    -8 5 0
    -8 5 0
    7 -5 0
    7 -5 0
    7 -5 0
    -7 5 0
    -7 5 0
    -7 5 0
    6 -5 0
    6 -5 0
    6 -5 0
    -6 5 0
    -6 5 0
    -6 5 0
    5 -5 0
    -5 5 0
    -5 5 0
    -5 5 0
    -4 5 0
    -4 5 0
    -4 5 0
    3 -5 0
    3 -5 0
    -3 5 0
    -3 5 0
    -3 5 0
    -3 5 0
    2 -5 0
    -2 5 0
    -2 5 0
    -2 5 0
    -2 5 0
    1 -5 0
    -1 5 0
    -1 5 0
    -1 5 0
    0 -5 0
    0 5 0
    0 5 0
    0 5 0
    0 5 0
    -1 -5 0
    -1 -5 0
    1 5 0
    1 5 0
    1 5 0
    -2 -5 0
    -2 -5 0
    2 5 0
    2 5 0
    2 5 0
    -3 -5 0
    -3 -5 0
    3 5 0
    3 5 0
    -4 -5 0
    -4 -5 0
    -4 -5 0
    4 5 0
    -5 -5 0
    -5 -5 0
    5 5 0
    5 5 0
    -6 -5 0
    6 5 0
    6 5 0
    6 5 0
    -7 -5 0
    7 5 0
    7 5 0
    7 5 0
    -8 -5 0
    8 5 0
    8 5 0
    8 5 0
    -9 -5 0
    9 5 0
    9 5 0
    10 5 0
    10 5 0
    10 -6 0
    10 -6 0
    10 -6 0
    -10 6 0
    -10 6 0
    -10 6 0
    9 -6 0
    9 -6 0
    9 -6 0
    -9 6 0
    -9 6 0
    -9 6 0
    8 -6 0
    8 -6 0
    8 -6 0
    -8 6 0
    -8 6 0
    -8 6 0
    7 -6 0
    7 -6 0
    7 -6 0
    -7 6 0
    -7 6 0
    -7 6 0
    6 -6 0
    6 -6 0
    6 -6 0
    -6 6 0
    -6 6 0
    -6 6 0
    5 -6 0
    -5 6 0
    -5 6 0
    -5 6 0
    4 -6 0
    -4 6 0
    -4 6 0
    -4 6 0
    3 -6 0
    -3 6 0
    -3 6 0
    -3 6 0
    -3 6 0
    2 -6 0
    -2 6 0
    -2 6 0
    -2 6 0
    -2 6 0
    1 -6 0
    -1 6 0
    -1 6 0
    -1 6 0
    0 -6 0
    0 6 0
    0 6 0
    0 6 0
    0 6 0
    -1 -6 0
    -1 -6 0
    1 6 0
    1 6 0
    1 6 0
    -2 -6 0
    -2 -6 0
    2 6 0
    2 6 0
    2 6 0
    -3 -6 0
    -3 -6 0
    3 6 0
    3 6 0
    3 6 0
    -4 -6 0
    -4 -6 0
    4 6 0
    4 6 0
    -5 -6 0
    5 6 0
    5 6 0
    -6 -6 0
    6 6 0
    -7 -6 0
    7 6 0
    7 6 0
    7 6 0
    -8 -6 0
    8 6 0
    8 6 0
    8 6 0
    -9 -6 0
    9 6 0
    9 6 0
    10 6 0
    10 6 0
    9 -7 0
    9 -7 0
    9 -7 0
    -9 7 0
    -9 7 0
    -9 7 0
    8 -7 0
    8 -7 0
    8 -7 0
    -8 7 0
    -8 7 0
    -8 7 0
    7 -7 0
    7 -7 0
    7 -7 0
    -7 7 0
    -7 7 0
    -7 7 0
    6 -7 0
    6 -7 0
    6 -7 0
    -6 7 0
    -6 7 0
    -6 7 0
    5 -7 0
    -5 7 0
    -5 7 0
    -5 7 0
    4 -7 0
    -4 7 0
    -4 7 0
    -4 7 0
    3 -7 0
    -3 7 0
    -3 7 0
    -3 7 0
    2 -7 0
    -2 7 0
    -2 7 0
    1 -7 0
    -1 7 0
    -1 7 0
    -1 7 0
    -1 7 0
    0 -7 0
    0 7 0
    0 7 0
    0 7 0
    -1 -7 0
    -1 -7 0
    1 7 0
    1 7 0
    1 7 0
    -2 -7 0
    -2 -7 0
    2 7 0
    2 7 0
    2 7 0
    -3 -7 0
    -3 -7 0
    3 7 0
    3 7 0
    3 7 0
    -4 -7 0
    4 7 0
    4 7 0
    -5 -7 0
    5 7 0
    5 7 0
    -6 -7 0
    6 7 0
    6 7 0
    -7 -7 0
    7 7 0
    7 7 0
    -8 -7 0
    8 7 0
    -9 -7 0
    9 7 0
    -9 8 0
    8 -8 0
    8 -8 0
    8 -8 0
    -8 8 0
    -8 8 0
    -8 8 0
    7 -8 0
    7 -8 0
    7 -8 0
    -7 8 0
    -7 8 0
    -7 8 0
    6 -8 0
    6 -8 0
    -6 8 0
    -6 8 0
    -6 8 0
    5 -8 0
    -5 8 0
    -5 8 0
    -5 8 0
    4 -8 0
    -4 8 0
    -4 8 0
    -4 8 0
    3 -8 0
    -3 8 0
    -3 8 0
    -3 8 0
    2 -8 0
    -2 8 0
    -2 8 0
    -2 8 0
    1 -8 0
    -1 8 0
    -1 8 0
    -1 8 0
    -1 8 0
    0 -8 0
    0 8 0
    0 8 0
    0 8 0
    -1 -8 0
    -1 -8 0
    1 8 0
    1 8 0
    1 8 0
    -2 -8 0
    -2 -8 0
    2 8 0
    2 8 0
    2 8 0
    -3 -8 0
    3 8 0
    3 8 0
    3 8 0
    -4 -8 0
    4 8 0
    4 8 0
    -5 -8 0
    5 8 0
    5 8 0
    -6 -8 0
    6 8 0
    6 8 0
    -7 -8 0
    7 8 0
    7 8 0
    -8 -8 0
    8 8 0
    8 -9 0
    8 -9 0
    8 -9 0
    -8 9 0
    -8 9 0
    -8 9 0
    7 -9 0
    7 -9 0
    7 -9 0
    -7 9 0
    -7 9 0
    -7 9 0
    6 -9 0
    -6 9 0
    -6 9 0
    -6 9 0
    5 -9 0
    -5 9 0
    -5 9 0
    -5 9 0
    4 -9 0
    -4 9 0
    -4 9 0
    -4 9 0
    3 -9 0
    -3 9 0
    -3 9 0
    -3 9 0
    2 -9 0
    -2 9 0
    -2 9 0
    1 -9 0
    -1 9 0
    -1 9 0
    -1 9 0
    0 -9 0
    0 -9 0
    0 9 0
    0 9 0
    0 9 0
    -1 -9 0
    -1 -9 0
    1 9 0
    1 9 0
    1 9 0
    -2 -9 0
    -2 -9 0
    2 9 0
    2 9 0
    2 9 0
    -3 -9 0
    3 9 0
    3 9 0
    3 9 0
    -4 -9 0
    4 9 0
    4 9 0
    -5 -9 0
    5 9 0
    5 9 0
    -6 -9 0
    6 9 0
    6 9 0
    -7 -9 0
    7 9 0
    -8 -9 0
    8 9 0
    7 -10 0
    7 -10 0
    7 -10 0
    -7 10 0
    -7 10 0
    -7 10 0
    6 -10 0
    -6 10 0
    -6 10 0
    -6 10 0
    5 -10 0
    -5 10 0
    -5 10 0
    -5 10 0
    4 -10 0
    -4 10 0
    -4 10 0
    3 -10 0
    -3 10 0
    -3 10 0
    2 -10 0
    -2 10 0
    -2 10 0
    1 -10 0
    -1 10 0
    -1 10 0
    0 -10 0
    0 -10 0
    0 10 0
    0 10 0
    0 10 0
    -1 -10 0
    -1 -10 0
    1 10 0
    1 10 0
    1 10 0
    -2 -10 0
    2 10 0
    2 10 0
    2 10 0
    -3 -10 0
    3 10 0
    3 10 0
    3 10 0
    -4 -10 0
    4 10 0
    4 10 0
    -5 -10 0
    5 10 0
    5 10 0
    -6 -10 0
    6 10 0
    -7 -10 0
    7 10 0
    -6 11 0
    -6 11 0
    5 -11 0
    -5 11 0
    -5 11 0
    4 -11 0
    -4 11 0
    -4 11 0
    3 -11 0
    -3 11 0
    -3 11 0
    2 -11 0
    -2 11 0
    -2 11 0
    1 -11 0
    1 -11 0
    -1 11 0
    -1 11 0
    0 -11 0
    0 -11 0
    0 11 0
    0 11 0
    -1 -11 0
    1 11 0
    1 11 0
    1 11 0
    -2 -11 0
    2 11 0
    2 11 0
    2 11 0
    -3 -11 0
    3 11 0
    3 11 0
    3 11 0
    -4 -11 0
    4 11 0
    4 11 0
    -5 -11 0
    5 11 0
    4 -12 0
    -4 12 0
    -4 12 0
    3 -12 0
    -3 12 0
    -3 12 0
    2 -12 0
    -2 12 0
    -2 12 0
    1 -12 0
    1 -12 0
    -1 12 0
    -1 12 0
    0 -12 0
    0 12 0
    0 12 0
    -1 -12 0
    1 12 0
    1 12 0
    -2 -12 0
    2 12 0
    2 12 0
    2 12 0
    -3 -12 0
    3 12 0
    3 12 0
    3 12 0
    -4 -12 0
    4 12 0
    3 12 -1
    3 12 -1
    -3 -12 1
    2 12 -1
    2 12 -1
    2 12 -1
    -2 -12 1
    1 12 -1
    1 12 -1
    -1 -12 1
    0 12 -1
    0 12 -1
    0 -12 1
    -1 12 -1
    -1 12 -1
    1 -12 1
    -2 12 -1
    -2 12 -1
    2 -12 1
    2 -12 1
    -3 12 -1
    -3 12 -1
    3 -12 1
    5 11 -1
    -5 -11 1
    4 11 -1
    -4 -11 1
    3 11 -1
    3 11 -1
    3 11 -1
    -3 -11 1
    2 11 -1
    2 11 -1
    2 11 -1
    -2 -11 1
    1 11 -1
    1 11 -1
    1 11 -1
    -1 -11 1
    0 11 -1
    0 11 -1
    0 -11 1
    -1 11 -1
    -1 11 -1
    1 -11 1
    1 -11 1
    -2 11 -1
    -2 11 -1
    2 -11 1
    2 -11 1
    -3 11 -1
    -3 11 -1
    3 -11 1
    -4 11 -1
    -4 11 -1
    4 -11 1
    -5 11 -1
    -5 11 -1
    5 -11 1
    6 10 -1
    -6 -10 1
    5 10 -1
    -5 -10 1
    4 10 -1
    4 10 -1
    -4 -10 1
    3 10 -1
    3 10 -1
    3 10 -1
    -3 -10 1
    2 10 -1
    2 10 -1
    2 10 -1
    -2 -10 1
    1 10 -1
    1 10 -1
    1 10 -1
    -1 -10 1
    0 10 -1
    0 10 -1
    0 10 -1
    0 -10 1
    0 -10 1
    -1 10 -1
    -1 10 -1
    1 -10 1
    1 -10 1
    -2 10 -1
    -2 10 -1
    2 -10 1
    -3 10 -1
    -3 10 -1
    3 -10 1
    -4 10 -1
    -4 10 -1
    4 -10 1
    -5 10 -1
    -5 10 -1
    -5 10 -1
    5 -10 1
    -6 10 -1
    -6 10 -1
    -6 10 -1
    6 -10 1
    6 -10 1
    -7 10 -1
    -7 10 -1
    -7 10 -1
    7 -10 1
    7 -10 1
    7 -10 1
    7 9 -1
    -7 -9 1
    6 9 -1
    -6 -9 1
    5 9 -1
    -5 -9 1
    4 9 -1
    4 9 -1
    -4 -9 1
    3 9 -1
    3 9 -1
    3 9 -1
    -3 -9 1
    2 9 -1
    2 9 -1
    2 9 -1
    -2 -9 1
    1 9 -1
    1 9 -1
    1 9 -1
    -1 -9 1
    -1 -9 1
    0 9 -1
    0 9 -1
    0 9 -1
    0 -9 1
    0 -9 1
    -1 9 -1
    -1 9 -1
    -1 9 -1
    1 -9 1
    1 -9 1
    -2 9 -1
    -2 9 -1
    2 -9 1
    -3 9 -1
    -3 9 -1
    -3 9 -1
    3 -9 1
    -4 9 -1
    -4 9 -1
    -4 9 -1
    4 -9 1
    -5 9 -1
    -5 9 -1
    -5 9 -1
    5 -9 1
    -6 9 -1
    -6 9 -1
    -6 9 -1
    6 -9 1
    6 -9 1
    -7 9 -1
    -7 9 -1
    -7 9 -1
    7 -9 1
    7 -9 1
    7 -9 1
    -8 9 -1
    -8 9 -1
    -8 9 -1
    8 -9 1
    8 -9 1
    8 -9 1
    8 8 -1
    -8 -8 1
    7 8 -1
    -7 -8 1
    6 8 -1
    -6 -8 1
    5 8 -1
    5 8 -1
    -5 -8 1
    4 8 -1
    4 8 -1
    -4 -8 1
    3 8 -1
    3 8 -1
    3 8 -1
    -3 -8 1
    2 8 -1
    2 8 -1
    2 8 -1
    -2 -8 1
    1 8 -1
    1 8 -1
    1 8 -1
    -1 -8 1
    -1 -8 1
    0 8 -1
    0 8 -1
    0 8 -1
    0 -8 1
    0 -8 1
    -1 8 -1
    -1 8 -1
    -1 8 -1
    1 -8 1
    -2 8 -1
    -2 8 -1
    -2 8 -1
    -2 8 -1
    2 -8 1
    -3 8 -1
    -3 8 -1
    -3 8 -1
    3 -8 1
    -4 8 -1
    -4 8 -1
    -4 8 -1
    4 -8 1
    -5 8 -1
    -5 8 -1
    -5 8 -1
    5 -8 1
    -6 8 -1
    -6 8 -1
    -6 8 -1
    6 -8 1
    6 -8 1
    -7 8 -1
    -7 8 -1
    -7 8 -1
    7 -8 1
    7 -8 1
    7 -8 1
    -8 8 -1
    -8 8 -1
    -8 8 -1
    8 -8 1
    8 -8 1
    8 -8 1
    9 7 -1
    -9 -7 1
    8 7 -1
    -8 -7 1
    7 7 -1
    -7 -7 1
    6 7 -1
    6 7 -1
    -6 -7 1
    5 7 -1
    5 7 -1
    -5 -7 1
    4 7 -1
    4 7 -1
    -4 -7 1
    3 7 -1
    3 7 -1
    3 7 -1
    -3 -7 1
    2 7 -1
    2 7 -1
    2 7 -1
    -2 -7 1
    -2 -7 1
    1 7 -1
    1 7 -1
    -1 -7 1
    -1 -7 1
    0 7 -1
    0 7 -1
    0 7 -1
    0 -7 1
    -1 7 -1
    -1 7 -1
    -1 7 -1
    1 -7 1
    -2 7 -1
    -2 7 -1
    -2 7 -1
    -2 7 -1
    2 -7 1
    -3 7 -1
    -3 7 -1
    -3 7 -1
    3 -7 1
    -4 7 -1
    -4 7 -1
    -4 7 -1
    4 -7 1
    -5 7 -1
    -5 7 -1
    -5 7 -1
    5 -7 1
    -6 7 -1
    -6 7 -1
    -6 7 -1
    6 -7 1
    6 -7 1
    6 -7 1
    -7 7 -1
    -7 7 -1
    -7 7 -1
    7 -7 1
    7 -7 1
    7 -7 1
    -8 7 -1
    -8 7 -1
    -8 7 -1
    8 -7 1
    8 -7 1
    8 -7 1
    -9 7 -1
    -9 7 -1
    -9 7 -1
    9 -7 1
    9 -7 1
    9 -7 1
    9 6 -1
    -9 -6 1
    8 6 -1
    -8 -6 1
    7 6 -1
    7 6 -1
    -7 -6 1
    6 6 -1
    6 6 -1
    -6 -6 1
    5 6 -1
    5 6 -1
    -5 -6 1
    4 6 -1
    4 6 -1
    -4 -6 1
    3 6 -1
    3 6 -1
    -3 -6 1
    -3 -6 1
    2 6 -1
    2 6 -1
    2 6 -1
    -2 -6 1
    -2 -6 1
    1 6 -1
    1 6 -1
    1 6 -1
    -1 -6 1
    -1 -6 1
    0 6 -1
    0 6 -1
    0 6 -1
    0 -6 1
    -1 6 -1
    -1 6 -1
    -1 6 -1
    -1 6 -1
    1 -6 1
    -2 6 -1
    -2 6 -1
    -2 6 -1
    -2 6 -1
    2 -6 1
    -3 6 -1
    -3 6 -1
    -3 6 -1
    -3 6 -1
    3 -6 1
    -4 6 -1
    -4 6 -1
    -4 6 -1
    4 -6 1
    -5 6 -1
    -5 6 -1
    -5 6 -1
    5 -6 1
    5 -6 1
    -6 6 -1
    -6 6 -1
    -6 6 -1
    6 -6 1
    6 -6 1
    6 -6 1
    -7 6 -1
    -7 6 -1
    -7 6 -1
    7 -6 1
    7 -6 1
    7 -6 1
    -8 6 -1
    -8 6 -1
    -8 6 -1
    8 -6 1
    8 -6 1
    8 -6 1
    -9 6 -1
    -9 6 -1
    -9 6 -1
    9 -6 1
    9 -6 1
    9 -6 1
    -10 6 -1
    -10 6 -1
    -10 6 -1
    10 -6 1
    10 -6 1
    10 -6 1
    10 5 -1
    -10 -5 1
    9 5 -1
    9 5 -1
    -9 -5 1
    8 5 -1
    8 5 -1
    -8 -5 1
    7 5 -1
    7 5 -1
    7 5 -1
    -7 -5 1
    6 5 -1
    6 5 -1
    6 5 -1
    -6 -5 1
    5 5 -1
    5 5 -1
    -5 -5 1
    4 5 -1
    4 5 -1
    -4 -5 1
    -4 -5 1
    3 5 -1
    3 5 -1
    -3 -5 1
    -3 -5 1
    2 5 -1
    2 5 -1
    2 5 -1
    -2 -5 1
    -2 -5 1
    1 5 -1
    1 5 -1
    1 5 -1
    -1 -5 1
    -1 -5 1
    0 5 -1
    0 5 -1
    0 5 -1
    0 -5 1
    -1 5 -1
    -1 5 -1
    -1 5 -1
    -1 5 -1
    1 -5 1
    -2 5 -1
    -2 5 -1
    -2 5 -1
    -2 5 -1
    2 -5 1
    -3 5 -1
    -3 5 -1
    -3 5 -1
    -3 5 -1
    3 -5 1
    3 -5 1
    -4 5 -1
    -4 5 -1
    -4 5 -1
    4 -5 1
    4 -5 1
    -5 5 -1
    -5 5 -1
    -5 5 -1
    5 -5 1
    5 -5 1
    -6 5 -1
    -6 5 -1
    -6 5 -1
    6 -5 1
    6 -5 1
    6 -5 1
    -7 5 -1
    -7 5 -1
    -7 5 -1
    7 -5 1
    7 -5 1
    7 -5 1
    -8 5 -1
    -8 5 -1
    -8 5 -1
    8 -5 1
    8 -5 1
    8 -5 1
    -9 5 -1
    -9 5 -1
    -9 5 -1
    9 -5 1
    9 -5 1
    9 -5 1
    -10 5 -1
    -10 5 -1
    10 -5 1
    10 -5 1
    10 -5 1
    10 4 -1
    10 4 -1
    -10 -4 1
    9 4 -1
    9 4 -1
    -9 -4 1
    8 4 -1
    8 4 -1
    8 4 -1
    -8 -4 1
    7 4 -1
    7 4 -1
    7 4 -1
    -7 -4 1
    6 4 -1
    6 4 -1
    6 4 -1
    -6 -4 1
    -6 -4 1
    5 4 -1
    5 4 -1
    5 4 -1
    -5 -4 1
    -5 -4 1
    -5 -4 1
    4 4 -1
    4 4 -1
    4 4 -1
    -4 -4 1
    -4 -4 1
    -4 -4 1
    3 4 -1
    3 4 -1
    -3 -4 1
    -3 -4 1
    -3 -4 1
    2 4 -1
    2 4 -1
    2 4 -1
    -2 -4 1
    -2 -4 1
    1 4 -1
    1 4 -1
    1 4 -1
    -1 -4 1
    -1 -4 1
    0 4 -1
    0 4 -1
    0 4 -1
    0 -4 1
    -1 4 -1
    -1 4 -1
    -1 4 -1
    -1 4 -1
    1 -4 1
    -2 4 -1
    -2 4 -1
    -2 4 -1
    -2 4 -1
    2 -4 1
    -3 4 -1
    -3 4 -1
    -3 4 -1
    -3 4 -1
    3 -4 1
    3 -4 1
    -4 4 -1
    -4 4 -1
    -4 4 -1
    4 -4 1
    4 -4 1
    4 -4 1
    -5 4 -1
    -5 4 -1
    -5 4 -1
    5 -4 1
    5 -4 1
    5 -4 1
    -6 4 -1
    -6 4 -1
    -6 4 -1
    6 -4 1
    6 -4 1
    6 -4 1
    -7 4 -1
    -7 4 -1
    -7 4 -1
    7 -4 1
    7 -4 1
    7 -4 1
    -8 4 -1
    -8 4 -1
    -8 4 -1
    8 -4 1
    8 -4 1
    8 -4 1
    -9 4 -1
    -9 4 -1
    9 -4 1
    9 -4 1
    9 -4 1
    -10 4 -1
    -10 4 -1
    10 -4 1
    10 -4 1
    10 -4 1
    10 3 -1
    10 3 -1
    -10 -3 1
    9 3 -1
    9 3 -1
    -9 -3 1
    8 3 -1
    8 3 -1
    8 3 -1
    -8 -3 1
    -8 -3 1
    7 3 -1
    7 3 -1
    7 3 -1
    -7 -3 1
    -7 -3 1
    6 3 -1
    6 3 -1
    6 3 -1
    -6 -3 1
    -6 -3 1
    5 3 -1
    5 3 -1
    5 3 -1
    -5 -3 1
    -5 -3 1
    4 3 -1
    4 3 -1
    4 3 -1
    -4 -3 1
    -4 -3 1
    -4 -3 1
    3 3 -1
    3 3 -1
    3 3 -1
    -3 -3 1
    -3 -3 1
    -3 -3 1
    2 3 -1
    2 3 -1
    -2 -3 1
    -2 -3 1
    0 3 -1
    0 3 -1
    0 3 -1
    0 -3 1
    0 -3 1
    -1 3 -1
    -1 3 -1
    -1 3 -1
    1 -3 1
    -2 3 -1
    -2 3 -1
    -2 3 -1
    -2 3 -1
    2 -3 1
    -3 3 -1
    -3 3 -1
    -3 3 -1
    3 -3 1
    3 -3 1
    -4 3 -1
    -4 3 -1
    -4 3 -1
    4 -3 1
    4 -3 1
    4 -3 1
    -5 3 -1
    -5 3 -1
    -5 3 -1
    5 -3 1
    5 -3 1
    5 -3 1
    5 -3 1
    -6 3 -1
    -6 3 -1
    -6 3 -1
    6 -3 1
    6 -3 1
    6 -3 1
    6 -3 1
    -7 3 -1
    -7 3 -1
    -7 3 -1
    7 -3 1
    7 -3 1
    7 -3 1
    -8 3 -1
    -8 3 -1
    8 -3 1
    8 -3 1
    8 -3 1
    -9 3 -1
    -9 3 -1
    9 -3 1
    9 -3 1
    9 -3 1
    -10 3 -1
    -10 3 -1
    10 -3 1
    10 -3 1
    10 -3 1
    -11 3 -1
    11 -3 1
    11 -3 1
    11 -3 1
    11 2 -1
    10 2 -1
    10 2 -1
    -10 -2 1
    -10 -2 1
    9 2 -1
    9 2 -1
    9 2 -1
    -9 -2 1
    -9 -2 1
    8 2 -1
    8 2 -1
    8 2 -1
    -8 -2 1
    -8 -2 1
    7 2 -1
    7 2 -1
    7 2 -1
    7 2 -1
    -7 -2 1
    -7 -2 1
    6 2 -1
    6 2 -1
    6 2 -1
    -6 -2 1
    -6 -2 1
    5 2 -1
    5 2 -1
    5 2 -1
    -5 -2 1
    -5 -2 1
    4 2 -1
    4 2 -1
    4 2 -1
    -4 -2 1
    -4 -2 1
    3 2 -1
    3 2 -1
    3 2 -1
    -3 -2 1
    -3 -2 1
    -3 -2 1
    2 2 -1
    2 2 -1
    2 2 -1
    -2 -2 1
    -2 -2 1
    1 2 -1
    1 2 -1
    1 2 -1
    -1 -2 1
    -1 -2 1
    0 2 -1
    0 2 -1
    0 2 -1
    0 2 -1
    0 -2 1
    0 -2 1
    -1 2 -1
    -1 2 -1
    -1 2 -1
    -1 2 -1
    1 -2 1
    -2 2 -1
    -2 2 -1
    -2 2 -1
    -2 2 -1
    2 -2 1
    2 -2 1
    -3 2 -1
    -3 2 -1
    3 -2 1
    3 -2 1
    3 -2 1
    -4 2 -1
    -4 2 -1
    -4 2 -1
    4 -2 1
    4 -2 1
    4 -2 1
    -5 2 -1
    -5 2 -1
    -5 2 -1
    5 -2 1
    5 -2 1
    5 -2 1
    5 -2 1
    -6 2 -1
    -6 2 -1
    -6 2 -1
    6 -2 1
    6 -2 1
    6 -2 1
    6 -2 1
    -7 2 -1
    -7 2 -1
    7 -2 1
    7 -2 1
    7 -2 1
    7 -2 1
    -8 2 -1
    -8 2 -1
    8 -2 1
    8 -2 1
    8 -2 1
    -9 2 -1
    -9 2 -1
    9 -2 1
    9 -2 1
    9 -2 1
    -10 2 -1
    10 -2 1
    10 -2 1
    10 -2 1
    -11 2 -1
    11 -2 1
    11 -2 1
    11 -2 1
    11 1 -1
    -11 -1 1
    10 1 -1
    10 1 -1
    -10 -1 1
    -10 -1 1
    9 1 -1
    9 1 -1
    9 1 -1
    -9 -1 1
    -9 -1 1
    8 1 -1
    8 1 -1
    8 1 -1
    8 1 -1
    -8 -1 1
    -8 -1 1
    7 1 -1
    7 1 -1
    7 1 -1
    7 1 -1
    -7 -1 1
    -7 -1 1
    6 1 -1
    6 1 -1
    6 1 -1
    6 1 -1
    -6 -1 1
    -6 -1 1
    5 1 -1
    5 1 -1
    5 1 -1
    -5 -1 1
    -5 -1 1
    4 1 -1
    4 1 -1
    4 1 -1
    -4 -1 1
    -4 -1 1
    3 1 -1
    3 1 -1
    3 1 -1
    -3 -1 1
    -3 -1 1
    2 1 -1
    2 1 -1
    2 1 -1
    -2 -1 1
    -2 -1 1
    1 1 -1
    1 1 -1
    1 1 -1
    -1 -1 1
    -1 -1 1
    0 1 -1
    0 1 -1
    0 1 -1
    0 1 -1
    0 -1 1
    0 -1 1
    0 -1 1
    -1 1 -1
    -1 1 -1
    -1 1 -1
    -1 1 -1
    1 -1 1
    1 -1 1
    -2 1 -1
    -2 1 -1
    -2 1 -1
    2 -1 1
    2 -1 1
    2 -1 1
    -3 1 -1
    -3 1 -1
    -3 1 -1
    3 -1 1
    3 -1 1
    3 -1 1
    -4 1 -1
    -4 1 -1
    4 -1 1
    4 -1 1
    4 -1 1
    -5 1 -1
    -5 1 -1
    5 -1 1
    5 -1 1
    5 -1 1
    -6 1 -1
    -6 1 -1
    6 -1 1
    6 -1 1
    6 -1 1
    -7 1 -1
    -7 1 -1
    7 -1 1
    7 -1 1
    7 -1 1
    -8 1 -1
    -8 1 -1
    8 -1 1
    8 -1 1
    8 -1 1
    8 -1 1
    -9 1 -1
    -9 1 -1
    9 -1 1
    9 -1 1
    9 -1 1
    -10 1 -1
    10 -1 1
    10 -1 1
    10 -1 1
    -11 1 -1
    11 -1 1
    11 -1 1
    11 -1 1
    11 0 -1
    -11 0 1
    -11 0 1
    10 0 -1
    10 0 -1
    -10 0 1
    -10 0 1
    9 0 -1
    9 0 -1
    9 0 -1
    9 0 -1
    -9 0 1
    -9 0 1
    8 0 -1
    8 0 -1
    8 0 -1
    8 0 -1
    -8 0 1
    -8 0 1
    7 0 -1
    7 0 -1
    7 0 -1
    7 0 -1
    -7 0 1
    -7 0 1
    6 0 -1
    6 0 -1
    6 0 -1
    6 0 -1
    -6 0 1
    -6 0 1
    5 0 -1
    5 0 -1
    5 0 -1
    5 0 -1
    -5 0 1
    -5 0 1
    4 0 -1
    4 0 -1
    4 0 -1
    -4 0 1
    -4 0 1
    3 0 -1
    3 0 -1
    3 0 -1
    3 0 -1
    -3 0 1
    2 0 -1
    2 0 -1
    2 0 -1
    2 0 -1
    -2 0 1
    -2 0 1
    1 0 -1
    1 0 -1
    1 0 -1
    1 0 -1
    1 0 -1
    -1 0 1
    -1 0 1
    -1 0 1
    0 0 -1
    0 0 -1
    0 0 1
    0 0 1
    -1 0 -1
    -1 0 -1
    -1 0 -1
    1 0 1
    1 0 1
    1 0 1
    1 0 1
    -2 0 -1
    -2 0 -1
    -2 0 -1
    2 0 1
    2 0 1
    2 0 1
    2 0 1
    -3 0 -1
    -3 0 -1
    -3 0 -1
    3 0 1
    3 0 1
    3 0 1
    -4 0 -1
    -4 0 -1
    -4 0 -1
    4 0 1
    4 0 1
    4 0 1
    -5 0 -1
    -5 0 -1
    5 0 1
    5 0 1
    5 0 1
    -6 0 -1
    -6 0 -1
    6 0 1
    6 0 1
    6 0 1
    -7 0 -1
    -7 0 -1
    7 0 1
    7 0 1
    7 0 1
    -8 0 -1
    -8 0 -1
    8 0 1
    8 0 1
    8 0 1
    -9 0 -1
    -9 0 -1
    9 0 1
    9 0 1
    9 0 1
    9 0 1
    -10 0 -1
    10 0 1
    10 0 1
    10 0 1
    -11 0 -1
    11 0 1
    11 0 1
    11 -1 -1
    -11 1 1
    -11 1 1
    10 -1 -1
    10 -1 -1
    10 -1 -1
    -10 1 1
    -10 1 1
    9 -1 -1
    9 -1 -1
    9 -1 -1
    -9 1 1
    -9 1 1
    8 -1 -1
    8 -1 -1
    8 -1 -1
    8 -1 -1
    -8 1 1
    -8 1 1
    7 -1 -1
    7 -1 -1
    7 -1 -1
    7 -1 -1
    -7 1 1
    -7 1 1
    6 -1 -1
    6 -1 -1
    6 -1 -1
    6 -1 -1
    -6 1 1
    -6 1 1
    5 -1 -1
    5 -1 -1
    5 -1 -1
    5 -1 -1
    -5 1 1
    -5 1 1
    -5 1 1
    4 -1 -1
    4 -1 -1
    4 -1 -1
    4 -1 -1
    -4 1 1
    -4 1 1
    -4 1 1
    3 -1 -1
    3 -1 -1
    3 -1 -1
    3 -1 -1
    -3 1 1
    -3 1 1
    2 -1 -1
    2 -1 -1
    2 -1 -1
    2 -1 -1
    -2 1 1
    -2 1 1
    1 -1 -1
    1 -1 -1
    -1 1 1
    -1 1 1
    0 -1 -1
    0 -1 -1
    0 1 1
    0 1 1
    0 1 1
    -1 -1 -1
    -1 -1 -1
    -1 -1 -1
    -1 -1 -1
    1 1 1
    1 1 1
    1 1 1
    1 1 1
    1 1 1
    -2 -1 -1
    -2 -1 -1
    -2 -1 -1
    2 1 1
    2 1 1
    2 1 1
    2 1 1
    -3 -1 -1
    -3 -1 -1
    -3 -1 -1
    3 1 1
    3 1 1
    3 1 1
    -4 -1 -1
    -4 -1 -1
    -4 -1 -1
    4 1 1
    4 1 1
    4 1 1
    -5 -1 -1
    -5 -1 -1
    -5 -1 -1
    5 1 1
    5 1 1
    5 1 1
    -6 -1 -1
    -6 -1 -1
    -6 -1 -1
    6 1 1
    6 1 1
    6 1 1
    -7 -1 -1
    -7 -1 -1
    7 1 1
    7 1 1
    7 1 1
    -8 -1 -1
    -8 -1 -1
    8 1 1
    8 1 1
    8 1 1
    -9 -1 -1
    -9 -1 -1
    9 1 1
    9 1 1
    9 1 1
    -10 -1 -1
    10 1 1
    10 1 1
    10 1 1
    10 1 1
    -11 -1 -1
    11 1 1
    11 1 1
    11 -2 -1
    11 -2 -1
    -11 2 1
    -11 2 1
    10 -2 -1
    10 -2 -1
    10 -2 -1
    -10 2 1
    -10 2 1
    9 -2 -1
    9 -2 -1
    9 -2 -1
    -9 2 1
    -9 2 1
    8 -2 -1
    8 -2 -1
    8 -2 -1
    -8 2 1
    -8 2 1
    7 -2 -1
    7 -2 -1
    7 -2 -1
    7 -2 -1
    -7 2 1
    -7 2 1
    6 -2 -1
    6 -2 -1
    6 -2 -1
    6 -2 -1
    -6 2 1
    -6 2 1
    -6 2 1
    5 -2 -1
    5 -2 -1
    5 -2 -1
    5 -2 -1
    -5 2 1
    -5 2 1
    -5 2 1
    4 -2 -1
    4 -2 -1
    4 -2 -1
    4 -2 -1
    -4 2 1
    -4 2 1
    -4 2 1
    3 -2 -1
    3 -2 -1
    3 -2 -1
    -3 2 1
    -3 2 1
    -3 2 1
    2 -2 -1
    -2 2 1
    -2 2 1
    -2 2 1
    -1 2 1
    -1 2 1
    -1 2 1
    0 -2 -1
    0 2 1
    0 2 1
    0 2 1
    0 2 1
    -1 -2 -1
    1 2 1
    1 2 1
    1 2 1
    -2 -2 -1
    -2 -2 -1
    -2 -2 -1
    2 2 1
    2 2 1
    -3 -2 -1
    -3 -2 -1
    -3 -2 -1
    3 2 1
    3 2 1
    3 2 1
    -4 -2 -1
    -4 -2 -1
    4 2 1
    4 2 1
    4 2 1
    -5 -2 -1
    -5 -2 -1
    -5 -2 -1
    5 2 1
    5 2 1
    5 2 1
    -6 -2 -1
    -6 -2 -1
    -6 -2 -1
    6 2 1
    6 2 1
    6 2 1
    -7 -2 -1
    -7 -2 -1
    7 2 1
    7 2 1
    7 2 1
    -8 -2 -1
    -8 -2 -1
    8 2 1
    8 2 1
    8 2 1
    -9 -2 -1
    -9 -2 -1
    9 2 1
    9 2 1
    9 2 1
    -10 -2 -1
    10 2 1
    10 2 1
    10 2 1
    -11 -2 -1
    11 2 1
    11 2 1
    11 2 1
    10 -3 -1
    10 -3 -1
    10 -3 -1
    -10 3 1
    -10 3 1
    9 -3 -1
    9 -3 -1
    9 -3 -1
    -9 3 1
    -9 3 1
    8 -3 -1
    8 -3 -1
    8 -3 -1
    -8 3 1
    -8 3 1
    -8 3 1
    7 -3 -1
    7 -3 -1
    7 -3 -1
    -7 3 1
    -7 3 1
    -7 3 1
    6 -3 -1
    6 -3 -1
    6 -3 -1
    6 -3 -1
    -6 3 1
    -6 3 1
    -6 3 1
    5 -3 -1
    5 -3 -1
    5 -3 -1
    5 -3 -1
    -5 3 1
    -5 3 1
    -5 3 1
    4 -3 -1
    4 -3 -1
    4 -3 -1
    4 -3 -1
    -4 3 1
    -4 3 1
    -4 3 1
    3 -3 -1
    -3 3 1
    -3 3 1
    -3 3 1
    -2 3 1
    -2 3 1
    -2 3 1
    1 -3 -1
    -1 3 1
    -1 3 1
    -1 3 1
    -1 3 1
    0 -3 -1
    0 3 1
    0 3 1
    0 3 1
    0 3 1
    -1 -3 -1
    1 3 1
    1 3 1
    1 3 1
    1 3 1
    -2 -3 -1
    -2 -3 -1
    -2 -3 -1
    2 3 1
    2 3 1
    2 3 1
    -3 -3 -1
    -3 -3 -1
    3 3 1
    3 3 1
    -4 -3 -1
    -4 -3 -1
    -4 -3 -1
    4 3 1
    4 3 1
    4 3 1
    -5 -3 -1
    -5 -3 -1
    -5 -3 -1
    5 3 1
    5 3 1
    5 3 1
    -6 -3 -1
    -6 -3 -1
    -6 -3 -1
    6 3 1
    6 3 1
    6 3 1
    -7 -3 -1
    -7 -3 -1
    -7 -3 -1
    7 3 1
    7 3 1
    7 3 1
    -8 -3 -1
    -8 -3 -1
    8 3 1
    8 3 1
    8 3 1
    -9 -3 -1
    -9 -3 -1
    9 3 1
    9 3 1
    9 3 1
    10 3 1
    10 3 1
    10 3 1
    11 3 1
    11 3 1
    11 3 1
    10 -4 -1
    10 -4 -1
    10 -4 -1
    -10 4 1
    -10 4 1
    9 -4 -1
    9 -4 -1
    9 -4 -1
    -9 4 1
    -9 4 1
    8 -4 -1
    8 -4 -1
    8 -4 -1
    -8 4 1
    -8 4 1
    -8 4 1
    7 -4 -1
    7 -4 -1
    7 -4 -1
    -7 4 1
    -7 4 1
    -7 4 1
    6 -4 -1
    6 -4 -1
    6 -4 -1
    -6 4 1
    -6 4 1
    -6 4 1
    5 -4 -1
    5 -4 -1
    5 -4 -1
    -5 4 1
    -5 4 1
    -5 4 1
    4 -4 -1
    -4 4 1
    -4 4 1
    -4 4 1
    -3 4 1
    -3 4 1
    -3 4 1
    2 -4 -1
    -2 4 1
    -2 4 1
    -2 4 1
    1 -4 -1
    -1 4 1
    -1 4 1
    -1 4 1
    -1 4 1
    0 -4 -1
    0 4 1
    0 4 1
    0 4 1
    -1 -4 -1
    1 4 1
    1 4 1
    1 4 1
    -2 -4 -1
    -2 -4 -1
    2 4 1
    2 4 1
    2 4 1
    -3 -4 -1
    -3 -4 -1
    -3 -4 -1
    3 4 1
    3 4 1
    3 4 1
    -4 -4 -1
    -4 -4 -1
    -4 -4 -1
    4 4 1
    4 4 1
    -5 -4 -1
    -5 -4 -1
    -5 -4 -1
    5 4 1
    5 4 1
    5 4 1
    -6 -4 -1
    -6 -4 -1
    -6 -4 -1
    6 4 1
    6 4 1
    6 4 1
    -7 -4 -1
    -7 -4 -1
    -7 -4 -1
    7 4 1
    7 4 1
    7 4 1
    -8 -4 -1
    8 4 1
    8 4 1
    8 4 1
    -9 -4 -1
    9 4 1
    9 4 1
    9 4 1
    10 4 1
    10 4 1
    10 4 1
    10 -5 -1
    10 -5 -1
    10 -5 -1
    -10 5 1
    -10 5 1
    9 -5 -1
    9 -5 -1
    9 -5 -1
    -9 5 1
    -9 5 1
    -9 5 1
    8 -5 -1
    8 -5 -1
    8 -5 -1
    -8 5 1
    -8 5 1
    -8 5 1
    7 -5 -1
    7 -5 -1
    7 -5 -1
    -7 5 1
    -7 5 1
    -7 5 1
    6 -5 -1
    6 -5 -1
    6 -5 -1
    -6 5 1
    -6 5 1
    -6 5 1
    5 -5 -1
    -5 5 1
    -5 5 1
    -5 5 1
    -4 5 1
    -4 5 1
    -4 5 1
    3 -5 -1
    -3 5 1
    -3 5 1
    -3 5 1
    2 -5 -1
    -2 5 1
    -2 5 1
    -2 5 1
    -2 5 1
    1 -5 -1
    -1 5 1
    -1 5 1
    -1 5 1
    -1 5 1
    0 -5 -1
    0 5 1
    0 5 1
    0 5 1
    0 5 1
    -1 -5 -1
    1 5 1
    1 5 1
    1 5 1
    1 5 1
    -2 -5 -1
    -2 -5 -1
    2 5 1
    2 5 1
    2 5 1
    -3 -5 -1
    -3 -5 -1
    3 5 1
    3 5 1
    3 5 1
    -4 -5 -1
    -4 -5 -1
    -4 -5 -1
    4 5 1
    4 5 1
    -5 -5 -1
    -5 -5 -1
    -5 -5 -1
    5 5 1
    5 5 1
    -6 -5 -1
    -6 -5 -1
    6 5 1
    6 5 1
    6 5 1
    -7 -5 -1
    7 5 1
    7 5 1
    7 5 1
    -8 -5 -1
    8 5 1
    8 5 1
    8 5 1
    -9 -5 -1
    9 5 1
    9 5 1
    9 5 1
    10 5 1
    10 5 1
    10 5 1
    10 -6 -1
    10 -6 -1
    10 -6 -1
    -10 6 1
    -10 6 1
    -10 6 1
    9 -6 -1
    9 -6 -1
    9 -6 -1
    -9 6 1
    -9 6 1
    -9 6 1
    8 -6 -1
    8 -6 -1
    8 -6 -1
    -8 6 1
    -8 6 1
    -8 6 1
    7 -6 -1
    7 -6 -1
    7 -6 -1
    -7 6 1
    -7 6 1
    -7 6 1
    6 -6 -1
    6 -6 -1
    6 -6 -1
    -6 6 1
    -6 6 1
    -6 6 1
    5 -6 -1
    -5 6 1
    -5 6 1
    -5 6 1
    -4 6 1
    -4 6 1
    -4 6 1
    3 -6 -1
    -3 6 1
    -3 6 1
    -3 6 1
    2 -6 -1
    -2 6 1
    -2 6 1
    -2 6 1
    1 -6 -1
    -1 6 1
    -1 6 1
    -1 6 1
    -1 6 1
    0 -6 -1
    0 6 1
    0 6 1
    0 6 1
    0 6 1
    -1 -6 -1
    1 6 1
    1 6 1
    1 6 1
    1 6 1
    -2 -6 -1
    -2 -6 -1
    2 6 1
    2 6 1
    2 6 1
    -3 -6 -1
    -3 -6 -1
    3 6 1
    3 6 1
    3 6 1
    -4 -6 -1
    -4 -6 -1
    4 6 1
    4 6 1
    -5 -6 -1
    -5 -6 -1
    5 6 1
    5 6 1
    -6 -6 -1
    6 6 1
    6 6 1
    6 6 1
    -7 -6 -1
    7 6 1
    7 6 1
    7 6 1
    -8 -6 -1
    8 6 1
    8 6 1
    8 6 1
    9 6 1
    9 6 1
    9 6 1
    10 6 1
    10 6 1
    9 -7 -1
    9 -7 -1
    9 -7 -1
    -9 7 1
    -9 7 1
    -9 7 1
    8 -7 -1
    8 -7 -1
    8 -7 -1
    -8 7 1
    -8 7 1
    -8 7 1
    7 -7 -1
    7 -7 -1
    7 -7 -1
    -7 7 1
    -7 7 1
    -7 7 1
    6 -7 -1
    6 -7 -1
    -6 7 1
    -6 7 1
    -6 7 1
    5 -7 -1
    -5 7 1
    -5 7 1
    -5 7 1
    4 -7 -1
    -4 7 1
    -4 7 1
    -4 7 1
    3 -7 -1
    -3 7 1
    -3 7 1
    -3 7 1
    2 -7 -1
    -2 7 1
    -2 7 1
    -2 7 1
    1 -7 -1
    -1 7 1
    -1 7 1
    -1 7 1
    0 -7 -1
    0 7 1
    0 7 1
    0 7 1
    0 7 1
    -1 -7 -1
    -1 -7 -1
    1 7 1
    1 7 1
    1 7 1
    -2 -7 -1
    -2 -7 -1
    2 7 1
    2 7 1
    2 7 1
    -3 -7 -1
    -3 -7 -1
    3 7 1
    3 7 1
    3 7 1
    -4 -7 -1
    -4 -7 -1
    4 7 1
    4 7 1
    -5 -7 -1
    5 7 1
    5 7 1
    -6 -7 -1
    6 7 1
    6 7 1
    -7 -7 -1
    7 7 1
    7 7 1
    -8 -7 -1
    8 7 1
    8 7 1
    9 7 1
    -9 8 1
    8 -8 -1
    8 -8 -1
    8 -8 -1
    -8 8 1
    -8 8 1
    -8 8 1
    7 -8 -1
    7 -8 -1
    7 -8 -1
    -7 8 1
    -7 8 1
    -7 8 1
    6 -8 -1
    -6 8 1
    -6 8 1
    -6 8 1
    5 -8 -1
    -5 8 1
    -5 8 1
    -5 8 1
    4 -8 -1
    -4 8 1
    -4 8 1
    -4 8 1
    3 -8 -1
    -3 8 1
    -3 8 1
    -3 8 1
    2 -8 -1
    -2 8 1
    -2 8 1
    -2 8 1
    1 -8 -1
    -1 8 1
    -1 8 1
    -1 8 1
    -1 8 1
    0 -8 -1
    0 8 1
    0 8 1
    0 8 1
    -1 -8 -1
    -1 -8 -1
    1 8 1
    1 8 1
    1 8 1
    -2 -8 -1
    -2 -8 -1
    2 8 1
    2 8 1
    2 8 1
    -3 -8 -1
    -3 -8 -1
    3 8 1
    3 8 1
    3 8 1
    -4 -8 -1
    4 8 1
    4 8 1
    4 8 1
    -5 -8 -1
    5 8 1
    5 8 1
    -6 -8 -1
    6 8 1
    6 8 1
    -7 -8 -1
    7 8 1
    7 8 1
    -8 -8 -1
    8 8 1
    8 8 1
    9 8 1
    8 -9 -1
    8 -9 -1
    8 -9 -1
    -8 9 1
    -8 9 1
    -8 9 1
    7 -9 -1
    7 -9 -1
    7 -9 -1
    -7 9 1
    -7 9 1
    -7 9 1
    6 -9 -1
    -6 9 1
    -6 9 1
    -6 9 1
    5 -9 -1
    -5 9 1
    -5 9 1
    -5 9 1
    4 -9 -1
    -4 9 1
    -4 9 1
    -4 9 1
    3 -9 -1
    -3 9 1
    -3 9 1
    -3 9 1
    2 -9 -1
    -2 9 1
    -2 9 1
    -2 9 1
    1 -9 -1
    -1 9 1
    -1 9 1
    0 -9 -1
    0 9 1
    0 9 1
    0 9 1
    -1 -9 -1
    -1 -9 -1
    1 9 1
    1 9 1
    1 9 1
    -2 -9 -1
    -2 -9 -1
    2 9 1
    2 9 1
    2 9 1
    -3 -9 -1
    -3 -9 -1
    3 9 1
    3 9 1
    3 9 1
    -4 -9 -1
    4 9 1
    4 9 1
    4 9 1
    -5 -9 -1
    5 9 1
    5 9 1
    -6 -9 -1
    6 9 1
    6 9 1
    -7 -9 -1
    7 9 1
    7 9 1
    -8 -9 -1
    8 9 1
    7 -10 -1
    7 -10 -1
    7 -10 -1
    -7 10 1
    -7 10 1
    -7 10 1
    6 -10 -1
    -6 10 1
    -6 10 1
    -6 10 1
    5 -10 -1
    -5 10 1
    -5 10 1
    -5 10 1
    4 -10 -1
    -4 10 1
    -4 10 1
    -4 10 1
    3 -10 -1
    -3 10 1
    -3 10 1
    2 -10 -1
    -2 10 1
    -2 10 1
    1 -10 -1
    -1 10 1
    -1 10 1
    0 -10 -1
    0 10 1
    0 10 1
    0 10 1
    -1 -10 -1
    -1 -10 -1
    1 10 1
    1 10 1
    1 10 1
    -2 -10 -1
    -2 -10 -1
    2 10 1
    2 10 1
    2 10 1
    -3 -10 -1
    3 10 1
    3 10 1
    3 10 1
    -4 -10 -1
    4 10 1
    4 10 1
    4 10 1
    -5 -10 -1
    5 10 1
    5 10 1
    -6 -10 -1
    6 10 1
    6 10 1
    -7 -10 -1
    7 10 1
    6 -11 -1
    -6 11 1
    -6 11 1
    -6 11 1
    5 -11 -1
    -5 11 1
    -5 11 1
    4 -11 -1
    -4 11 1
    -4 11 1
    3 -11 -1
    -3 11 1
    -3 11 1
    2 -11 -1
    -2 11 1
    -2 11 1
    1 -11 -1
    -1 11 1
    -1 11 1
    0 -11 -1
    0 -11 -1
    0 11 1
    0 11 1
    -1 -11 -1
    -1 -11 -1
    1 11 1
    1 11 1
    1 11 1
    -2 -11 -1
    2 11 1
    2 11 1
    2 11 1
    -3 -11 -1
    3 11 1
    3 11 1
    3 11 1
    -4 -11 -1
    4 11 1
    4 11 1
    4 11 1
    -5 -11 -1
    5 11 1
    5 11 1
    -6 -11 -1
    6 11 1
    4 -12 -1
    -4 12 1
    -4 12 1
    3 -12 -1
    -3 12 1
    -3 12 1
    2 -12 -1
    -2 12 1
    -2 12 1
    1 -12 -1
    1 -12 -1
    -1 12 1
    -1 12 1
    0 -12 -1
    0 -12 -1
    0 12 1
    0 12 1
    -1 -12 -1
    1 12 1
    1 12 1
    -2 -12 -1
    2 12 1
    2 12 1
    2 12 1
    -3 -12 -1
    3 12 1
    3 12 1
    3 12 1
    -4 -12 -1
    4 12 1
    4 12 1
    1 -13 -1
    -1 13 1
    -1 13 1
    0 -13 -1
    0 13 1
    0 13 1
    -1 -13 -1
    1 13 1
    1 13 1
    2 12 -2
    2 12 -2
    -2 -12 2
    1 12 -2
    1 12 -2
    -1 -12 2
    0 12 -2
    0 12 -2
    0 -12 2
    -1 12 -2
    -1 12 -2
    1 -12 2
    -2 12 -2
    -2 12 -2
    2 -12 2
    -3 12 -2
    -3 12 -2
    4 11 -2
    -4 -11 2
    3 11 -2
    -3 -11 2
    2 11 -2
    2 11 -2
    2 11 -2
    -2 -11 2
    1 11 -2
    1 11 -2
    1 11 -2
    -1 -11 2
    0 11 -2
    0 11 -2
    0 -11 2
    -1 11 -2
    -1 11 -2
    1 -11 2
    -2 11 -2
    -2 11 -2
    2 -11 2
    2 -11 2
    -3 11 -2
    -3 11 -2
    3 -11 2
    3 -11 2
    -4 11 -2
    -4 11 -2
    4 -11 2
    -5 11 -2
    -5 11 -2
    5 -11 2
    6 10 -2
    -6 -10 2
    5 10 -2
    -5 -10 2
    4 10 -2
    -4 -10 2
    3 10 -2
    -3 -10 2
    2 10 -2
    2 10 -2
    2 10 -2
    -2 -10 2
    1 10 -2
    1 10 -2
    1 10 -2
    -1 -10 2
    0 10 -2
    0 10 -2
    0 10 -2
    0 -10 2
    -1 10 -2
    -1 10 -2
    1 -10 2
    1 -10 2
    -2 10 -2
    -2 10 -2
    2 -10 2
    2 -10 2
    -3 10 -2
    -3 10 -2
    3 -10 2
    -4 10 -2
    -4 10 -2
    4 -10 2
    -5 10 -2
    -5 10 -2
    5 -10 2
    -6 10 -2
    -6 10 -2
    -6 10 -2
    6 -10 2
    6 -10 2
    7 9 -2
    -7 -9 2
    6 9 -2
    -6 -9 2
    5 9 -2
    -5 -9 2
    4 9 -2
    -4 -9 2
    3 9 -2
    3 9 -2
    -3 -9 2
    2 9 -2
    2 9 -2
    2 9 -2
    -2 -9 2
    1 9 -2
    1 9 -2
    1 9 -2
    -1 -9 2
    0 9 -2
    0 9 -2
    0 9 -2
    0 -9 2
    0 -9 2
    -1 9 -2
    -1 9 -2
    -1 9 -2
    1 -9 2
    1 -9 2
    -2 9 -2
    -2 9 -2
    2 -9 2
    -3 9 -2
    -3 9 -2
    3 -9 2
    -4 9 -2
    -4 9 -2
    -4 9 -2
    4 -9 2
    -5 9 -2
    -5 9 -2
    -5 9 -2
    5 -9 2
    -6 9 -2
    -6 9 -2
    -6 9 -2
    6 -9 2
    6 -9 2
    -7 9 -2
    -7 9 -2
    -7 9 -2
    7 -9 2
    7 -9 2
    7 -9 2
    8 8 -2
    -8 -8 2
    7 8 -2
    -7 -8 2
    6 8 -2
    -6 -8 2
    5 8 -2
    -5 -8 2
    4 8 -2
    4 8 -2
    -4 -8 2
    3 8 -2
    3 8 -2
    -3 -8 2
    2 8 -2
    2 8 -2
    2 8 -2
    -2 -8 2
    1 8 -2
    1 8 -2
    1 8 -2
    -1 -8 2
    0 8 -2
    0 8 -2
    0 8 -2
    0 -8 2
    0 -8 2
    -1 8 -2
    -1 8 -2
    -1 8 -2
    1 -8 2
    1 -8 2
    -2 8 -2
    -2 8 -2
    -2 8 -2
    -2 8 -2
    2 -8 2
    -3 8 -2
    -3 8 -2
    -3 8 -2
    3 -8 2
    -4 8 -2
    -4 8 -2
    -4 8 -2
    4 -8 2
    -5 8 -2
    -5 8 -2
    -5 8 -2
    5 -8 2
    -6 8 -2
    -6 8 -2
    -6 8 -2
    6 -8 2
    6 -8 2
    6 -8 2
    -7 8 -2
    -7 8 -2
    -7 8 -2
    7 -8 2
    7 -8 2
    7 -8 2
    -8 8 -2
    -8 8 -2
    -8 8 -2
    8 -8 2
    8 -8 2
    8 -8 2
    8 7 -2
    -8 -7 2
    7 7 -2
    -7 -7 2
    6 7 -2
    -6 -7 2
    5 7 -2
    -5 -7 2
    4 7 -2
    4 7 -2
    -4 -7 2
    3 7 -2
    3 7 -2
    -3 -7 2
    2 7 -2
    2 7 -2
    2 7 -2
    -2 -7 2
    1 7 -2
    1 7 -2
    -1 -7 2
    0 7 -2
    0 7 -2
    0 7 -2
    0 -7 2
    0 -7 2
    -1 7 -2
    -1 7 -2
    -1 7 -2
    -1 7 -2
    1 -7 2
    1 -7 2
    -2 7 -2
    -2 7 -2
    -2 7 -2
    -2 7 -2
    2 -7 2
    -3 7 -2
    -3 7 -2
    -3 7 -2
    -3 7 -2
    3 -7 2
    -4 7 -2
    -4 7 -2
    -4 7 -2
    4 -7 2
    -5 7 -2
    -5 7 -2
    -5 7 -2
    5 -7 2
    5 -7 2
    -6 7 -2
    -6 7 -2
    -6 7 -2
    6 -7 2
    6 -7 2
    6 -7 2
    -7 7 -2
    -7 7 -2
    -7 7 -2
    7 -7 2
    7 -7 2
    7 -7 2
    -8 7 -2
    -8 7 -2
    -8 7 -2
    8 -7 2
    8 -7 2
    8 -7 2
    -9 7 -2
    -9 7 -2
    -9 7 -2
    9 -7 2
    9 -7 2
    9 -7 2
    9 6 -2
    -9 -6 2
    8 6 -2
    -8 -6 2
    7 6 -2
    -7 -6 2
    6 6 -2
    -6 -6 2
    5 6 -2
    5 6 -2
    -5 -6 2
    4 6 -2
    4 6 -2
    -4 -6 2
    3 6 -2
    3 6 -2
    -3 -6 2
    2 6 -2
    2 6 -2
    -2 -6 2
    1 6 -2
    1 6 -2
    -1 -6 2
    0 6 -2
    0 6 -2
    0 6 -2
    0 6 -2
    0 -6 2
    0 -6 2
    -1 6 -2
    -1 6 -2
    -1 6 -2
    -1 6 -2
    1 -6 2
    -2 6 -2
    -2 6 -2
    -2 6 -2
    -2 6 -2
    2 -6 2
    -3 6 -2
    -3 6 -2
    -3 6 -2
    -3 6 -2
    3 -6 2
    -4 6 -2
    -4 6 -2
    -4 6 -2
    -4 6 -2
    4 -6 2
    4 -6 2
    -5 6 -2
    -5 6 -2
    -5 6 -2
    5 -6 2
    5 -6 2
    -6 6 -2
    -6 6 -2
    -6 6 -2
    6 -6 2
    6 -6 2
    6 -6 2
    -7 6 -2
    -7 6 -2
    -7 6 -2
    7 -6 2
    7 -6 2
    7 -6 2
    -8 6 -2
    -8 6 -2
    -8 6 -2
    8 -6 2
    8 -6 2
    8 -6 2
    -9 6 -2
    -9 6 -2
    -9 6 -2
    9 -6 2
    9 -6 2
    9 -6 2
    -10 6 -2
    -10 6 -2
    10 -6 2
    10 -6 2
    9 5 -2
    -9 -5 2
    8 5 -2
    8 5 -2
    -8 -5 2
    7 5 -2
    7 5 -2
    -7 -5 2
    6 5 -2
    6 5 -2
    -6 -5 2
    5 5 -2
    5 5 -2
    -5 -5 2
    4 5 -2
    4 5 -2
    -4 -5 2
    3 5 -2
    3 5 -2
    -3 -5 2
    2 5 -2
    2 5 -2
    2 5 -2
    -2 -5 2
    -2 -5 2
    0 5 -2
    0 5 -2
    0 5 -2
    0 5 -2
    0 -5 2
    -1 5 -2
    -1 5 -2
    -1 5 -2
    -1 5 -2
    1 -5 2
    -2 5 -2
    -2 5 -2
    -2 5 -2
    -2 5 -2
    2 -5 2
    -3 5 -2
    -3 5 -2
    -3 5 -2
    -3 5 -2
    3 -5 2
    3 -5 2
    -4 5 -2
    -4 5 -2
    -4 5 -2
    4 -5 2
    4 -5 2
    -5 5 -2
    -5 5 -2
    -5 5 -2
    5 -5 2
    5 -5 2
    5 -5 2
    5 -5 2
    -6 5 -2
    -6 5 -2
    -6 5 -2
    6 -5 2
    6 -5 2
    6 -5 2
    -7 5 -2
    -7 5 -2
    -7 5 -2
    7 -5 2
    7 -5 2
    7 -5 2
    -8 5 -2
    -8 5 -2
    -8 5 -2
    8 -5 2
    8 -5 2
    8 -5 2
    -9 5 -2
    -9 5 -2
    -9 5 -2
    9 -5 2
    9 -5 2
    9 -5 2
    -10 5 -2
    10 -5 2
    10 -5 2
    10 -5 2
    10 4 -2
    -10 -4 2
    9 4 -2
    -9 -4 2
    8 4 -2
    8 4 -2
    -8 -4 2
    7 4 -2
    7 4 -2
    -7 -4 2
    6 4 -2
    6 4 -2
    6 4 -2
    -6 -4 2
    5 4 -2
    5 4 -2
    5 4 -2
    -5 -4 2
    -5 -4 2
    4 4 -2
    4 4 -2
    -4 -4 2
    -4 -4 2
    3 4 -2
    -3 -4 2
    2 4 -2
    2 4 -2
    -2 -4 2
    -2 -4 2
    -2 -4 2
    1 4 -2
    1 4 -2
    1 4 -2
    -1 -4 2
    -1 -4 2
    0 4 -2
    0 4 -2
    0 4 -2
    0 4 -2
    0 -4 2
    0 -4 2
    -1 4 -2
    -1 4 -2
    -1 4 -2
    -1 4 -2
    1 -4 2
    -2 4 -2
    -2 4 -2
    -2 4 -2
    2 -4 2
    -3 4 -2
    -3 4 -2
    -3 4 -2
    -3 4 -2
    3 -4 2
    3 -4 2
    -4 4 -2
    -4 4 -2
    -4 4 -2
    4 -4 2
    4 -4 2
    4 -4 2
    -5 4 -2
    -5 4 -2
    -5 4 -2
    5 -4 2
    5 -4 2
    5 -4 2
    5 -4 2
    -6 4 -2
    -6 4 -2
    -6 4 -2
    6 -4 2
    6 -4 2
    6 -4 2
    -7 4 -2
    -7 4 -2
    -7 4 -2
    7 -4 2
    7 -4 2
    7 -4 2
    -8 4 -2
    -8 4 -2
    -8 4 -2
    8 -4 2
    8 -4 2
    8 -4 2
    -9 4 -2
    -9 4 -2
    9 -4 2
    9 -4 2
    9 -4 2
    -10 4 -2
    10 -4 2
    10 -4 2
    10 -4 2
    10 3 -2
    -10 -3 2
    9 3 -2
    9 3 -2
    -9 -3 2
    8 3 -2
    8 3 -2
    -8 -3 2
    7 3 -2
    7 3 -2
    7 3 -2
    -7 -3 2
    -7 -3 2
    6 3 -2
    6 3 -2
    6 3 -2
    -6 -3 2
    -6 -3 2
    5 3 -2
    5 3 -2
    5 3 -2
    5 3 -2
    -5 -3 2
    -5 -3 2
    4 3 -2
    4 3 -2
    4 3 -2
    4 3 -2
    -4 -3 2
    -4 -3 2
    3 3 -2
    3 3 -2
    -3 -3 2
    -3 -3 2
    2 3 -2
    2 3 -2
    -2 -3 2
    -2 -3 2
    1 3 -2
    1 3 -2
    1 3 -2
    -1 -3 2
    -1 -3 2
    0 3 -2
    0 3 -2
    0 3 -2
    0 -3 2
    0 -3 2
    -1 3 -2
    -1 3 -2
    -1 3 -2
    -1 3 -2
    1 -3 2
    -2 3 -2
    -2 3 -2
    -2 3 -2
    -2 3 -2
    2 -3 2
    -3 3 -2
    -3 3 -2
    -3 3 -2
    -3 3 -2
    3 -3 2
    3 -3 2
    3 -3 2
    -4 3 -2
    -4 3 -2
    -4 3 -2
    4 -3 2
    4 -3 2
    4 -3 2
    4 -3 2
    -5 3 -2
    -5 3 -2
    -5 3 -2
    5 -3 2
    5 -3 2
    5 -3 2
    -6 3 -2
    -6 3 -2
    -6 3 -2
    6 -3 2
    6 -3 2
    6 -3 2
    6 -3 2
    -7 3 -2
    -7 3 -2
    -7 3 -2
    7 -3 2
    7 -3 2
    7 -3 2
    -8 3 -2
    -8 3 -2
    8 -3 2
    8 -3 2
    8 -3 2
    -9 3 -2
    -9 3 -2
    9 -3 2
    9 -3 2
    9 -3 2
    -10 3 -2
    10 -3 2
    10 -3 2
    10 -3 2
    -11 3 -2
    11 -3 2
    11 -3 2
    11 -3 2
    10 2 -2
    -10 -2 2
    9 2 -2
    9 2 -2
    -9 -2 2
    -9 -2 2
    8 2 -2
    8 2 -2
    8 2 -2
    -8 -2 2
    -8 -2 2
    7 2 -2
    7 2 -2
    7 2 -2
    -7 -2 2
    -7 -2 2
    6 2 -2
    6 2 -2
    6 2 -2
    6 2 -2
    -6 -2 2
    -6 -2 2
    5 2 -2
    5 2 -2
    5 2 -2
    5 2 -2
    -5 -2 2
    -5 -2 2
    4 2 -2
    4 2 -2
    4 2 -2
    4 2 -2
    -4 -2 2
    -4 -2 2
    3 2 -2
    3 2 -2
    3 2 -2
    3 2 -2
    -3 -2 2
    -3 -2 2
    2 2 -2
    2 2 -2
    -2 -2 2
    -2 -2 2
    1 2 -2
    -1 -2 2
    -1 -2 2
    0 2 -2
    0 2 -2
    0 2 -2
    0 2 -2
    0 -2 2
    -1 2 -2
    -1 2 -2
    -1 2 -2
    -1 2 -2
    -2 2 -2
    -2 2 -2
    -2 2 -2
    -2 2 -2
    2 -2 2
    2 -2 2
    -3 2 -2
    -3 2 -2
    -3 2 -2
    3 -2 2
    3 -2 2
    3 -2 2
    -4 2 -2
    -4 2 -2
    -4 2 -2
    4 -2 2
    4 -2 2
    4 -2 2
    -5 2 -2
    -5 2 -2
    -5 2 -2
    5 -2 2
    5 -2 2
    5 -2 2
    -6 2 -2
    -6 2 -2
    -6 2 -2
    6 -2 2
    6 -2 2
    6 -2 2
    -7 2 -2
    -7 2 -2
    7 -2 2
    7 -2 2
    7 -2 2
    -8 2 -2
    -8 2 -2
    8 -2 2
    8 -2 2
    8 -2 2
    -9 2 -2
    -9 2 -2
    9 -2 2
    9 -2 2
    9 -2 2
    -10 2 -2
    10 -2 2
    10 -2 2
    10 -2 2
    -11 2 -2
    11 -2 2
    11 -2 2
    11 -2 2
    10 1 -2
    -10 -1 2
    -10 -1 2
    9 1 -2
    9 1 -2
    -9 -1 2
    -9 -1 2
    8 1 -2
    8 1 -2
    8 1 -2
    -8 -1 2
    -8 -1 2
    7 1 -2
    7 1 -2
    7 1 -2
    7 1 -2
    -7 -1 2
    -7 -1 2
    6 1 -2
    6 1 -2
    6 1 -2
    6 1 -2
    -6 -1 2
    -6 -1 2
    5 1 -2
    5 1 -2
    5 1 -2
    -5 -1 2
    -5 -1 2
    4 1 -2
    4 1 -2
    4 1 -2
    4 1 -2
    -4 -1 2
    -4 -1 2
    3 1 -2
    3 1 -2
    3 1 -2
    3 1 -2
    -3 -1 2
    -3 -1 2
    2 1 -2
    2 1 -2
    2 1 -2
    2 1 -2
    -2 -1 2
    1 1 -2
    1 1 -2
    -1 -1 2
    0 1 -2
    0 1 -2
    0 1 -2
    0 1 -2
    0 -1 2
    0 -1 2
    -1 1 -2
    -1 1 -2
    -1 1 -2
    -1 1 -2
    -1 1 -2
    1 -1 2
    1 -1 2
    -2 1 -2
    -2 1 -2
    -2 1 -2
    -2 1 -2
    -2 1 -2
    2 -1 2
    2 -1 2
    2 -1 2
    -3 1 -2
    -3 1 -2
    -3 1 -2
    3 -1 2
    3 -1 2
    3 -1 2
    -4 1 -2
    -4 1 -2
    -4 1 -2
    -4 1 -2
    4 -1 2
    4 -1 2
    4 -1 2
    -5 1 -2
    -5 1 -2
    5 -1 2
    5 -1 2
    5 -1 2
    -6 1 -2
    -6 1 -2
    6 -1 2
    6 -1 2
    6 -1 2
    -7 1 -2
    -7 1 -2
    7 -1 2
    7 -1 2
    7 -1 2
    -8 1 -2
    -8 1 -2
    8 -1 2
    8 -1 2
    8 -1 2
    -9 1 -2
    -9 1 -2
    9 -1 2
    9 -1 2
    9 -1 2
    -10 1 -2
    10 -1 2
    10 -1 2
    10 -1 2
    -11 1 -2
    11 -1 2
    11 -1 2
    11 -1 2
    10 0 -2
    -10 0 2
    -10 0 2
    9 0 -2
    9 0 -2
    -9 0 2
    8 0 -2
    8 0 -2
    8 0 -2
    8 0 -2
    -8 0 2
    -8 0 2
    7 0 -2
    7 0 -2
    7 0 -2
    7 0 -2
    -7 0 2
    -7 0 2
    6 0 -2
    6 0 -2
    6 0 -2
    6 0 -2
    -6 0 2
    -6 0 2
    5 0 -2
    5 0 -2
    5 0 -2
    5 0 -2
    -5 0 2
    -5 0 2
    4 0 -2
    4 0 -2
    4 0 -2
    4 0 -2
    -4 0 2
    -4 0 2
    3 0 -2
    3 0 -2
    3 0 -2
    3 0 -2
    -3 0 2
    -3 0 2
    2 0 -2
    2 0 -2
    2 0 -2
    2 0 -2
    -2 0 2
    1 0 -2
    1 0 -2
    1 0 -2
    1 0 -2
    1 0 -2
    -1 0 2
    -1 0 2
    -1 0 2
    0 0 -2
    0 0 -2
    0 0 -2
    0 0 -2
    0 0 2
    0 0 2
    0 0 2
    -1 0 -2
    -1 0 -2
    -1 0 -2
    -1 0 -2
    1 0 2
    1 0 2
    1 0 2
    1 0 2
    -2 0 -2
    -2 0 -2
    -2 0 -2
    2 0 2
    2 0 2
    2 0 2
    2 0 2
    -3 0 -2
    -3 0 -2
    -3 0 -2
    3 0 2
    3 0 2
    3 0 2
    -4 0 -2
    -4 0 -2
    -4 0 -2
    4 0 2
    4 0 2
    4 0 2
    -5 0 -2
    -5 0 -2
    5 0 2
    5 0 2
    5 0 2
    -6 0 -2
    -6 0 -2
    -6 0 -2
    6 0 2
    6 0 2
    6 0 2
    -7 0 -2
    -7 0 -2
    7 0 2
    7 0 2
    7 0 2
    -8 0 -2
    -8 0 -2
    8 0 2
    8 0 2
    8 0 2
    -9 0 -2
    -9 0 -2
    9 0 2
    9 0 2
    9 0 2
    -10 0 -2
    10 0 2
    10 0 2
    10 0 2
    -11 0 -2
    11 0 2
    11 0 2
    11 0 2
    10 -1 -2
    -10 1 2
    -10 1 2
    9 -1 -2
    9 -1 -2
    9 -1 -2
    -9 1 2
    -9 1 2
    8 -1 -2
    8 -1 -2
    8 -1 -2
    8 -1 -2
    -8 1 2
    -8 1 2
    7 -1 -2
    7 -1 -2
    7 -1 -2
    7 -1 -2
    -7 1 2
    -7 1 2
    6 -1 -2
    6 -1 -2
    6 -1 -2
    6 -1 -2
    -6 1 2
    -6 1 2
    5 -1 -2
    5 -1 -2
    5 -1 -2
    5 -1 -2
    -5 1 2
    -5 1 2
    -5 1 2
    4 -1 -2
    4 -1 -2
    4 -1 -2
    4 -1 -2
    -4 1 2
    -4 1 2
    -4 1 2
    3 -1 -2
    3 -1 -2
    3 -1 -2
    3 -1 -2
    -3 1 2
    -3 1 2
    -3 1 2
    2 -1 -2
    2 -1 -2
    2 -1 -2
    -2 1 2
    -2 1 2
    1 -1 -2
    1 -1 -2
    -1 1 2
    -1 1 2
    -1 1 2
    0 -1 -2
    0 -1 -2
    0 -1 -2
    0 -1 -2
    0 1 2
    0 1 2
    0 1 2
    -1 -1 -2
    -1 -1 -2
    1 1 2
    1 1 2
    1 1 2
    1 1 2
    -2 -1 -2
    -2 -1 -2
    -2 -1 -2
    2 1 2
    2 1 2
    2 1 2
    2 1 2
    -3 -1 -2
    -3 -1 -2
    -3 -1 -2
    3 1 2
    3 1 2
    3 1 2
    -4 -1 -2
    -4 -1 -2
    -4 -1 -2
    4 1 2
    4 1 2
    4 1 2
    -5 -1 -2
    -5 -1 -2
    5 1 2
    5 1 2
    5 1 2
    -6 -1 -2
    -6 -1 -2
    -6 -1 -2
    6 1 2
    6 1 2
    6 1 2
    -7 -1 -2
    -7 -1 -2
    -7 -1 -2
    7 1 2
    7 1 2
    7 1 2
    -8 -1 -2
    -8 -1 -2
    8 1 2
    8 1 2
    8 1 2
    -9 -1 -2
    9 1 2
    9 1 2
    9 1 2
    -10 -1 -2
    10 1 2
    10 1 2
    10 1 2
    -11 -1 -2
    11 1 2
    11 1 2
    10 -2 -2
    10 -2 -2
    10 -2 -2
    -10 2 2
    -10 2 2
    9 -2 -2
    9 -2 -2
    9 -2 -2
    -9 2 2
    -9 2 2
    8 -2 -2
    8 -2 -2
    8 -2 -2
    -8 2 2
    -8 2 2
    7 -2 -2
    7 -2 -2
    7 -2 -2
    -7 2 2
    -7 2 2
    6 -2 -2
    6 -2 -2
    6 -2 -2
    6 -2 -2
    -6 2 2
    -6 2 2
    -6 2 2
    5 -2 -2
    5 -2 -2
    5 -2 -2
    5 -2 -2
    -5 2 2
    -5 2 2
    -5 2 2
    4 -2 -2
    4 -2 -2
    4 -2 -2
    4 -2 -2
    -4 2 2
    -4 2 2
    -4 2 2
    3 -2 -2
    3 -2 -2
    3 -2 -2
    -3 2 2
    -3 2 2
    -3 2 2
    2 -2 -2
    2 -2 -2
    -2 2 2
    -2 2 2
    1 -2 -2
    1 -2 -2
    -1 2 2
    -1 2 2
    -1 2 2
    -1 2 2
    0 2 2
    0 2 2
    0 2 2
    -1 -2 -2
    -1 -2 -2
    1 2 2
    1 2 2
    1 2 2
    1 2 2
    -2 -2 -2
    -2 -2 -2
    -2 -2 -2
    -2 -2 -2
    2 2 2
    2 2 2
    2 2 2
    -3 -2 -2
    -3 -2 -2
    -3 -2 -2
    3 2 2
    3 2 2
    3 2 2
    -4 -2 -2
    -4 -2 -2
    -4 -2 -2
    4 2 2
    4 2 2
    4 2 2
    -5 -2 -2
    -5 -2 -2
    -5 -2 -2
    5 2 2
    5 2 2
    5 2 2
    -6 -2 -2
    -6 -2 -2
    -6 -2 -2
    6 2 2
    6 2 2
    6 2 2
    -7 -2 -2
    -7 -2 -2
    -7 -2 -2
    7 2 2
    7 2 2
    7 2 2
    -8 -2 -2
    -8 -2 -2
    8 2 2
    8 2 2
    8 2 2
    -9 -2 -2
    9 2 2
    9 2 2
    9 2 2
    -10 -2 -2
    10 2 2
    10 2 2
    10 2 2
    -11 -2 -2
    11 2 2
    11 2 2
    11 2 2
    10 -3 -2
    10 -3 -2
    10 -3 -2
    -10 3 2
    -10 3 2
    9 -3 -2
    9 -3 -2
    9 -3 -2
    -9 3 2
    -9 3 2
    8 -3 -2
    8 -3 -2
    8 -3 -2
    -8 3 2
    -8 3 2
    -8 3 2
    7 -3 -2
    7 -3 -2
    7 -3 -2
    -7 3 2
    -7 3 2
    -7 3 2
    6 -3 -2
    6 -3 -2
    6 -3 -2
    -6 3 2
    -6 3 2
    -6 3 2
    5 -3 -2
    5 -3 -2
    5 -3 -2
    5 -3 -2
    -5 3 2
    -5 3 2
    -5 3 2
    4 -3 -2
    4 -3 -2
    4 -3 -2
    -4 3 2
    -4 3 2
    -4 3 2
    3 -3 -2
    -3 3 2
    -3 3 2
    -3 3 2
    2 -3 -2
    -2 3 2
    -2 3 2
    -1 3 2
    -1 3 2
    -1 3 2
    -1 3 2
    0 -3 -2
    0 3 2
    0 3 2
    0 3 2
    0 3 2
    -1 -3 -2
    1 3 2
    1 3 2
    1 3 2
    -2 -3 -2
    -2 -3 -2
    2 3 2
    2 3 2
    2 3 2
    -3 -3 -2
    -3 -3 -2
    -3 -3 -2
    3 3 2
    3 3 2
    -4 -3 -2
    -4 -3 -2
    4 3 2
    4 3 2
    4 3 2
    -5 -3 -2
    -5 -3 -2
    -5 -3 -2
    5 3 2
    5 3 2
    5 3 2
    -6 -3 -2
    -6 -3 -2
    -6 -3 -2
    6 3 2
    6 3 2
    6 3 2
    -7 -3 -2
    -7 -3 -2
    -7 -3 -2
    7 3 2
    7 3 2
    7 3 2
    -8 -3 -2
    -8 -3 -2
    -8 -3 -2
    8 3 2
    8 3 2
    8 3 2
    -9 -3 -2
    9 3 2
    9 3 2
    9 3 2
    -10 -3 -2
    10 3 2
    10 3 2
    10 3 2
    11 3 2
    11 3 2
    11 3 2
    10 -4 -2
    10 -4 -2
    10 -4 -2
    -10 4 2
    -10 4 2
    9 -4 -2
    9 -4 -2
    9 -4 -2
    -9 4 2
    -9 4 2
    8 -4 -2
    8 -4 -2
    8 -4 -2
    -8 4 2
    -8 4 2
    -8 4 2
    7 -4 -2
    7 -4 -2
    7 -4 -2
    -7 4 2
    -7 4 2
    -7 4 2
    6 -4 -2
    6 -4 -2
    6 -4 -2
    -6 4 2
    -6 4 2
    -6 4 2
    5 -4 -2
    5 -4 -2
    5 -4 -2
    -5 4 2
    -5 4 2
    -5 4 2
    4 -4 -2
    -4 4 2
    -4 4 2
    -4 4 2
    3 -4 -2
    -3 4 2
    -3 4 2
    -3 4 2
    -2 4 2
    -2 4 2
    -2 4 2
    1 -4 -2
    -1 4 2
    -1 4 2
    -1 4 2
    -1 4 2
    0 -4 -2
    0 4 2
    0 4 2
    0 4 2
    0 4 2
    -1 -4 -2
    1 4 2
    1 4 2
    1 4 2
    -2 -4 -2
    2 4 2
    2 4 2
    2 4 2
    -3 -4 -2
    -3 -4 -2
    -3 -4 -2
    3 4 2
    3 4 2
    3 4 2
    3 4 2
    -4 -4 -2
    -4 -4 -2
    -4 -4 -2
    4 4 2
    4 4 2
    -5 -4 -2
    -5 -4 -2
    -5 -4 -2
    5 4 2
    5 4 2
    5 4 2
    -6 -4 -2
    -6 -4 -2
    -6 -4 -2
    6 4 2
    6 4 2
    6 4 2
    -7 -4 -2
    -7 -4 -2
    -7 -4 -2
    7 4 2
    7 4 2
    7 4 2
    -8 -4 -2
    -8 -4 -2
    -8 -4 -2
    8 4 2
    8 4 2
    8 4 2
    9 4 2
    9 4 2
    9 4 2
    10 4 2
    10 4 2
    10 4 2
    11 4 2
    11 4 2
    11 4 2
    10 -5 -2
    10 -5 -2
    10 -5 -2
    -10 5 2
    -10 5 2
    9 -5 -2
    9 -5 -2
    9 -5 -2
    -9 5 2
    -9 5 2
    -9 5 2
    8 -5 -2
    8 -5 -2
    8 -5 -2
    -8 5 2
    -8 5 2
    -8 5 2
    7 -5 -2
    7 -5 -2
    7 -5 -2
    -7 5 2
    -7 5 2
    -7 5 2
    6 -5 -2
    6 -5 -2
    6 -5 -2
    -6 5 2
    -6 5 2
    -6 5 2
    5 -5 -2
    -5 5 2
    -5 5 2
    -5 5 2
    4 -5 -2
    -4 5 2
    -4 5 2
    -4 5 2
    3 -5 -2
    -3 5 2
    -3 5 2
    -3 5 2
    2 -5 -2
    -2 5 2
    -2 5 2
    -2 5 2
    -2 5 2
    1 -5 -2
    -1 5 2
    -1 5 2
    -1 5 2
    -1 5 2
    0 -5 -2
    0 5 2
    0 5 2
    0 5 2
    0 5 2
    -1 -5 -2
    1 5 2
    1 5 2
    1 5 2
    1 5 2
    -2 -5 -2
    -2 -5 -2
    2 5 2
    2 5 2
    2 5 2
    2 5 2
    -3 -5 -2
    -3 -5 -2
    3 5 2
    3 5 2
    3 5 2
    -4 -5 -2
    -4 -5 -2
    -4 -5 -2
    4 5 2
    4 5 2
    4 5 2
    -5 -5 -2
    -5 -5 -2
    -5 -5 -2
    5 5 2
    5 5 2
    -6 -5 -2
    -6 -5 -2
    -6 -5 -2
    6 5 2
    6 5 2
    6 5 2
    -7 -5 -2
    -7 -5 -2
    7 5 2
    7 5 2
    7 5 2
    -8 -5 -2
    8 5 2
    8 5 2
    8 5 2
    9 5 2
    9 5 2
    9 5 2
    10 5 2
    10 5 2
    10 5 2
    9 -6 -2
    9 -6 -2
    9 -6 -2
    -9 6 2
    -9 6 2
    -9 6 2
    8 -6 -2
    8 -6 -2
    8 -6 -2
    -8 6 2
    -8 6 2
    -8 6 2
    7 -6 -2
    7 -6 -2
    7 -6 -2
    -7 6 2
    -7 6 2
    -7 6 2
    6 -6 -2
    6 -6 -2
    6 -6 -2
    -6 6 2
    -6 6 2
    -6 6 2
    5 -6 -2
    -5 6 2
    -5 6 2
    -5 6 2
    -4 6 2
    -4 6 2
    -4 6 2
    2 -6 -2
    -2 6 2
    -2 6 2
    -2 6 2
    -2 6 2
    1 -6 -2
    -1 6 2
    -1 6 2
    -1 6 2
    0 -6 -2
    0 6 2
    0 6 2
    0 6 2
    0 6 2
    -1 -6 -2
    1 6 2
    1 6 2
    1 6 2
    1 6 2
    -2 -6 -2
    -2 -6 -2
    2 6 2
    2 6 2
    2 6 2
    2 6 2
    -3 -6 -2
    -3 -6 -2
    3 6 2
    3 6 2
    3 6 2
    3 6 2
    -4 -6 -2
    -4 -6 -2
    4 6 2
    4 6 2
    -5 -6 -2
    -5 -6 -2
    5 6 2
    5 6 2
    -6 -6 -2
    -6 -6 -2
    6 6 2
    6 6 2
    6 6 2
    -7 -6 -2
    7 6 2
    7 6 2
    7 6 2
    -8 -6 -2
    8 6 2
    8 6 2
    8 6 2
    9 6 2
    9 6 2
    9 6 2
    10 6 2
    10 6 2
    10 6 2
    9 -7 -2
    9 -7 -2
    9 -7 -2
    -9 7 2
    -9 7 2
    -9 7 2
    8 -7 -2
    8 -7 -2
    8 -7 -2
    -8 7 2
    -8 7 2
    -8 7 2
    7 -7 -2
    7 -7 -2
    7 -7 -2
    -7 7 2
    -7 7 2
    -7 7 2
    6 -7 -2
    -6 7 2
    -6 7 2
    -6 7 2
    5 -7 -2
    -5 7 2
    -5 7 2
    -5 7 2
    4 -7 -2
    -4 7 2
    -4 7 2
    -4 7 2
    3 -7 -2
    -3 7 2
    -3 7 2
    -3 7 2
    2 -7 -2
    -2 7 2
    -2 7 2
    -2 7 2
    1 -7 -2
    -1 7 2
    -1 7 2
    0 -7 -2
    0 7 2
    0 7 2
    0 7 2
    0 7 2
    -1 -7 -2
    1 7 2
    1 7 2
    1 7 2
    1 7 2
    -2 -7 -2
    -2 -7 -2
    2 7 2
    2 7 2
    2 7 2
    -3 -7 -2
    -3 -7 -2
    3 7 2
    3 7 2
    3 7 2
    -4 -7 -2
    -4 -7 -2
    4 7 2
    4 7 2
    4 7 2
    -5 -7 -2
    -5 -7 -2
    5 7 2
    5 7 2
    -6 -7 -2
    6 7 2
    6 7 2
    -7 -7 -2
    7 7 2
    7 7 2
    8 7 2
    8 7 2
    8 7 2
    9 7 2
    9 7 2
    9 7 2
    8 -8 -2
    8 -8 -2
    8 -8 -2
    -8 8 2
    -8 8 2
    -8 8 2
    7 -8 -2
    7 -8 -2
    7 -8 -2
    -7 8 2
    -7 8 2
    -7 8 2
    6 -8 -2
    -6 8 2
    -6 8 2
    -6 8 2
    5 -8 -2
    -5 8 2
    -5 8 2
    -5 8 2
    4 -8 -2
    -4 8 2
    -4 8 2
    -4 8 2
    3 -8 -2
    -3 8 2
    -3 8 2
    -3 8 2
    2 -8 -2
    -2 8 2
    -2 8 2
    -2 8 2
    1 -8 -2
    -1 8 2
    -1 8 2
    -1 8 2
    -1 8 2
    0 -8 -2
    0 8 2
    0 8 2
    0 8 2
    0 8 2
    -1 -8 -2
    1 8 2
    1 8 2
    1 8 2
    -2 -8 -2
    -2 -8 -2
    2 8 2
    2 8 2
    2 8 2
    -3 -8 -2
    -3 -8 -2
    3 8 2
    3 8 2
    3 8 2
    -4 -8 -2
    -4 -8 -2
    4 8 2
    4 8 2
    4 8 2
    -5 -8 -2
    5 8 2
    5 8 2
    -6 -8 -2
    6 8 2
    6 8 2
    -7 -8 -2
    7 8 2
    7 8 2
    8 8 2
    8 8 2
    9 8 2
    9 8 2
    8 -9 -2
    8 -9 -2
    8 -9 -2
    -8 9 2
    -8 9 2
    -8 9 2
    7 -9 -2
    7 -9 -2
    7 -9 -2
    -7 9 2
    -7 9 2
    -7 9 2
    6 -9 -2
    -6 9 2
    -6 9 2
    -6 9 2
    5 -9 -2
    -5 9 2
    -5 9 2
    -5 9 2
    4 -9 -2
    -4 9 2
    -4 9 2
    -4 9 2
    3 -9 -2
    -3 9 2
    -3 9 2
    2 -9 -2
    -2 9 2
    -2 9 2
    -2 9 2
    1 -9 -2
    -1 9 2
    -1 9 2
    0 -9 -2
    0 9 2
    0 9 2
    0 9 2
    -1 -9 -2
    1 9 2
    1 9 2
    1 9 2
    -2 -9 -2
    -2 -9 -2
    2 9 2
    2 9 2
    2 9 2
    -3 -9 -2
    -3 -9 -2
    3 9 2
    3 9 2
    3 9 2
    -4 -9 -2
    -4 -9 -2
    4 9 2
    4 9 2
    4 9 2
    -5 -9 -2
    5 9 2
    5 9 2
    -6 -9 -2
    6 9 2
    6 9 2
    -7 -9 -2
    7 9 2
    7 9 2
    8 9 2
    8 9 2
    7 -10 -2
    7 -10 -2
    7 -10 -2
    -7 10 2
    -7 10 2
    -7 10 2
    6 -10 -2
    -6 10 2
    -6 10 2
    -6 10 2
    5 -10 -2
    -5 10 2
    -5 10 2
    -5 10 2
    4 -10 -2
    -4 10 2
    -4 10 2
    -4 10 2
    3 -10 -2
    -3 10 2
    -3 10 2
    -3 10 2
    2 -10 -2
    -2 10 2
    -2 10 2
    1 -10 -2
    -1 10 2
    -1 10 2
    0 -10 -2
    0 10 2
    0 10 2
    -1 -10 -2
    -1 -10 -2
    1 10 2
    1 10 2
    1 10 2
    -2 -10 -2
    -2 -10 -2
    2 10 2
    2 10 2
    2 10 2
    -3 -10 -2
    -3 -10 -2
    3 10 2
    3 10 2
    3 10 2
    -4 -10 -2
    4 10 2
    4 10 2
    4 10 2
    -5 -10 -2
    5 10 2
    5 10 2
    -6 -10 -2
    6 10 2
    6 10 2
    -7 -10 -2
    7 10 2
    7 10 2
    6 -11 -2
    -6 11 2
    -6 11 2
    -6 11 2
    5 -11 -2
    -5 11 2
    -5 11 2
    -5 11 2
    4 -11 -2
    -4 11 2
    -4 11 2
    3 -11 -2
    -3 11 2
    -3 11 2
    2 -11 -2
    -2 11 2
    -2 11 2
    1 -11 -2
    -1 11 2
    -1 11 2
    0 -11 -2
    0 11 2
    0 11 2
    -1 -11 -2
    -1 -11 -2
    1 11 2
    1 11 2
    -2 -11 -2
    -2 -11 -2
    2 11 2
    2 11 2
    2 11 2
    -3 -11 -2
    3 11 2
    3 11 2
    3 11 2
    -4 -11 -2
    4 11 2
    4 11 2
    4 11 2
    -5 -11 -2
    5 11 2
    5 11 2
    -6 -11 -2
    6 11 2
    6 11 2
    4 -12 -2
    -4 12 2
    -4 12 2
    3 -12 -2
    -3 12 2
    -3 12 2
    2 -12 -2
    -2 12 2
    -2 12 2
    1 -12 -2
    -1 12 2
    -1 12 2
    0 -12 -2
    0 -12 -2
    0 12 2
    0 12 2
    -1 -12 -2
    -1 -12 -2
    1 12 2
    1 12 2
    -2 -12 -2
    2 12 2
    2 12 2
    -3 -12 -2
    3 12 2
    3 12 2
    3 12 2
    -4 -12 -2
    4 12 2
    4 12 2
    4 12 2
    -5 -12 -2
    5 12 2
    5 12 2
    2 -13 -2
    -2 13 2
    -2 13 2
    1 -13 -2
    1 -13 -2
    -1 13 2
    -1 13 2
    0 -13 -2
    0 13 2
    0 13 2
    -1 -13 -2
    1 13 2
    1 13 2
    -2 -13 -2
    2 13 2
    2 13 2
    3 11 -3
    -3 -11 3
    2 11 -3
    2 11 -3
    -2 -11 3
    1 11 -3
    1 11 -3
    0 11 -3
    0 11 -3
    0 -11 3
    -1 11 -3
    -1 11 -3
    1 -11 3
    -2 11 -3
    -2 11 -3
    2 -11 3
    -3 11 -3
    -3 11 -3
    3 -11 3
    3 -11 3
    -4 11 -3
    -4 11 -3
    4 -11 3
    4 -11 3
    5 10 -3
    -5 -10 3
    4 10 -3
    -4 -10 3
    3 10 -3
    -3 -10 3
    2 10 -3
    2 10 -3
    -2 -10 3
    1 10 -3
    1 10 -3
    1 10 -3
    -1 -10 3
    0 10 -3
    0 10 -3
    0 10 -3
    0 -10 3
    -1 10 -3
    -1 10 -3
    1 -10 3
    -2 10 -3
    -2 10 -3
    2 -10 3
    2 -10 3
    -3 10 -3
    -3 10 -3
    3 -10 3
    3 -10 3
    -4 10 -3
    -4 10 -3
    4 -10 3
    -5 10 -3
    -5 10 -3
    5 -10 3
    5 -10 3
    -6 10 -3
    -6 10 -3
    6 -10 3
    6 -10 3
    6 -10 3
    6 9 -3
    -6 -9 3
    5 9 -3
    -5 -9 3
    4 9 -3
    -4 -9 3
    3 9 -3
    -3 -9 3
    2 9 -3
    2 9 -3
    2 9 -3
    -2 -9 3
    1 9 -3
    1 9 -3
    1 9 -3
    -1 -9 3
    0 9 -3
    0 9 -3
    0 9 -3
    0 -9 3
    -1 9 -3
    -1 9 -3
    -1 9 -3
    1 -9 3
    1 -9 3
    -2 9 -3
    -2 9 -3
    2 -9 3
    2 -9 3
    -3 9 -3
    -3 9 -3
    3 -9 3
    -4 9 -3
    -4 9 -3
    4 -9 3
    -5 9 -3
    -5 9 -3
    -5 9 -3
    5 -9 3
    5 -9 3
    -6 9 -3
    -6 9 -3
    -6 9 -3
    6 -9 3
    6 -9 3
    6 -9 3
    -7 9 -3
    -7 9 -3
    -7 9 -3
    7 -9 3
    7 -9 3
    7 -9 3
    7 8 -3
    -7 -8 3
    6 8 -3
    -6 -8 3
    5 8 -3
    -5 -8 3
    4 8 -3
    -4 -8 3
    3 8 -3
    -3 -8 3
    2 8 -3
    2 8 -3
    2 8 -3
    -2 -8 3
    1 8 -3
    1 8 -3
    1 8 -3
    -1 -8 3
    0 8 -3
    0 8 -3
    0 8 -3
    0 -8 3
    0 -8 3
    -1 8 -3
    -1 8 -3
    -1 8 -3
    1 -8 3
    1 -8 3
    -2 8 -3
    -2 8 -3
    -2 8 -3
    2 -8 3
    2 -8 3
    -3 8 -3
    -3 8 -3
    -3 8 -3
    3 -8 3
    -4 8 -3
    -4 8 -3
    -4 8 -3
    4 -8 3
    -5 8 -3
    -5 8 -3
    -5 8 -3
    5 -8 3
    5 -8 3
    -6 8 -3
    -6 8 -3
    -6 8 -3
    6 -8 3
    6 -8 3
    6 -8 3
    -7 8 -3
    -7 8 -3
    -7 8 -3
    7 -8 3
    7 -8 3
    7 -8 3
    -8 8 -3
    -8 8 -3
    -8 8 -3
    8 -8 3
    8 -8 3
    8 -8 3
    8 7 -3
    -8 -7 3
    7 7 -3
    -7 -7 3
    6 7 -3
    -6 -7 3
    5 7 -3
    -5 -7 3
    4 7 -3
    -4 -7 3
    3 7 -3
    3 7 -3
    -3 -7 3
    2 7 -3
    2 7 -3
    2 7 -3
    -2 -7 3
    1 7 -3
    1 7 -3
    1 7 -3
    -1 -7 3
    0 7 -3
    0 7 -3
    0 7 -3
    0 -7 3
    0 -7 3
    -1 7 -3
    -1 7 -3
    -1 7 -3
    -1 7 -3
    1 -7 3
    1 -7 3
    -2 7 -3
    -2 7 -3
    -2 7 -3
    -2 7 -3
    2 -7 3
    2 -7 3
    -3 7 -3
    -3 7 -3
    -3 7 -3
    -3 7 -3
    3 -7 3
    -4 7 -3
    -4 7 -3
    -4 7 -3
    4 -7 3
    -5 7 -3
    -5 7 -3
    -5 7 -3
    5 -7 3
    5 -7 3
    -6 7 -3
    -6 7 -3
    -6 7 -3
    6 -7 3
    6 -7 3
    6 -7 3
    -7 7 -3
    -7 7 -3
    -7 7 -3
    7 -7 3
    7 -7 3
    7 -7 3
    -8 7 -3
    -8 7 -3
    -8 7 -3
    8 -7 3
    8 -7 3
    8 -7 3
    -9 7 -3
    -9 7 -3
    9 -7 3
    9 -7 3
    9 -7 3
    8 6 -3
    -8 -6 3
    7 6 -3
    -7 -6 3
    6 6 -3
    -6 -6 3
    5 6 -3
    -5 -6 3
    4 6 -3
    4 6 -3
    -4 -6 3
    3 6 -3
    3 6 -3
    -3 -6 3
    2 6 -3
    2 6 -3
    0 6 -3
    0 6 -3
    0 6 -3
    0 6 -3
    0 -6 3
    0 -6 3
    -1 6 -3
    -1 6 -3
    -1 6 -3
    -1 6 -3
    1 -6 3
    1 -6 3
    -2 6 -3
    -2 6 -3
    -2 6 -3
    -2 6 -3
    2 -6 3
    -3 6 -3
    -3 6 -3
    -3 6 -3
    -3 6 -3
    3 -6 3
    -4 6 -3
    -4 6 -3
    -4 6 -3
    -4 6 -3
    4 -6 3
    4 -6 3
    4 -6 3
    -5 6 -3
    -5 6 -3
    -5 6 -3
    5 -6 3
    5 -6 3
    5 -6 3
    -6 6 -3
    -6 6 -3
    -6 6 -3
    6 -6 3
    6 -6 3
    6 -6 3
    -7 6 -3
    -7 6 -3
    -7 6 -3
    7 -6 3
    7 -6 3
    7 -6 3
    -8 6 -3
    -8 6 -3
    -8 6 -3
    8 -6 3
    8 -6 3
    8 -6 3
    -9 6 -3
    -9 6 -3
    9 -6 3
    9 -6 3
    9 -6 3
    9 5 -3
    -9 -5 3
    8 5 -3
    -8 -5 3
    7 5 -3
    -7 -5 3
    6 5 -3
    -6 -5 3
    5 5 -3
    -5 -5 3
    4 5 -3
    4 5 -3
    -4 -5 3
    3 5 -3
    3 5 -3
    -3 -5 3
    2 5 -3
    2 5 -3
    -2 -5 3
    -2 -5 3
    -2 -5 3
    1 5 -3
    1 5 -3
    1 5 -3
    -1 -5 3
    -1 -5 3
    0 5 -3
    0 5 -3
    0 5 -3
    0 5 -3
    0 -5 3
    0 -5 3
    -1 5 -3
    -1 5 -3
    -1 5 -3
    -1 5 -3
    1 -5 3
    1 -5 3
    -2 5 -3
    -2 5 -3
    -2 5 -3
    -2 5 -3
    2 -5 3
    -3 5 -3
    -3 5 -3
    -3 5 -3
    -3 5 -3
    3 -5 3
    3 -5 3
    -4 5 -3
    -4 5 -3
    -4 5 -3
    -4 5 -3
    4 -5 3
    4 -5 3
    4 -5 3
    -5 5 -3
    -5 5 -3
    -5 5 -3
    5 -5 3
    5 -5 3
    5 -5 3
    5 -5 3
    -6 5 -3
    -6 5 -3
    -6 5 -3
    6 -5 3
    6 -5 3
    6 -5 3
    -7 5 -3
    -7 5 -3
    -7 5 -3
    7 -5 3
    7 -5 3
    7 -5 3
    -8 5 -3
    -8 5 -3
    -8 5 -3
    8 -5 3
    8 -5 3
    8 -5 3
    -9 5 -3
    -9 5 -3
    9 -5 3
    9 -5 3
    9 -5 3
    -10 5 -3
    10 -5 3
    10 -5 3
    10 -5 3
    9 4 -3
    -9 -4 3
    8 4 -3
    -8 -4 3
    7 4 -3
    7 4 -3
    -7 -4 3
    6 4 -3
    6 4 -3
    -6 -4 3
    5 4 -3
    5 4 -3
    -5 -4 3
    -5 -4 3
    4 4 -3
    4 4 -3
    -4 -4 3
    -4 -4 3
    3 4 -3
    -3 -4 3
    -3 -4 3
    2 4 -3
    2 4 -3
    -2 -4 3
    1 4 -3
    1 4 -3
    1 4 -3
    -1 -4 3
    -1 -4 3
    0 4 -3
    0 4 -3
    0 4 -3
    0 4 -3
    0 -4 3
    0 -4 3
    -1 4 -3
    -1 4 -3
    -1 4 -3
    -1 4 -3
    1 -4 3
    1 -4 3
    -2 4 -3
    -2 4 -3
    -2 4 -3
    -2 4 -3
    2 -4 3
    -3 4 -3
    -3 4 -3
    -3 4 -3
    -3 4 -3
    3 -4 3
    3 -4 3
    3 -4 3
    -4 4 -3
    -4 4 -3
    -4 4 -3
    -4 4 -3
    4 -4 3
    4 -4 3
    4 -4 3
    4 -4 3
    -5 4 -3
    -5 4 -3
    -5 4 -3
    5 -4 3
    5 -4 3
    5 -4 3
    5 -4 3
    -6 4 -3
    -6 4 -3
    -6 4 -3
    6 -4 3
    6 -4 3
    6 -4 3
    6 -4 3
    -7 4 -3
    -7 4 -3
    -7 4 -3
    7 -4 3
    7 -4 3
    7 -4 3
    -8 4 -3
    -8 4 -3
    -8 4 -3
    8 -4 3
    8 -4 3
    8 -4 3
    -9 4 -3
    9 -4 3
    9 -4 3
    9 -4 3
    10 -4 3
    10 -4 3
    10 -4 3
    10 3 -3
    -10 -3 3
    9 3 -3
    -9 -3 3
    8 3 -3
    -8 -3 3
    7 3 -3
    7 3 -3
    -7 -3 3
    -7 -3 3
    6 3 -3
    6 3 -3
    6 3 -3
    -6 -3 3
    -6 -3 3
    5 3 -3
    5 3 -3
    5 3 -3
    -5 -3 3
    -5 -3 3
    4 3 -3
    4 3 -3
    4 3 -3
    -4 -3 3
    -4 -3 3
    3 3 -3
    3 3 -3
    -3 -3 3
    -3 -3 3
    2 3 -3
    -2 -3 3
    -2 -3 3
    1 3 -3
    1 3 -3
    -1 -3 3
    -1 -3 3
    0 3 -3
    0 3 -3
    0 3 -3
    0 -3 3
    0 -3 3
    -1 3 -3
    -1 3 -3
    -1 3 -3
    -1 3 -3
    1 -3 3
    -2 3 -3
    -2 3 -3
    -2 3 -3
    -2 3 -3
    2 -3 3
    -3 3 -3
    -3 3 -3
    -3 3 -3
    -3 3 -3
    3 -3 3
    3 -3 3
    3 -3 3
    -4 3 -3
    -4 3 -3
    -4 3 -3
    4 -3 3
    4 -3 3
    4 -3 3
    -5 3 -3
    -5 3 -3
    -5 3 -3
    5 -3 3
    5 -3 3
    5 -3 3
    -6 3 -3
    -6 3 -3
    -6 3 -3
    6 -3 3
    6 -3 3
    6 -3 3
    -7 3 -3
    -7 3 -3
    -7 3 -3
    7 -3 3
    7 -3 3
    7 -3 3
    7 -3 3
    -8 3 -3
    -8 3 -3
    8 -3 3
    8 -3 3
    8 -3 3
    -9 3 -3
    9 -3 3
    9 -3 3
    9 -3 3
    -10 3 -3
    10 -3 3
    10 -3 3
    10 -3 3
    -11 3 -3
    11 -3 3
    11 -3 3
    11 -3 3
    10 2 -3
    -10 -2 3
    9 2 -3
    -9 -2 3
    8 2 -3
    8 2 -3
    -8 -2 3
    -8 -2 3
    7 2 -3
    7 2 -3
    -7 -2 3
    -7 -2 3
    6 2 -3
    6 2 -3
    6 2 -3
    -6 -2 3
    -6 -2 3
    5 2 -3
    5 2 -3
    5 2 -3
    5 2 -3
    -5 -2 3
    -5 -2 3
    4 2 -3
    4 2 -3
    4 2 -3
    4 2 -3
    -4 -2 3
    -4 -2 3
    3 2 -3
    3 2 -3
    3 2 -3
    -3 -2 3
    -3 -2 3
    2 2 -3
    2 2 -3
    -2 -2 3
    -2 -2 3
    1 2 -3
    -1 -2 3
    0 2 -3
    0 2 -3
    0 2 -3
    0 2 -3
    0 -2 3
    -1 2 -3
    -1 2 -3
    -1 2 -3
    -1 2 -3
    1 -2 3
    1 -2 3
    -2 2 -3
    -2 2 -3
    -2 2 -3
    -2 2 -3
    2 -2 3
    2 -2 3
    2 -2 3
    -3 2 -3
    -3 2 -3
    -3 2 -3
    -3 2 -3
    3 -2 3
    3 -2 3
    3 -2 3
    -4 2 -3
    -4 2 -3
    -4 2 -3
    4 -2 3
    4 -2 3
    4 -2 3
    -5 2 -3
    -5 2 -3
    5 -2 3
    5 -2 3
    5 -2 3
    -6 2 -3
    -6 2 -3
    6 -2 3
    6 -2 3
    6 -2 3
    -7 2 -3
    -7 2 -3
    7 -2 3
    7 -2 3
    7 -2 3
    -8 2 -3
    -8 2 -3
    8 -2 3
    8 -2 3
    8 -2 3
    -9 2 -3
    9 -2 3
    9 -2 3
    9 -2 3
    -10 2 -3
    10 -2 3
    10 -2 3
    10 -2 3
    -11 2 -3
    11 -2 3
    11 -2 3
    11 -2 3
    -10 -1 3
    -10 -1 3
    9 1 -3
    -9 -1 3
    -9 -1 3
    8 1 -3
    8 1 -3
    -8 -1 3
    -8 -1 3
    7 1 -3
    7 1 -3
    7 1 -3
    -7 -1 3
    -7 -1 3
    6 1 -3
    6 1 -3
    6 1 -3
    6 1 -3
    -6 -1 3
    -6 -1 3
    5 1 -3
    5 1 -3
    5 1 -3
    5 1 -3
    -5 -1 3
    -5 -1 3
    4 1 -3
    4 1 -3
    4 1 -3
    4 1 -3
    -4 -1 3
    -4 -1 3
    3 1 -3
    3 1 -3
    3 1 -3
    3 1 -3
    -3 -1 3
    -3 -1 3
    2 1 -3
    2 1 -3
    2 1 -3
    2 1 -3
    -2 -1 3
    -2 -1 3
    -2 -1 3
    1 1 -3
    1 1 -3
    -1 -1 3
    0 1 -3
    0 1 -3
    0 -1 3
    0 -1 3
    -1 1 -3
    -1 1 -3
    -1 1 -3
    -1 1 -3
    -1 1 -3
    1 -1 3
    1 -1 3
    1 -1 3
    -2 1 -3
    -2 1 -3
    -2 1 -3
    -2 1 -3
    2 -1 3
    2 -1 3
    2 -1 3
    -3 1 -3
    -3 1 -3
    -3 1 -3
    -3 1 -3
    3 -1 3
    3 -1 3
    3 -1 3
    -4 1 -3
    -4 1 -3
    -4 1 -3
    4 -1 3
    4 -1 3
    4 -1 3
    -5 1 -3
    -5 1 -3
    5 -1 3
    5 -1 3
    5 -1 3
    -6 1 -3
    -6 1 -3
    6 -1 3
    6 -1 3
    6 -1 3
    -7 1 -3
    -7 1 -3
    7 -1 3
    7 -1 3
    7 -1 3
    -8 1 -3
    -8 1 -3
    8 -1 3
    8 -1 3
    8 -1 3
    -9 1 -3
    9 -1 3
    9 -1 3
    9 -1 3
    -10 1 -3
    10 -1 3
    10 -1 3
    10 -1 3
    -11 1 -3
    11 -1 3
    11 -1 3
    11 -1 3
    -10 0 3
    -10 0 3
    9 0 -3
    -9 0 3
    -9 0 3
    8 0 -3
    8 0 -3
    8 0 -3
    -8 0 3
    -8 0 3
    7 0 -3
    7 0 -3
    7 0 -3
    7 0 -3
    -7 0 3
    -7 0 3
    6 0 -3
    6 0 -3
    6 0 -3
    6 0 -3
    -6 0 3
    -6 0 3
    5 0 -3
    5 0 -3
    5 0 -3
    5 0 -3
    -5 0 3
    -5 0 3
    4 0 -3
    4 0 -3
    4 0 -3
    4 0 -3
    -4 0 3
    -4 0 3
    3 0 -3
    3 0 -3
    3 0 -3
    3 0 -3
    -3 0 3
    2 0 -3
    2 0 -3
    2 0 -3
    2 0 -3
    2 0 -3
    -2 0 3
    -2 0 3
    1 0 -3
    1 0 -3
    -1 0 3
    0 0 -3
    0 0 -3
    0 0 -3
    0 0 3
    0 0 3
    0 0 3
    -1 0 -3
    -1 0 -3
    -1 0 -3
    -1 0 -3
    1 0 3
    1 0 3
    1 0 3
    1 0 3
    1 0 3
    -2 0 -3
    -2 0 -3
    2 0 3
    2 0 3
    2 0 3
    2 0 3
    2 0 3
    -3 0 -3
    -3 0 -3
    3 0 3
    3 0 3
    3 0 3
    3 0 3
    -4 0 -3
    -4 0 -3
    -4 0 -3
    4 0 3
    4 0 3
    4 0 3
    -5 0 -3
    -5 0 -3
    -5 0 -3
    5 0 3
    5 0 3
    5 0 3
    -6 0 -3
    -6 0 -3
    -6 0 -3
    6 0 3
    6 0 3
    6 0 3
    -7 0 -3
    -7 0 -3
    -7 0 -3
    7 0 3
    7 0 3
    7 0 3
    -8 0 -3
    -8 0 -3
    8 0 3
    8 0 3
    8 0 3
    -9 0 -3
    9 0 3
    9 0 3
    9 0 3
    -10 0 -3
    10 0 3
    10 0 3
    -11 0 -3
    11 0 3
    11 0 3
    11 0 3
    -10 1 3
    -10 1 3
    9 -1 -3
    -9 1 3
    -9 1 3
    8 -1 -3
    8 -1 -3
    8 -1 -3
    -8 1 3
    -8 1 3
    7 -1 -3
    7 -1 -3
    7 -1 -3
    7 -1 -3
    -7 1 3
    -7 1 3
    6 -1 -3
    6 -1 -3
    6 -1 -3
    6 -1 -3
    -6 1 3
    -6 1 3
    5 -1 -3
    5 -1 -3
    5 -1 -3
    5 -1 -3
    -5 1 3
    -5 1 3
    4 -1 -3
    4 -1 -3
    4 -1 -3
    4 -1 -3
    -4 1 3
    -4 1 3
    -4 1 3
    3 -1 -3
    3 -1 -3
    3 -1 -3
    3 -1 -3
    -3 1 3
    -3 1 3
    2 -1 -3
    2 -1 -3
    2 -1 -3
    -2 1 3
    -2 1 3
    -2 1 3
    1 -1 -3
    1 -1 -3
    -1 1 3
    -1 1 3
    -1 1 3
    0 -1 -3
    0 -1 -3
    0 1 3
    0 1 3
    0 1 3
    -1 -1 -3
    -1 -1 -3
    -1 -1 -3
    1 1 3
    1 1 3
    1 1 3
    1 1 3
    -2 -1 -3
    2 1 3
    2 1 3
    2 1 3
    -3 -1 -3
    -3 -1 -3
    -3 -1 -3
    3 1 3
    3 1 3
    3 1 3
    3 1 3
    -4 -1 -3
    -4 -1 -3
    -4 -1 -3
    4 1 3
    4 1 3
    4 1 3
    -5 -1 -3
    -5 -1 -3
    -5 -1 -3
    5 1 3
    5 1 3
    5 1 3
    -6 -1 -3
    -6 -1 -3
    -6 -1 -3
    6 1 3
    6 1 3
    6 1 3
    -7 -1 -3
    -7 -1 -3
    7 1 3
    7 1 3
    7 1 3
    -8 -1 -3
    -8 -1 -3
    -8 -1 -3
    8 1 3
    8 1 3
    8 1 3
    -9 -1 -3
    9 1 3
    9 1 3
    9 1 3
    -10 -1 -3
    10 1 3
    10 1 3
    10 1 3
    -11 -1 -3
    11 1 3
    11 1 3
    10 -2 -3
    -10 2 3
    -10 2 3
    9 -2 -3
    9 -2 -3
    9 -2 -3
    -9 2 3
    -9 2 3
    8 -2 -3
    8 -2 -3
    8 -2 -3
    -8 2 3
    -8 2 3
    7 -2 -3
    7 -2 -3
    7 -2 -3
    -7 2 3
    -7 2 3
    6 -2 -3
    6 -2 -3
    6 -2 -3
    6 -2 -3
    -6 2 3
    -6 2 3
    -6 2 3
    5 -2 -3
    5 -2 -3
    5 -2 -3
    5 -2 -3
    -5 2 3
    -5 2 3
    -5 2 3
    4 -2 -3
    4 -2 -3
    4 -2 -3
    4 -2 -3
    -4 2 3
    -4 2 3
    -4 2 3
    3 -2 -3
    3 -2 -3
    3 -2 -3
    -3 2 3
    -3 2 3
    2 -2 -3
    -2 2 3
    -2 2 3
    -2 2 3
    1 -2 -3
    1 -2 -3
    -1 2 3
    -1 2 3
    -1 2 3
    -1 2 3
    0 -2 -3
    0 2 3
    0 2 3
    0 2 3
    -1 -2 -3
    1 2 3
    1 2 3
    1 2 3
    1 2 3
    -2 -2 -3
    -2 -2 -3
    -2 -2 -3
    -2 -2 -3
    2 2 3
    2 2 3
    2 2 3
    -3 -2 -3
    -3 -2 -3
    -3 -2 -3
    -3 -2 -3
    3 2 3
    3 2 3
    3 2 3
    3 2 3
    -4 -2 -3
    -4 -2 -3
    -4 -2 -3
    4 2 3
    4 2 3
    4 2 3
    -5 -2 -3
    -5 -2 -3
    -5 -2 -3
    5 2 3
    5 2 3
    5 2 3
    -6 -2 -3
    -6 -2 -3
    -6 -2 -3
    6 2 3
    6 2 3
    6 2 3
    -7 -2 -3
    -7 -2 -3
    -7 -2 -3
    7 2 3
    7 2 3
    7 2 3
    -8 -2 -3
    -8 -2 -3
    8 2 3
    8 2 3
    8 2 3
    -9 -2 -3
    9 2 3
    9 2 3
    9 2 3
    -10 -2 -3
    10 2 3
    10 2 3
    10 2 3
    -11 -2 -3
    11 2 3
    11 2 3
    11 2 3
    10 -3 -3
    -10 3 3
    -10 3 3
    9 -3 -3
    9 -3 -3
    9 -3 -3
    -9 3 3
    -9 3 3
    8 -3 -3
    8 -3 -3
    8 -3 -3
    -8 3 3
    -8 3 3
    7 -3 -3
    7 -3 -3
    7 -3 -3
    -7 3 3
    -7 3 3
    -7 3 3
    6 -3 -3
    6 -3 -3
    6 -3 -3
    -6 3 3
    -6 3 3
    -6 3 3
    5 -3 -3
    5 -3 -3
    5 -3 -3
    5 -3 -3
    -5 3 3
    -5 3 3
    -5 3 3
    4 -3 -3
    4 -3 -3
    4 -3 -3
    -4 3 3
    -4 3 3
    -4 3 3
    3 -3 -3
    3 -3 -3
    -3 3 3
    -3 3 3
    2 -3 -3
    2 -3 -3
    -2 3 3
    -2 3 3
    -2 3 3
    -2 3 3
    1 -3 -3
    -1 3 3
    -1 3 3
    -1 3 3
    -1 3 3
    0 3 3
    0 3 3
    0 3 3
    0 3 3
    -1 -3 -3
    1 3 3
    1 3 3
    1 3 3
    -2 -3 -3
    2 3 3
    2 3 3
    2 3 3
    2 3 3
    -3 -3 -3
    -3 -3 -3
    -3 -3 -3
    3 3 3
    3 3 3
    3 3 3
    -4 -3 -3
    -4 -3 -3
    -4 -3 -3
    4 3 3
    4 3 3
    4 3 3
    -5 -3 -3
    -5 -3 -3
    5 3 3
    5 3 3
    5 3 3
    -6 -3 -3
    -6 -3 -3
    -6 -3 -3
    6 3 3
    6 3 3
    6 3 3
    -7 -3 -3
    -7 -3 -3
    -7 -3 -3
    7 3 3
    7 3 3
    7 3 3
    -8 -3 -3
    -8 -3 -3
    8 3 3
    8 3 3
    8 3 3
    -9 -3 -3
    -9 -3 -3
    9 3 3
    9 3 3
    9 3 3
    -10 -3 -3
    10 3 3
    10 3 3
    10 3 3
    11 3 3
    11 3 3
    11 3 3
    10 -4 -3
    10 -4 -3
    -10 4 3
    -10 4 3
    9 -4 -3
    9 -4 -3
    9 -4 -3
    -9 4 3
    -9 4 3
    8 -4 -3
    8 -4 -3
    8 -4 -3
    -8 4 3
    -8 4 3
    -8 4 3
    7 -4 -3
    7 -4 -3
    7 -4 -3
    -7 4 3
    -7 4 3
    -7 4 3
    6 -4 -3
    6 -4 -3
    6 -4 -3
    -6 4 3
    -6 4 3
    -6 4 3
    5 -4 -3
    5 -4 -3
    5 -4 -3
    -5 4 3
    -5 4 3
    -5 4 3
    4 -4 -3
    -4 4 3
    -4 4 3
    -4 4 3
    3 -4 -3
    -3 4 3
    -3 4 3
    2 -4 -3
    -2 4 3
    -2 4 3
    -2 4 3
    -2 4 3
    -1 4 3
    -1 4 3
    -1 4 3
    -1 4 3
    0 -4 -3
    0 4 3
    0 4 3
    0 4 3
    0 4 3
    -1 -4 -3
    1 4 3
    1 4 3
    -2 -4 -3
    2 4 3
    2 4 3
    2 4 3
    -3 -4 -3
    -3 -4 -3
    3 4 3
    3 4 3
    3 4 3
    3 4 3
    -4 -4 -3
    -4 -4 -3
    4 4 3
    4 4 3
    -5 -4 -3
    -5 -4 -3
    -5 -4 -3
    5 4 3
    5 4 3
    5 4 3
    -6 -4 -3
    -6 -4 -3
    -6 -4 -3
    6 4 3
    6 4 3
    6 4 3
    -7 -4 -3
    -7 -4 -3
    -7 -4 -3
    7 4 3
    7 4 3
    7 4 3
    -8 -4 -3
    -8 -4 -3
    8 4 3
    8 4 3
    8 4 3
    -9 -4 -3
    -9 -4 -3
    9 4 3
    9 4 3
    9 4 3
    10 4 3
    10 4 3
    10 4 3
    11 4 3
    11 4 3
    11 4 3
    10 -5 -3
    10 -5 -3
    10 -5 -3
    -10 5 3
    -10 5 3
    9 -5 -3
    9 -5 -3
    9 -5 -3
    -9 5 3
    -9 5 3
    -9 5 3
    8 -5 -3
    8 -5 -3
    8 -5 -3
    -8 5 3
    -8 5 3
    -8 5 3
    7 -5 -3
    7 -5 -3
    7 -5 -3
    -7 5 3
    -7 5 3
    -7 5 3
    6 -5 -3
    6 -5 -3
    6 -5 -3
    -6 5 3
    -6 5 3
    -6 5 3
    5 -5 -3
    -5 5 3
    -5 5 3
    -5 5 3
    4 -5 -3
    -4 5 3
    -4 5 3
    -4 5 3
    3 -5 -3
    -3 5 3
    -3 5 3
    -3 5 3
    -2 5 3
    -2 5 3
    -2 5 3
    -2 5 3
    1 -5 -3
    -1 5 3
    -1 5 3
    -1 5 3
    -1 5 3
    0 -5 -3
    0 5 3
    0 5 3
    0 5 3
    0 5 3
    -1 -5 -3
    1 5 3
    1 5 3
    1 5 3
    -2 -5 -3
    2 5 3
    2 5 3
    -3 -5 -3
    -3 -5 -3
    3 5 3
    3 5 3
    3 5 3
    -4 -5 -3
    4 5 3
    4 5 3
    4 5 3
    -5 -5 -3
    -5 -5 -3
    -5 -5 -3
    5 5 3
    5 5 3
    -6 -5 -3
    -6 -5 -3
    -6 -5 -3
    6 5 3
    6 5 3
    6 5 3
    -7 -5 -3
    -7 -5 -3
    -7 -5 -3
    7 5 3
    7 5 3
    7 5 3
    -8 -5 -3
    8 5 3
    8 5 3
    8 5 3
    9 5 3
    9 5 3
    9 5 3
    10 5 3
    10 5 3
    10 5 3
    9 -6 -3
    9 -6 -3
    9 -6 -3
    -9 6 3
    -9 6 3
    -9 6 3
    8 -6 -3
    8 -6 -3
    8 -6 -3
    -8 6 3
    -8 6 3
    -8 6 3
    7 -6 -3
    7 -6 -3
    7 -6 -3
    -7 6 3
    -7 6 3
    -7 6 3
    6 -6 -3
    6 -6 -3
    6 -6 -3
    -6 6 3
    -6 6 3
    -6 6 3
    5 -6 -3
    -5 6 3
    -5 6 3
    -5 6 3
    4 -6 -3
    -4 6 3
    -4 6 3
    -4 6 3
    2 -6 -3
    -2 6 3
    -2 6 3
    -2 6 3
    -2 6 3
    1 -6 -3
    -1 6 3
    -1 6 3
    -1 6 3
    -1 6 3
    0 -6 -3
    0 6 3
    0 6 3
    0 6 3
    0 6 3
    -1 -6 -3
    1 6 3
    1 6 3
    1 6 3
    1 6 3
    -2 -6 -3
    2 6 3
    2 6 3
    2 6 3
    2 6 3
    -3 -6 -3
    -3 -6 -3
    3 6 3
    3 6 3
    3 6 3
    -4 -6 -3
    -4 -6 -3
    4 6 3
    4 6 3
    4 6 3
    -5 -6 -3
    -5 -6 -3
    5 6 3
    5 6 3
    5 6 3
    -6 -6 -3
    -6 -6 -3
    6 6 3
    6 6 3
    6 6 3
    -7 -6 -3
    -7 -6 -3
    7 6 3
    7 6 3
    7 6 3
    8 6 3
    8 6 3
    8 6 3
    9 6 3
    9 6 3
    9 6 3
    10 6 3
    10 6 3
    10 6 3
    9 -7 -3
    9 -7 -3
    9 -7 -3
    -9 7 3
    -9 7 3
    -9 7 3
    8 -7 -3
    8 -7 -3
    8 -7 -3
    -8 7 3
    -8 7 3
    -8 7 3
    7 -7 -3
    7 -7 -3
    7 -7 -3
    -7 7 3
    -7 7 3
    -7 7 3
    6 -7 -3
    -6 7 3
    -6 7 3
    -6 7 3
    5 -7 -3
    -5 7 3
    -5 7 3
    -5 7 3
    4 -7 -3
    -4 7 3
    -4 7 3
    -4 7 3
    -3 7 3
    -3 7 3
    2 -7 -3
    -2 7 3
    -2 7 3
    -2 7 3
    1 -7 -3
    -1 7 3
    -1 7 3
    -1 7 3
    -1 7 3
    0 -7 -3
    0 7 3
    0 7 3
    0 7 3
    0 7 3
    -1 -7 -3
    1 7 3
    1 7 3
    1 7 3
    1 7 3
    -2 -7 -3
    -2 -7 -3
    2 7 3
    2 7 3
    2 7 3
    2 7 3
    -3 -7 -3
    -3 -7 -3
    3 7 3
    3 7 3
    3 7 3
    -4 -7 -3
    -4 -7 -3
    4 7 3
    4 7 3
    4 7 3
    -5 -7 -3
    -5 -7 -3
    5 7 3
    5 7 3
    -6 -7 -3
    -6 -7 -3
    6 7 3
    6 7 3
    -7 -7 -3
    7 7 3
    7 7 3
    7 7 3
    8 7 3
    8 7 3
    8 7 3
    9 7 3
    9 7 3
    9 7 3
    10 7 3
    10 7 3
    10 7 3
    8 -8 -3
    8 -8 -3
    8 -8 -3
    -8 8 3
    -8 8 3
    -8 8 3
    7 -8 -3
    7 -8 -3
    7 -8 -3
    -7 8 3
    -7 8 3
    -7 8 3
    6 -8 -3
    -6 8 3
    -6 8 3
    -6 8 3
    5 -8 -3
    -5 8 3
    -5 8 3
    -5 8 3
    4 -8 -3
    -4 8 3
    -4 8 3
    -4 8 3
    3 -8 -3
    -3 8 3
    -3 8 3
    -3 8 3
    2 -8 -3
    -2 8 3
    -2 8 3
    -2 8 3
    1 -8 -3
    -1 8 3
    -1 8 3
    -1 8 3
    -1 8 3
    0 -8 -3
    0 8 3
    0 8 3
    0 8 3
    -1 -8 -3
    1 8 3
    1 8 3
    1 8 3
    1 8 3
    -2 -8 -3
    -2 -8 -3
    2 8 3
    2 8 3
    2 8 3
    -3 -8 -3
    -3 -8 -3
    3 8 3
    3 8 3
    3 8 3
    -4 -8 -3
    -4 -8 -3
    4 8 3
    4 8 3
    4 8 3
    -5 -8 -3
    -5 -8 -3
    5 8 3
    5 8 3
    -6 -8 -3
    6 8 3
    6 8 3
    7 8 3
    7 8 3
    8 8 3
    8 8 3
    9 8 3
    9 8 3
    8 -9 -3
    8 -9 -3
    8 -9 -3
    -8 9 3
    -8 9 3
    -8 9 3
    7 -9 -3
    7 -9 -3
    7 -9 -3
    -7 9 3
    -7 9 3
    -7 9 3
    6 -9 -3
    -6 9 3
    -6 9 3
    -6 9 3
    5 -9 -3
    -5 9 3
    -5 9 3
    -5 9 3
    4 -9 -3
    -4 9 3
    -4 9 3
    -4 9 3
    3 -9 -3
    -3 9 3
    -3 9 3
    -3 9 3
    2 -9 -3
    -2 9 3
    -2 9 3
    -2 9 3
    1 -9 -3
    -1 9 3
    -1 9 3
    -1 9 3
    0 -9 -3
    0 9 3
    0 9 3
    0 9 3
    -1 -9 -3
    1 9 3
    1 9 3
    1 9 3
    -2 -9 -3
    -2 -9 -3
    2 9 3
    2 9 3
    2 9 3
    -3 -9 -3
    -3 -9 -3
    3 9 3
    3 9 3
    3 9 3
    -4 -9 -3
    -4 -9 -3
    4 9 3
    4 9 3
    4 9 3
    -5 -9 -3
    5 9 3
    5 9 3
    -6 -9 -3
    6 9 3
    6 9 3
    7 9 3
    7 9 3
    8 9 3
    8 9 3
    7 -10 -3
    7 -10 -3
    -7 10 3
    -7 10 3
    -7 10 3
    6 -10 -3
    -6 10 3
    -6 10 3
    -6 10 3
    5 -10 -3
    -5 10 3
    -5 10 3
    -5 10 3
    -4 10 3
    -4 10 3
    -4 10 3
    3 -10 -3
    -3 10 3
    -3 10 3
    -3 10 3
    2 -10 -3
    -2 10 3
    -2 10 3
    1 -10 -3
    -1 10 3
    -1 10 3
    0 -10 -3
    0 10 3
    0 10 3
    -1 -10 -3
    1 10 3
    1 10 3
    1 10 3
    -2 -10 -3
    -2 -10 -3
    2 10 3
    2 10 3
    2 10 3
    -3 -10 -3
    -3 -10 -3
    3 10 3
    3 10 3
    -4 -10 -3
    -4 -10 -3
    4 10 3
    4 10 3
    4 10 3
    -5 -10 -3
    5 10 3
    5 10 3
    -6 -10 -3
    6 10 3
    6 10 3
    7 10 3
    7 10 3
    6 -11 -3
    -6 11 3
    -6 11 3
    -6 11 3
    5 -11 -3
    -5 11 3
    -5 11 3
    -5 11 3
    4 -11 -3
    -4 11 3
    -4 11 3
    3 -11 -3
    -3 11 3
    -3 11 3
    2 -11 -3
    -2 11 3
    -2 11 3
    1 -11 -3
    -1 11 3
    -1 11 3
    0 -11 -3
    0 11 3
    0 11 3
    -1 -11 -3
    -1 -11 -3
    1 11 3
    1 11 3
    -2 -11 -3
    -2 -11 -3
    2 11 3
    2 11 3
    2 11 3
    -3 -11 -3
    -3 -11 -3
    3 11 3
    3 11 3
    3 11 3
    -4 -11 -3
    4 11 3
    4 11 3
    4 11 3
    -5 -11 -3
    5 11 3
    -6 -11 -3
    6 11 3
    6 11 3
    4 -12 -3
    -4 12 3
    -4 12 3
    3 -12 -3
    -3 12 3
    -3 12 3
    2 -12 -3
    -2 12 3
    -2 12 3
    1 -12 -3
    -1 12 3
    -1 12 3
    0 -12 -3
    0 12 3
    0 12 3
    -1 -12 -3
    -1 -12 -3
    1 12 3
    -2 -12 -3
    -2 -12 -3
    2 12 3
    2 12 3
    -3 -12 -3
    3 12 3
    3 12 3
    3 12 3
    -4 -12 -3
    4 12 3
    4 12 3
    4 12 3
    -5 -12 -3
    5 12 3
    5 12 3
    2 -13 -3
    -2 13 3
    -2 13 3
    1 -13 -3
    -1 13 3
    -1 13 3
    0 -13 -3
    0 -13 -3
    0 13 3
    0 13 3
    -1 -13 -3
    1 13 3
    1 13 3
    -2 -13 -3
    2 13 3
    2 13 3
    -3 -13 -3
    3 13 3
    3 13 3
    2 11 -4
    -2 -11 4
    1 11 -4
    1 11 -4
    -1 -11 4
    0 11 -4
    0 -11 4
    -1 11 -4
    1 -11 4
    -2 11 -4
    -2 11 -4
    2 -11 4
    -3 11 -4
    -3 11 -4
    3 -11 4
    4 10 -4
    -4 -10 4
    3 10 -4
    -3 -10 4
    2 10 -4
    -2 -10 4
    1 10 -4
    1 10 -4
    -1 -10 4
    0 10 -4
    0 10 -4
    0 -10 4
    -1 10 -4
    -1 10 -4
    -1 10 -4
    1 -10 4
    -2 10 -4
    -2 10 -4
    2 -10 4
    -3 10 -4
    -3 10 -4
    3 -10 4
    3 -10 4
    -4 10 -4
    -4 10 -4
    4 -10 4
    4 -10 4
    4 -10 4
    -5 10 -4
    -5 10 -4
    5 -10 4
    5 -10 4
    5 -10 4
    6 9 -4
    5 9 -4
    -5 -9 4
    4 9 -4
    -4 -9 4
    3 9 -4
    -3 -9 4
    2 9 -4
    -2 -9 4
    1 9 -4
    1 9 -4
    -1 -9 4
    0 9 -4
    0 9 -4
    0 9 -4
    0 -9 4
    -1 9 -4
    -1 9 -4
    -1 9 -4
    1 -9 4
    -2 9 -4
    -2 9 -4
    -2 9 -4
    2 -9 4
    2 -9 4
    -3 9 -4
    -3 9 -4
    3 -9 4
    3 -9 4
    -4 9 -4
    -4 9 -4
    4 -9 4
    4 -9 4
    4 -9 4
    -5 9 -4
    -5 9 -4
    5 -9 4
    5 -9 4
    -6 9 -4
    -6 9 -4
    -6 9 -4
    6 -9 4
    6 -9 4
    6 -9 4
    -7 9 -4
    -7 9 -4
    -7 9 -4
    7 -9 4
    7 -9 4
    7 -9 4
    7 8 -4
    -7 -8 4
    6 8 -4
    -6 -8 4
    5 8 -4
    -5 -8 4
    4 8 -4
    -4 -8 4
    3 8 -4
    -3 -8 4
    2 8 -4
    -2 -8 4
    1 8 -4
    1 8 -4
    1 8 -4
    -1 -8 4
    0 8 -4
    0 8 -4
    0 8 -4
    0 -8 4
    -1 8 -4
    -1 8 -4
    -1 8 -4
    1 -8 4
    1 -8 4
    -2 8 -4
    -2 8 -4
    -2 8 -4
    2 -8 4
    2 -8 4
    -3 8 -4
    -3 8 -4
    -3 8 -4
    3 -8 4
    3 -8 4
    -4 8 -4
    -4 8 -4
    -4 8 -4
    4 -8 4
    4 -8 4
    -5 8 -4
    -5 8 -4
    -5 8 -4
    5 -8 4
    5 -8 4
    5 -8 4
    -6 8 -4
    -6 8 -4
    -6 8 -4
    6 -8 4
    6 -8 4
    6 -8 4
    -7 8 -4
    -7 8 -4
    -7 8 -4
    7 -8 4
    7 -8 4
    7 -8 4
    -8 8 -4
    -8 8 -4
    8 -8 4
    8 -8 4
    8 -8 4
    7 7 -4
    -7 -7 4
    6 7 -4
    -6 -7 4
    5 7 -4
    -5 -7 4
    4 7 -4
    -4 -7 4
    3 7 -4
    -3 -7 4
    2 7 -4
    2 7 -4
    -2 -7 4
    1 7 -4
    1 7 -4
    1 7 -4
    -1 -7 4
    0 7 -4
    0 7 -4
    0 7 -4
    0 -7 4
    -1 7 -4
    -1 7 -4
    -1 7 -4
    1 -7 4
    1 -7 4
    -2 7 -4
    -2 7 -4
    -2 7 -4
    -2 7 -4
    2 -7 4
    2 -7 4
    -3 7 -4
    -3 7 -4
    -3 7 -4
    3 -7 4
    3 -7 4
    -4 7 -4
    -4 7 -4
    -4 7 -4
    4 -7 4
    4 -7 4
    -5 7 -4
    -5 7 -4
    -5 7 -4
    5 -7 4
    5 -7 4
    5 -7 4
    -6 7 -4
    -6 7 -4
    -6 7 -4
    6 -7 4
    6 -7 4
    6 -7 4
    -7 7 -4
    -7 7 -4
    -7 7 -4
    7 -7 4
    7 -7 4
    7 -7 4
    -8 7 -4
    -8 7 -4
    8 -7 4
    8 -7 4
    8 -7 4
    -9 7 -4
    -9 7 -4
    9 -7 4
    9 -7 4
    8 6 -4
    -8 -6 4
    7 6 -4
    -7 -6 4
    6 6 -4
    -6 -6 4
    5 6 -4
    -5 -6 4
    4 6 -4
    -4 -6 4
    3 6 -4
    -3 -6 4
    2 6 -4
    2 6 -4
    -2 -6 4
    1 6 -4
    1 6 -4
    1 6 -4
    -1 -6 4
    0 6 -4
    0 6 -4
    0 6 -4
    0 -6 4
    0 -6 4
    -1 6 -4
    -1 6 -4
    -1 6 -4
    -1 6 -4
    1 -6 4
    1 -6 4
    -2 6 -4
    -2 6 -4
    -2 6 -4
    -2 6 -4
    2 -6 4
    2 -6 4
    -3 6 -4
    -3 6 -4
    -3 6 -4
    -3 6 -4
    3 -6 4
    -4 6 -4
    -4 6 -4
    -4 6 -4
    -4 6 -4
    4 -6 4
    4 -6 4
    4 -6 4
    -5 6 -4
    -5 6 -4
    -5 6 -4
    5 -6 4
    5 -6 4
    5 -6 4
    -6 6 -4
    -6 6 -4
    -6 6 -4
    6 -6 4
    6 -6 4
    6 -6 4
    -7 6 -4
    -7 6 -4
    -7 6 -4
    7 -6 4
    7 -6 4
    7 -6 4
    -8 6 -4
    -8 6 -4
    8 -6 4
    8 -6 4
    8 -6 4
    -9 6 -4
    -9 6 -4
    9 -6 4
    9 -6 4
    9 -6 4
    9 5 -4
    -9 -5 4
    8 5 -4
    -8 -5 4
    7 5 -4
    -7 -5 4
    6 5 -4
    -6 -5 4
    5 5 -4
    -5 -5 4
    4 5 -4
    -4 -5 4
    3 5 -4
    3 5 -4
    -3 -5 4
    2 5 -4
    2 5 -4
    -2 -5 4
    1 5 -4
    1 5 -4
    -1 -5 4
    -1 -5 4
    0 5 -4
    0 5 -4
    0 5 -4
    0 -5 4
    0 -5 4
    -1 5 -4
    -1 5 -4
    -1 5 -4
    -1 5 -4
    1 -5 4
    1 -5 4
    -2 5 -4
    -2 5 -4
    -2 5 -4
    -2 5 -4
    2 -5 4
    2 -5 4
    -3 5 -4
    -3 5 -4
    -3 5 -4
    -3 5 -4
    3 -5 4
    3 -5 4
    3 -5 4
    -4 5 -4
    -4 5 -4
    -4 5 -4
    -4 5 -4
    4 -5 4
    4 -5 4
    4 -5 4
    4 -5 4
    -5 5 -4
    -5 5 -4
    -5 5 -4
    5 -5 4
    5 -5 4
    5 -5 4
    5 -5 4
    -6 5 -4
    -6 5 -4
    -6 5 -4
    6 -5 4
    6 -5 4
    6 -5 4
    -7 5 -4
    -7 5 -4
    -7 5 -4
    7 -5 4
    7 -5 4
    7 -5 4
    -8 5 -4
    -8 5 -4
    8 -5 4
    8 -5 4
    8 -5 4
    -9 5 -4
    9 -5 4
    9 -5 4
    9 -5 4
    -10 5 -4
    10 -5 4
    10 -5 4
    10 -5 4
    9 4 -4
    -9 -4 4
    8 4 -4
    -8 -4 4
    7 4 -4
    -7 -4 4
    6 4 -4
    -6 -4 4
    5 4 -4
    -5 -4 4
    4 4 -4
    -4 -4 4
    -4 -4 4
    3 4 -4
    3 4 -4
    -3 -4 4
    -3 -4 4
    2 4 -4
    2 4 -4
    -2 -4 4
    -2 -4 4
    1 4 -4
    1 4 -4
    -1 -4 4
    -1 -4 4
    0 4 -4
    0 4 -4
    0 4 -4
    0 -4 4
    0 -4 4
    -1 4 -4
    -1 4 -4
    -1 4 -4
    -1 4 -4
    1 -4 4
    1 -4 4
    -2 4 -4
    -2 4 -4
    -2 4 -4
    -2 4 -4
    2 -4 4
    2 -4 4
    2 -4 4
    -3 4 -4
    -3 4 -4
    -3 4 -4
    -3 4 -4
    3 -4 4
    3 -4 4
    -4 4 -4
    -4 4 -4
    -4 4 -4
    -4 4 -4
    4 -4 4
    4 -4 4
    4 -4 4
    -5 4 -4
    -5 4 -4
    -5 4 -4
    5 -4 4
    5 -4 4
    5 -4 4
    5 -4 4
    -6 4 -4
    -6 4 -4
    -6 4 -4
    6 -4 4
    6 -4 4
    6 -4 4
    6 -4 4
    -7 4 -4
    -7 4 -4
    -7 4 -4
    7 -4 4
    7 -4 4
    7 -4 4
    -8 4 -4
    8 -4 4
    8 -4 4
    8 -4 4
    -9 4 -4
    9 -4 4
    9 -4 4
    9 -4 4
    -10 4 -4
    10 -4 4
    10 -4 4
    10 -4 4
    9 3 -4
    -9 -3 4
    8 3 -4
    -8 -3 4
    7 3 -4
    -7 -3 4
    6 3 -4
    -6 -3 4
    -6 -3 4
    5 3 -4
    -5 -3 4
    -5 -3 4
    4 3 -4
    4 3 -4
    -4 -3 4
    -4 -3 4
    3 3 -4
    3 3 -4
    -3 -3 4
    2 3 -4
    2 3 -4
    -2 -3 4
    -2 -3 4
    1 3 -4
    1 3 -4
    -1 -3 4
    -1 -3 4
    0 3 -4
    0 3 -4
    0 3 -4
    0 -3 4
    -1 3 -4
    -1 3 -4
    -1 3 -4
    -1 3 -4
    1 -3 4
    -2 3 -4
    -2 3 -4
    -2 3 -4
    -2 3 -4
    2 -3 4
    2 -3 4
    -3 3 -4
    -3 3 -4
    -3 3 -4
    -3 3 -4
    3 -3 4
    3 -3 4
    3 -3 4
    -4 3 -4
    -4 3 -4
    -4 3 -4
    -4 3 -4
    4 -3 4
    4 -3 4
    4 -3 4
    -5 3 -4
    -5 3 -4
    -5 3 -4
    5 -3 4
    5 -3 4
    5 -3 4
    -6 3 -4
    -6 3 -4
    -6 3 -4
    6 -3 4
    6 -3 4
    6 -3 4
    -7 3 -4
    -7 3 -4
    7 -3 4
    7 -3 4
    7 -3 4
    -8 3 -4
    8 -3 4
    8 -3 4
    8 -3 4
    -9 3 -4
    9 -3 4
    9 -3 4
    9 -3 4
    -10 3 -4
    10 -3 4
    10 -3 4
    10 -3 4
    -10 -2 4
    9 2 -4
    -9 -2 4
    8 2 -4
    -8 -2 4
    -8 -2 4
    7 2 -4
    -7 -2 4
    -7 -2 4
    6 2 -4
    6 2 -4
    -6 -2 4
    -6 -2 4
    5 2 -4
    5 2 -4
    5 2 -4
    -5 -2 4
    -5 -2 4
    4 2 -4
    4 2 -4
    4 2 -4
    -4 -2 4
    3 2 -4
    3 2 -4
    -3 -2 4
    -3 -2 4
    2 2 -4
    -2 -2 4
    -2 -2 4
    -2 -2 4
    1 2 -4
    1 2 -4
    -1 -2 4
    -1 -2 4
    0 2 -4
    0 2 -4
    0 2 -4
    0 -2 4
    0 -2 4
    -1 2 -4
    -1 2 -4
    -1 2 -4
    -1 2 -4
    1 -2 4
    1 -2 4
    -2 2 -4
    -2 2 -4
    -2 2 -4
    -2 2 -4
    2 -2 4
    2 -2 4
    2 -2 4
    2 -2 4
    -3 2 -4
    -3 2 -4
    -3 2 -4
    -3 2 -4
    3 -2 4
    3 -2 4
    3 -2 4
    -4 2 -4
    -4 2 -4
    -4 2 -4
    -4 2 -4
    4 -2 4
    4 -2 4
    4 -2 4
    -5 2 -4
    -5 2 -4
    -5 2 -4
    5 -2 4
    5 -2 4
    5 -2 4
    -6 2 -4
    -6 2 -4
    6 -2 4
    6 -2 4
    6 -2 4
    -7 2 -4
    -7 2 -4
    7 -2 4
    7 -2 4
    7 -2 4
    -8 2 -4
    8 -2 4
    8 -2 4
    8 -2 4
    -9 2 -4
    9 -2 4
    9 -2 4
    -10 2 -4
    10 -2 4
    10 -2 4
    10 -2 4
    -11 2 -4
    11 -2 4
    11 -2 4
    11 -2 4
    -10 -1 4
    9 1 -4
    -9 -1 4
    -9 -1 4
    8 1 -4
    -8 -1 4
    -8 -1 4
    7 1 -4
    -7 -1 4
    -7 -1 4
    6 1 -4
    6 1 -4
    -6 -1 4
    -6 -1 4
    5 1 -4
    5 1 -4
    5 1 -4
    5 1 -4
    -5 -1 4
    -5 -1 4
    4 1 -4
    4 1 -4
    4 1 -4
    4 1 -4
    -4 -1 4
    -4 -1 4
    3 1 -4
    3 1 -4
    3 1 -4
    3 1 -4
    3 1 -4
    -3 -1 4
    -3 -1 4
    2 1 -4
    2 1 -4
    -2 -1 4
    -2 -1 4
    1 1 -4
    1 1 -4
    -1 -1 4
    0 1 -4
    0 1 -4
    0 -1 4
    0 -1 4
    0 -1 4
    -1 1 -4
    -1 1 -4
    -1 1 -4
    1 -1 4
    1 -1 4
    1 -1 4
    -2 1 -4
    -2 1 -4
    -2 1 -4
    -2 1 -4
    2 -1 4
    2 -1 4
    2 -1 4
    2 -1 4
    -3 1 -4
    -3 1 -4
    -3 1 -4
    -3 1 -4
    3 -1 4
    3 -1 4
    3 -1 4
    -4 1 -4
    -4 1 -4
    -4 1 -4
    4 -1 4
    4 -1 4
    4 -1 4
    -5 1 -4
    -5 1 -4
    5 -1 4
    5 -1 4
    5 -1 4
    -6 1 -4
    -6 1 -4
    -6 1 -4
    6 -1 4
    6 -1 4
    6 -1 4
    -7 1 -4
    -7 1 -4
    7 -1 4
    7 -1 4
    7 -1 4
    -8 1 -4
    8 -1 4
    8 -1 4
    8 -1 4
    -9 1 -4
    9 -1 4
    9 -1 4
    9 -1 4
    -10 1 -4
    10 -1 4
    10 -1 4
    -11 1 -4
    11 -1 4
    11 -1 4
    11 -1 4
    -10 0 4
    -10 0 4
    -9 0 4
    -9 0 4
    8 0 -4
    -8 0 4
    -8 0 4
    7 0 -4
    7 0 -4
    -7 0 4
    -7 0 4
    6 0 -4
    6 0 -4
    6 0 -4
    6 0 -4
    -6 0 4
    -6 0 4
    5 0 -4
    5 0 -4
    5 0 -4
    5 0 -4
    -5 0 4
    -5 0 4
    4 0 -4
    4 0 -4
    4 0 -4
    4 0 -4
    -4 0 4
    -4 0 4
    3 0 -4
    3 0 -4
    3 0 -4
    3 0 -4
    -3 0 4
    -3 0 4
    2 0 -4
    2 0 -4
    2 0 -4
    -2 0 4
    1 0 -4
    1 0 -4
    -1 0 4
    0 0 -4
    0 0 -4
    0 0 -4
    0 0 4
    0 0 4
    0 0 4
    -1 0 -4
    1 0 4
    1 0 4
    1 0 4
    -2 0 -4
    -2 0 -4
    -2 0 -4
    2 0 4
    2 0 4
    2 0 4
    2 0 4
    2 0 4
    -3 0 -4
    -3 0 -4
    -3 0 -4
    3 0 4
    3 0 4
    3 0 4
    3 0 4
    -4 0 -4
    -4 0 -4
    4 0 4
    4 0 4
    4 0 4
    -5 0 -4
    -5 0 -4
    -5 0 -4
    5 0 4
    5 0 4
    5 0 4
    -6 0 -4
    -6 0 -4
    -6 0 -4
    6 0 4
    6 0 4
    6 0 4
    -7 0 -4
    -7 0 -4
    -7 0 -4
    7 0 4
    7 0 4
    7 0 4
    -8 0 -4
    8 0 4
    8 0 4
    8 0 4
    -9 0 -4
    9 0 4
    9 0 4
    9 0 4
    -10 0 -4
    10 0 4
    10 0 4
    10 0 4
    -11 0 -4
    11 0 4
    11 0 4
    -10 1 4
    -10 1 4
    -9 1 4
    -9 1 4
    8 -1 -4
    -8 1 4
    -8 1 4
    7 -1 -4
    7 -1 -4
    7 -1 -4
    7 -1 -4
    -7 1 4
    -7 1 4
    6 -1 -4
    6 -1 -4
    6 -1 -4
    6 -1 -4
    -6 1 4
    -6 1 4
    5 -1 -4
    5 -1 -4
    5 -1 -4
    5 -1 -4
    -5 1 4
    -5 1 4
    4 -1 -4
    4 -1 -4
    4 -1 -4
    4 -1 -4
    -4 1 4
    -4 1 4
    3 -1 -4
    3 -1 -4
    3 -1 -4
    -3 1 4
    -3 1 4
    -3 1 4
    2 -1 -4
    2 -1 -4
    2 -1 -4
    -2 1 4
    -2 1 4
    -2 1 4
    1 -1 -4
    1 -1 -4
    -1 1 4
    -1 1 4
    0 -1 -4
    0 -1 -4
    0 1 4
    0 1 4
    0 1 4
    -1 -1 -4
    -1 -1 -4
    1 1 4
    1 1 4
    1 1 4
    -2 -1 -4
    -2 -1 -4
    2 1 4
    2 1 4
    -3 -1 -4
    3 1 4
    3 1 4
    3 1 4
    -4 -1 -4
    -4 -1 -4
    -4 -1 -4
    4 1 4
    4 1 4
    4 1 4
    4 1 4
    -5 -1 -4
    -5 -1 -4
    -5 -1 -4
    5 1 4
    5 1 4
    5 1 4
    -6 -1 -4
    -6 -1 -4
    -6 -1 -4
    6 1 4
    6 1 4
    6 1 4
    -7 -1 -4
    -7 -1 -4
    -7 -1 -4
    7 1 4
    7 1 4
    7 1 4
    -8 -1 -4
    -8 -1 -4
    8 1 4
    8 1 4
    8 1 4
    -9 -1 -4
    9 1 4
    9 1 4
    9 1 4
    -10 -1 -4
    10 1 4
    10 1 4
    10 1 4
    -11 -1 -4
    11 1 4
    11 1 4
    -10 2 4
    -10 2 4
    -9 2 4
    -9 2 4
    8 -2 -4
    8 -2 -4
    -8 2 4
    -8 2 4
    7 -2 -4
    7 -2 -4
    7 -2 -4
    -7 2 4
    -7 2 4
    6 -2 -4
    6 -2 -4
    6 -2 -4
    6 -2 -4
    -6 2 4
    -6 2 4
    -6 2 4
    5 -2 -4
    5 -2 -4
    5 -2 -4
    5 -2 -4
    -5 2 4
    -5 2 4
    -5 2 4
    4 -2 -4
    4 -2 -4
    4 -2 -4
    4 -2 -4
    -4 2 4
    -4 2 4
    3 -2 -4
    3 -2 -4
    3 -2 -4
    -3 2 4
    -3 2 4
    -3 2 4
    2 -2 -4
    2 -2 -4
    -2 2 4
    -2 2 4
    -2 2 4
    1 -2 -4
    -1 2 4
    -1 2 4
    -1 2 4
    -1 2 4
    0 -2 -4
    0 -2 -4
    0 2 4
    0 2 4
    0 2 4
    1 2 4
    1 2 4
    1 2 4
    -2 -2 -4
    2 2 4
    2 2 4
    2 2 4
    2 2 4
    -3 -2 -4
    -3 -2 -4
    3 2 4
    3 2 4
    3 2 4
    -4 -2 -4
    -4 -2 -4
    -4 -2 -4
    -4 -2 -4
    4 2 4
    4 2 4
    4 2 4
    4 2 4
    -5 -2 -4
    -5 -2 -4
    -5 -2 -4
    5 2 4
    5 2 4
    5 2 4
    -6 -2 -4
    -6 -2 -4
    -6 -2 -4
    6 2 4
    6 2 4
    6 2 4
    -7 -2 -4
    -7 -2 -4
    7 2 4
    7 2 4
    7 2 4
    -8 -2 -4
    -8 -2 -4
    8 2 4
    8 2 4
    8 2 4
    -9 -2 -4
    -9 -2 -4
    9 2 4
    9 2 4
    9 2 4
    -10 -2 -4
    10 2 4
    10 2 4
    10 2 4
    -11 -2 -4
    11 2 4
    11 2 4
    11 2 4
    -10 3 4
    -10 3 4
    9 -3 -4
    9 -3 -4
    -9 3 4
    -9 3 4
    8 -3 -4
    8 -3 -4
    8 -3 -4
    -8 3 4
    -8 3 4
    7 -3 -4
    7 -3 -4
    7 -3 -4
    -7 3 4
    -7 3 4
    -7 3 4
    6 -3 -4
    6 -3 -4
    6 -3 -4
    -6 3 4
    -6 3 4
    -6 3 4
    5 -3 -4
    5 -3 -4
    5 -3 -4
    5 -3 -4
    -5 3 4
    -5 3 4
    4 -3 -4
    4 -3 -4
    4 -3 -4
    -4 3 4
    -4 3 4
    3 -3 -4
    3 -3 -4
    -3 3 4
    -3 3 4
    -3 3 4
    2 -3 -4
    2 -3 -4
    -2 3 4
    -2 3 4
    -2 3 4
    -2 3 4
    1 -3 -4
    1 -3 -4
    -1 3 4
    -1 3 4
    -1 3 4
    -1 3 4
    0 -3 -4
    0 3 4
    0 3 4
    0 3 4
    1 3 4
    1 3 4
    -2 -3 -4
    2 3 4
    2 3 4
    2 3 4
    2 3 4
    -3 -3 -4
    -3 -3 -4
    -3 -3 -4
    3 3 4
    3 3 4
    3 3 4
    -4 -3 -4
    -4 -3 -4
    -4 -3 -4
    4 3 4
    4 3 4
    4 3 4
    -5 -3 -4
    -5 -3 -4
    -5 -3 -4
    5 3 4
    5 3 4
    5 3 4
    -6 -3 -4
    -6 -3 -4
    6 3 4
    6 3 4
    6 3 4
    -7 -3 -4
    -7 -3 -4
    7 3 4
    7 3 4
    7 3 4
    -8 -3 -4
    -8 -3 -4
    8 3 4
    8 3 4
    8 3 4
    -9 -3 -4
    -9 -3 -4
    9 3 4
    9 3 4
    9 3 4
    -10 -3 -4
    -10 -3 -4
    10 3 4
    10 3 4
    10 3 4
    -11 -3 -4
    11 3 4
    11 3 4
    11 3 4
    -10 4 4
    -10 4 4
    9 -4 -4
    9 -4 -4
    -9 4 4
    -9 4 4
    8 -4 -4
    8 -4 -4
    8 -4 -4
    -8 4 4
    -8 4 4
    -8 4 4
    7 -4 -4
    7 -4 -4
    7 -4 -4
    -7 4 4
    -7 4 4
    -7 4 4
    6 -4 -4
    6 -4 -4
    6 -4 -4
    -6 4 4
    -6 4 4
    -6 4 4
    5 -4 -4
    5 -4 -4
    5 -4 -4
    -5 4 4
    -5 4 4
    -5 4 4
    4 -4 -4
    4 -4 -4
    -4 4 4
    -4 4 4
    -4 4 4
    3 -4 -4
    3 -4 -4
    -3 4 4
    -3 4 4
    -3 4 4
    -3 4 4
    2 -4 -4
    -2 4 4
    -2 4 4
    -2 4 4
    -2 4 4
    1 -4 -4
    -1 4 4
    -1 4 4
    -1 4 4
    -1 4 4
    0 4 4
    0 4 4
    0 4 4
    0 4 4
    -1 -4 -4
    1 4 4
    1 4 4
    1 4 4
    -2 -4 -4
    2 4 4
    2 4 4
    2 4 4
    -3 -4 -4
    -3 -4 -4
    3 4 4
    3 4 4
    3 4 4
    3 4 4
    -4 -4 -4
    -4 -4 -4
    -4 -4 -4
    4 4 4
    4 4 4
    4 4 4
    -5 -4 -4
    -5 -4 -4
    5 4 4
    5 4 4
    -6 -4 -4
    -6 -4 -4
    -6 -4 -4
    6 4 4
    6 4 4
    6 4 4
    -7 -4 -4
    -7 -4 -4
    7 4 4
    7 4 4
    7 4 4
    -8 -4 -4
    -8 -4 -4
    8 4 4
    8 4 4
    8 4 4
    -9 -4 -4
    -9 -4 -4
    9 4 4
    9 4 4
    9 4 4
    -10 -4 -4
    10 4 4
    10 4 4
    10 4 4
    11 4 4
    11 4 4
    11 4 4
    9 -5 -4
    9 -5 -4
    9 -5 -4
    -9 5 4
    -9 5 4
    -9 5 4
    8 -5 -4
    8 -5 -4
    8 -5 -4
    -8 5 4
    -8 5 4
    -8 5 4
    7 -5 -4
    7 -5 -4
    7 -5 -4
    -7 5 4
    -7 5 4
    -7 5 4
    6 -5 -4
    6 -5 -4
    6 -5 -4
    -6 5 4
    -6 5 4
    -6 5 4
    5 -5 -4
    -5 5 4
    -5 5 4
    -5 5 4
    4 -5 -4
    -4 5 4
    -4 5 4
    3 -5 -4
    -3 5 4
    -3 5 4
    -3 5 4
    2 -5 -4
    -2 5 4
    -2 5 4
    -2 5 4
    -2 5 4
    -1 5 4
    -1 5 4
    -1 5 4
    -1 5 4
    0 -5 -4
    0 5 4
    0 5 4
    0 5 4
    0 5 4
    -1 -5 -4
    1 5 4
    1 5 4
    1 5 4
    -2 -5 -4
    2 5 4
    2 5 4
    2 5 4
    -3 -5 -4
    -3 -5 -4
    3 5 4
    3 5 4
    3 5 4
    -4 -5 -4
    -4 -5 -4
    4 5 4
    4 5 4
    -5 -5 -4
    -5 -5 -4
    -5 -5 -4
    5 5 4
    5 5 4
    -6 -5 -4
    -6 -5 -4
    -6 -5 -4
    6 5 4
    6 5 4
    6 5 4
    -7 -5 -4
    -7 -5 -4
    7 5 4
    7 5 4
    7 5 4
    -8 -5 -4
    -8 -5 -4
    8 5 4
    8 5 4
    8 5 4
    -9 -5 -4
    9 5 4
    9 5 4
    9 5 4
    10 5 4
    10 5 4
    10 5 4
    9 -6 -4
    9 -6 -4
    9 -6 -4
    -9 6 4
    -9 6 4
    -9 6 4
    8 -6 -4
    8 -6 -4
    8 -6 -4
    -8 6 4
    -8 6 4
    -8 6 4
    7 -6 -4
    7 -6 -4
    7 -6 -4
    -7 6 4
    -7 6 4
    -7 6 4
    6 -6 -4
    6 -6 -4
    6 -6 -4
    -6 6 4
    -6 6 4
    -6 6 4
    5 -6 -4
    -5 6 4
    -5 6 4
    -5 6 4
    4 -6 -4
    -4 6 4
    -4 6 4
    -4 6 4
    3 -6 -4
    -3 6 4
    -3 6 4
    -3 6 4
    2 -6 -4
    -2 6 4
    -2 6 4
    -2 6 4
    -2 6 4
    1 -6 -4
    -1 6 4
    -1 6 4
    -1 6 4
    -1 6 4
    0 -6 -4
    0 6 4
    0 6 4
    0 6 4
    0 6 4
    -1 -6 -4
    1 6 4
    1 6 4
    1 6 4
    1 6 4
    -2 -6 -4
    2 6 4
    2 6 4
    2 6 4
    -3 -6 -4
    -3 -6 -4
    3 6 4
    3 6 4
    3 6 4
    -4 -6 -4
    -4 -6 -4
    4 6 4
    4 6 4
    4 6 4
    -5 -6 -4
    -5 -6 -4
    5 6 4
    5 6 4
    5 6 4
    -6 -6 -4
    -6 -6 -4
    -6 -6 -4
    6 6 4
    6 6 4
    6 6 4
    -7 -6 -4
    7 6 4
    7 6 4
    7 6 4
    -8 -6 -4
    8 6 4
    8 6 4
    8 6 4
    9 6 4
    9 6 4
    9 6 4
    10 6 4
    10 6 4
    10 6 4
    9 -7 -4
    9 -7 -4
    9 -7 -4
    -9 7 4
    -9 7 4
    -9 7 4
    8 -7 -4
    8 -7 -4
    8 -7 -4
    -8 7 4
    -8 7 4
    -8 7 4
    7 -7 -4
    7 -7 -4
    7 -7 -4
    -7 7 4
    -7 7 4
    -7 7 4
    6 -7 -4
    -6 7 4
    -6 7 4
    -6 7 4
    5 -7 -4
    -5 7 4
    -5 7 4
    -5 7 4
    4 -7 -4
    -4 7 4
    -4 7 4
    -4 7 4
    3 -7 -4
    -3 7 4
    -3 7 4
    -3 7 4
    -2 7 4
    -2 7 4
    -2 7 4
    1 -7 -4
    -1 7 4
    -1 7 4
    -1 7 4
    -1 7 4
    0 -7 -4
    0 7 4
    0 7 4
    0 7 4
    0 7 4
    -1 -7 -4
    1 7 4
    1 7 4
    1 7 4
    1 7 4
    -2 -7 -4
    2 7 4
    2 7 4
    2 7 4
    2 7 4
    -3 -7 -4
    -3 -7 -4
    3 7 4
    3 7 4
    3 7 4
    -4 -7 -4
    -4 -7 -4
    4 7 4
    4 7 4
    4 7 4
    -5 -7 -4
    -5 -7 -4
    5 7 4
    5 7 4
    -6 -7 -4
    -6 -7 -4
    6 7 4
    6 7 4
    -7 -7 -4
    7 7 4
    7 7 4
    7 7 4
    8 7 4
    8 7 4
    8 7 4
    9 7 4
    9 7 4
    9 7 4
    10 7 4
    10 7 4
    10 7 4
    8 -8 -4
    8 -8 -4
    8 -8 -4
    -8 8 4
    -8 8 4
    -8 8 4
    7 -8 -4
    7 -8 -4
    7 -8 -4
    -7 8 4
    -7 8 4
    -7 8 4
    6 -8 -4
    -6 8 4
    -6 8 4
    -6 8 4
    5 -8 -4
    -5 8 4
    -5 8 4
    -5 8 4
    4 -8 -4
    -4 8 4
    -4 8 4
    -4 8 4
    3 -8 -4
    -3 8 4
    -3 8 4
    -3 8 4
    2 -8 -4
    -2 8 4
    -2 8 4
    -2 8 4
    1 -8 -4
    -1 8 4
    -1 8 4
    -1 8 4
    -1 8 4
    0 -8 -4
    0 8 4
    0 8 4
    0 8 4
    0 8 4
    -1 -8 -4
    1 8 4
    1 8 4
    1 8 4
    1 8 4
    -2 -8 -4
    2 8 4
    2 8 4
    2 8 4
    -3 -8 -4
    -3 -8 -4
    3 8 4
    3 8 4
    3 8 4
    -4 -8 -4
    -4 -8 -4
    4 8 4
    4 8 4
    4 8 4
    -5 -8 -4
    -5 -8 -4
    5 8 4
    5 8 4
    -6 -8 -4
    -6 -8 -4
    6 8 4
    6 8 4
    7 8 4
    7 8 4
    8 8 4
    8 8 4
    9 8 4
    9 8 4
    7 -9 -4
    7 -9 -4
    7 -9 -4
    -7 9 4
    -7 9 4
    -7 9 4
    6 -9 -4
    -6 9 4
    -6 9 4
    -6 9 4
    5 -9 -4
    -5 9 4
    -5 9 4
    -5 9 4
    4 -9 -4
    -4 9 4
    -4 9 4
    -4 9 4
    3 -9 -4
    -3 9 4
    -3 9 4
    2 -9 -4
    -2 9 4
    -2 9 4
    -2 9 4
    1 -9 -4
    -1 9 4
    -1 9 4
    -1 9 4
    0 -9 -4
    0 9 4
    0 9 4
    0 9 4
    -1 -9 -4
    1 9 4
    1 9 4
    1 9 4
    -2 -9 -4
    2 9 4
    2 9 4
    2 9 4
    -3 -9 -4
    -3 -9 -4
    3 9 4
    3 9 4
    3 9 4
    -4 -9 -4
    -4 -9 -4
    4 9 4
    4 9 4
    4 9 4
    -5 -9 -4
    -5 -9 -4
    5 9 4
    5 9 4
    6 9 4
    6 9 4
    7 9 4
    7 9 4
    8 9 4
    8 9 4
    7 -10 -4
    -7 10 4
    -7 10 4
    -7 10 4
    6 -10 -4
    -6 10 4
    -6 10 4
    -6 10 4
    5 -10 -4
    -5 10 4
    -5 10 4
    -5 10 4
    -4 10 4
    -4 10 4
    -4 10 4
    3 -10 -4
    -3 10 4
    -3 10 4
    -3 10 4
    2 -10 -4
    -2 10 4
    -2 10 4
    -2 10 4
    1 -10 -4
    -1 10 4
    -1 10 4
    0 -10 -4
    0 10 4
    0 10 4
    -1 -10 -4
    1 10 4
    1 10 4
    1 10 4
    -2 -10 -4
    -2 -10 -4
    2 10 4
    2 10 4
    2 10 4
    -3 -10 -4
    -3 -10 -4
    3 10 4
    3 10 4
    3 10 4
    -4 -10 -4
    -4 -10 -4
    4 10 4
    4 10 4
    4 10 4
    -5 -10 -4
    5 10 4
    5 10 4
    6 10 4
    6 10 4
    7 10 4
    7 10 4
    8 10 4
    8 10 4
    -6 11 4
    -6 11 4
    -6 11 4
    -5 11 4
    -5 11 4
    4 -11 -4
    -4 11 4
    -4 11 4
    -4 11 4
    3 -11 -4
    -3 11 4
    -3 11 4
    2 -11 -4
    -2 11 4
    -2 11 4
    1 -11 -4
    -1 11 4
    -1 11 4
    0 -11 -4
    0 11 4
    0 11 4
    -1 -11 -4
    1 11 4
    1 11 4
    -2 -11 -4
    -2 -11 -4
    2 11 4
    2 11 4
    2 11 4
    -3 -11 -4
    -3 -11 -4
    3 11 4
    3 11 4
    3 11 4
    -4 -11 -4
    4 11 4
    4 11 4
    4 11 4
    -5 -11 -4
    5 11 4
    5 11 4
    6 11 4
    6 11 4
    7 11 4
    4 -12 -4
    -4 12 4
    -4 12 4
    3 -12 -4
    -3 12 4
    -3 12 4
    2 -12 -4
    -2 12 4
    -2 12 4
    1 -12 -4
    -1 12 4
    -1 12 4
    0 -12 -4
    0 12 4
    0 12 4
    -1 -12 -4
    -1 -12 -4
    1 12 4
    1 12 4
    -2 -12 -4
    -2 -12 -4
    2 12 4
    2 12 4
    -3 -12 -4
    3 12 4
    3 12 4
    3 12 4
    -4 -12 -4
    4 12 4
    4 12 4
    4 12 4
    5 12 4
    5 12 4
    2 -13 -4
    -2 13 4
    -2 13 4
    1 -13 -4
    -1 13 4
    -1 13 4
    0 -13 -4
    0 13 4
    0 13 4
    -1 -13 -4
    -1 -13 -4
    1 13 4
    1 13 4
    -2 -13 -4
    2 13 4
    2 13 4
    -3 -13 -4
    3 13 4
    3 13 4
    0 11 -5
    0 11 -5
    -1 11 -5
    1 -11 5
    3 10 -5
    -3 -10 5
    2 10 -5
    -2 -10 5
    1 10 -5
    -1 -10 5
    0 10 -5
    0 10 -5
    0 -10 5
    -1 10 -5
    -1 10 -5
    1 -10 5
    -2 10 -5
    -2 10 -5
    2 -10 5
    -3 10 -5
    -3 10 -5
    3 -10 5
    -4 10 -5
    -4 10 -5
    4 -10 5
    4 -10 5
    4 -10 5
    -5 10 -5
    -5 10 -5
    5 -10 5
    5 -10 5
    5 -10 5
    5 9 -5
    -5 -9 5
    4 9 -5
    -4 -9 5
    3 9 -5
    -3 -9 5
    2 9 -5
    -2 -9 5
    1 9 -5
    -1 -9 5
    0 9 -5
    0 9 -5
    0 -9 5
    -1 9 -5
    -1 9 -5
    -1 9 -5
    1 -9 5
    -2 9 -5
    -2 9 -5
    -2 9 -5
    2 -9 5
    -3 9 -5
    -3 9 -5
    3 -9 5
    3 -9 5
    -4 9 -5
    -4 9 -5
    4 -9 5
    4 -9 5
    4 -9 5
    -5 9 -5
    -5 9 -5
    5 -9 5
    5 -9 5
    5 -9 5
    5 -9 5
    -6 9 -5
    -6 9 -5
    -6 9 -5
    6 -9 5
    6 -9 5
    6 -9 5
    6 8 -5
    -6 -8 5
    5 8 -5
    -5 -8 5
    4 8 -5
    -4 -8 5
    3 8 -5
    -3 -8 5
    2 8 -5
    -2 -8 5
    1 8 -5
    -1 -8 5
    0 8 -5
    0 8 -5
    0 -8 5
    -1 8 -5
    -1 8 -5
    -1 8 -5
    1 -8 5
    -2 8 -5
    -2 8 -5
    -2 8 -5
    2 -8 5
    2 -8 5
    -3 8 -5
    -3 8 -5
    -3 8 -5
    3 -8 5
    3 -8 5
    3 -8 5
    -4 8 -5
    -4 8 -5
    -4 8 -5
    4 -8 5
    4 -8 5
    4 -8 5
    -5 8 -5
    -5 8 -5
    -5 8 -5
    5 -8 5
    5 -8 5
    5 -8 5
    5 -8 5
    -6 8 -5
    -6 8 -5
    -6 8 -5
    6 -8 5
    6 -8 5
    6 -8 5
    -7 8 -5
    -7 8 -5
    7 -8 5
    7 -8 5
    7 -8 5
    7 7 -5
    -7 -7 5
    6 7 -5
    -6 -7 5
    5 7 -5
    -5 -7 5
    4 7 -5
    -4 -7 5
    3 7 -5
    -3 -7 5
    2 7 -5
    -2 -7 5
    1 7 -5
    -1 -7 5
    0 7 -5
    0 7 -5
    0 7 -5
    0 -7 5
    -1 7 -5
    -1 7 -5
    -1 7 -5
    1 -7 5
    1 -7 5
    -2 7 -5
    -2 7 -5
    -2 7 -5
    2 -7 5
    2 -7 5
    -3 7 -5
    -3 7 -5
    -3 7 -5
    -3 7 -5
    3 -7 5
    3 -7 5
    3 -7 5
    3 -7 5
    -4 7 -5
    -4 7 -5
    -4 7 -5
    -4 7 -5
    4 -7 5
    4 -7 5
    4 -7 5
    4 -7 5
    -5 7 -5
    -5 7 -5
    -5 7 -5
    5 -7 5
    5 -7 5
    5 -7 5
    -6 7 -5
    -6 7 -5
    -6 7 -5
    6 -7 5
    6 -7 5
    6 -7 5
    -7 7 -5
    -7 7 -5
    7 -7 5
    7 -7 5
    7 -7 5
    -8 7 -5
    -8 7 -5
    8 -7 5
    8 -7 5
    8 -7 5
    7 6 -5
    -7 -6 5
    6 6 -5
    -6 -6 5
    5 6 -5
    -5 -6 5
    4 6 -5
    -4 -6 5
    3 6 -5
    -3 -6 5
    2 6 -5
    -2 -6 5
    1 6 -5
    1 6 -5
    -1 -6 5
    0 6 -5
    0 6 -5
    0 6 -5
    0 -6 5
    -1 6 -5
    -1 6 -5
    -1 6 -5
    -1 6 -5
    1 -6 5
    1 -6 5
    -2 6 -5
    -2 6 -5
    -2 6 -5
    -2 6 -5
    2 -6 5
    2 -6 5
    -3 6 -5
    -3 6 -5
    -3 6 -5
    -3 6 -5
    3 -6 5
    3 -6 5
    3 -6 5
    3 -6 5
    -4 6 -5
    -4 6 -5
    -4 6 -5
    -4 6 -5
    4 -6 5
    4 -6 5
    4 -6 5
    4 -6 5
    4 -6 5
    -5 6 -5
    -5 6 -5
    -5 6 -5
    5 -6 5
    5 -6 5
    5 -6 5
    5 -6 5
    -6 6 -5
    -6 6 -5
    -6 6 -5
    6 -6 5
    6 -6 5
    6 -6 5
    -7 6 -5
    -7 6 -5
    7 -6 5
    7 -6 5
    7 -6 5
    -8 6 -5
    -8 6 -5
    8 -6 5
    8 -6 5
    8 -6 5
    -9 6 -5
    9 -6 5
    9 -6 5
    9 -6 5
    8 5 -5
    -8 -5 5
    7 5 -5
    -7 -5 5
    6 5 -5
    -6 -5 5
    5 5 -5
    -5 -5 5
    4 5 -5
    -4 -5 5
    3 5 -5
    -3 -5 5
    2 5 -5
    -2 -5 5
    -2 -5 5
    1 5 -5
    1 5 -5
    -1 -5 5
    0 5 -5
    0 5 -5
    0 5 -5
    0 -5 5
    0 -5 5
    -1 5 -5
    -1 5 -5
    -1 5 -5
    -1 5 -5
    1 -5 5
    1 -5 5
    -2 5 -5
    -2 5 -5
    -2 5 -5
    -2 5 -5
    2 -5 5
    2 -5 5
    2 -5 5
    -3 5 -5
    -3 5 -5
    -3 5 -5
    -3 5 -5
    3 -5 5
    3 -5 5
    3 -5 5
    3 -5 5
    -4 5 -5
    -4 5 -5
    -4 5 -5
    -4 5 -5
    4 -5 5
    4 -5 5
    4 -5 5
    4 -5 5
    -5 5 -5
    -5 5 -5
    -5 5 -5
    -5 5 -5
    5 -5 5
    5 -5 5
    5 -5 5
    5 -5 5
    -6 5 -5
    -6 5 -5
    -6 5 -5
    6 -5 5
    6 -5 5
    6 -5 5
    -7 5 -5
    -7 5 -5
    7 -5 5
    7 -5 5
    7 -5 5
    -8 5 -5
    -8 5 -5
    8 -5 5
    8 -5 5
    8 -5 5
    -9 5 -5
    9 -5 5
    9 -5 5
    9 -5 5
    8 4 -5
    -8 -4 5
    7 4 -5
    -7 -4 5
    6 4 -5
    -6 -4 5
    5 4 -5
    -5 -4 5
    4 4 -5
    -4 -4 5
    3 4 -5
    -3 -4 5
    -3 -4 5
    2 4 -5
    -2 -4 5
    1 4 -5
    1 4 -5
    -1 -4 5
    -1 -4 5
    0 4 -5
    0 4 -5
    0 -4 5
    0 -4 5
    -1 4 -5
    -1 4 -5
    -1 4 -5
    -1 4 -5
    1 -4 5
    1 -4 5
    -2 4 -5
    -2 4 -5
    -2 4 -5
    -2 4 -5
    2 -4 5
    2 -4 5
    -3 4 -5
    -3 4 -5
    -3 4 -5
    -3 4 -5
    3 -4 5
    3 -4 5
    3 -4 5
    3 -4 5
    -4 4 -5
    -4 4 -5
    -4 4 -5
    -4 4 -5
    4 -4 5
    4 -4 5
    4 -4 5
    -5 4 -5
    -5 4 -5
    -5 4 -5
    5 -4 5
    5 -4 5
    5 -4 5
    -6 4 -5
    -6 4 -5
    -6 4 -5
    6 -4 5
    6 -4 5
    6 -4 5
    -7 4 -5
    -7 4 -5
    7 -4 5
    7 -4 5
    7 -4 5
    -8 4 -5
    8 -4 5
    8 -4 5
    8 -4 5
    -9 4 -5
    9 -4 5
    9 -4 5
    9 -4 5
    -10 4 -5
    10 -4 5
    10 -4 5
    10 -4 5
    9 3 -5
    -9 -3 5
    8 3 -5
    -8 -3 5
    7 3 -5
    -7 -3 5
    6 3 -5
    -6 -3 5
    5 3 -5
    -5 -3 5
    -5 -3 5
    4 3 -5
    -4 -3 5
    -4 -3 5
    3 3 -5
    -3 -3 5
    2 3 -5
    2 3 -5
    -2 -3 5
    1 3 -5
    1 3 -5
    -1 -3 5
    0 3 -5
    0 3 -5
    0 -3 5
    0 -3 5
    -1 3 -5
    -1 3 -5
    -1 3 -5
    -1 3 -5
    1 -3 5
    1 -3 5
    -2 3 -5
    -2 3 -5
    -2 3 -5
    -2 3 -5
    2 -3 5
    2 -3 5
    2 -3 5
    2 -3 5
    -3 3 -5
    -3 3 -5
    -3 3 -5
    -3 3 -5
    3 -3 5
    3 -3 5
    3 -3 5
    3 -3 5
    -4 3 -5
    -4 3 -5
    -4 3 -5
    -4 3 -5
    4 -3 5
    4 -3 5
    4 -3 5
    -5 3 -5
    -5 3 -5
    -5 3 -5
    5 -3 5
    5 -3 5
    5 -3 5
    -6 3 -5
    -6 3 -5
    -6 3 -5
    6 -3 5
    6 -3 5
    6 -3 5
    -7 3 -5
    7 -3 5
    7 -3 5
    7 -3 5
    -8 3 -5
    8 -3 5
    8 -3 5
    -9 3 -5
    9 -3 5
    9 -3 5
    9 -3 5
    -10 3 -5
    10 -3 5
    10 -3 5
    10 -3 5
    9 2 -5
    -9 -2 5
    8 2 -5
    -8 -2 5
    7 2 -5
    -7 -2 5
    -7 -2 5
    6 2 -5
    -6 -2 5
    -6 -2 5
    5 2 -5
    -5 -2 5
    -5 -2 5
    4 2 -5
    -4 -2 5
    3 2 -5
    -3 -2 5
    -3 -2 5
    2 2 -5
    -2 -2 5
    -2 -2 5
    1 2 -5
    1 2 -5
    -1 -2 5
    -1 -2 5
    0 2 -5
    0 2 -5
    0 2 -5
    0 -2 5
    0 -2 5
    -1 2 -5
    -1 2 -5
    -1 2 -5
    1 -2 5
    1 -2 5
    1 -2 5
    -2 2 -5
    -2 2 -5
    -2 2 -5
    -2 2 -5
    -2 2 -5
    2 -2 5
    2 -2 5
    2 -2 5
    2 -2 5
    -3 2 -5
    -3 2 -5
    -3 2 -5
    -3 2 -5
    3 -2 5
    3 -2 5
    3 -2 5
    3 -2 5
    -4 2 -5
    -4 2 -5
    -4 2 -5
    -4 2 -5
    4 -2 5
    4 -2 5
    4 -2 5
    -5 2 -5
    -5 2 -5
    -5 2 -5
    5 -2 5
    5 -2 5
    5 -2 5
    -6 2 -5
    -6 2 -5
    6 -2 5
    6 -2 5
    6 -2 5
    -7 2 -5
    7 -2 5
    7 -2 5
    7 -2 5
    -8 2 -5
    8 -2 5
    8 -2 5
    8 -2 5
    -9 2 -5
    9 -2 5
    9 -2 5
    -10 2 -5
    10 -2 5
    10 -2 5
    -11 2 -5
    11 -2 5
    11 -2 5
    11 -2 5
    -9 -1 5
    -9 -1 5
    8 1 -5
    -8 -1 5
    -8 -1 5
    7 1 -5
    -7 -1 5
    -7 -1 5
    6 1 -5
    -6 -1 5
    -6 -1 5
    5 1 -5
    -5 -1 5
    -5 -1 5
    4 1 -5
    4 1 -5
    -4 -1 5
    -4 -1 5
    3 1 -5
    3 1 -5
    -3 -1 5
    -3 -1 5
    2 1 -5
    2 1 -5
    -2 -1 5
    -2 -1 5
    1 1 -5
    1 1 -5
    -1 -1 5
    0 1 -5
    0 1 -5
    0 -1 5
    0 -1 5
    0 -1 5
    -1 1 -5
    1 -1 5
    1 -1 5
    1 -1 5
    -2 1 -5
    -2 1 -5
    -2 1 -5
    2 -1 5
    2 -1 5
    2 -1 5
    2 -1 5
    -3 1 -5
    -3 1 -5
    -3 1 -5
    -3 1 -5
    3 -1 5
    3 -1 5
    3 -1 5
    -4 1 -5
    -4 1 -5
    -4 1 -5
    4 -1 5
    4 -1 5
    4 -1 5
    -5 1 -5
    -5 1 -5
    5 -1 5
    5 -1 5
    5 -1 5
    -6 1 -5
    6 -1 5
    6 -1 5
    6 -1 5
    -7 1 -5
    -7 1 -5
    7 -1 5
    7 -1 5
    7 -1 5
    -8 1 -5
    8 -1 5
    8 -1 5
    8 -1 5
    -9 1 -5
    9 -1 5
    9 -1 5
    9 -1 5
    -10 1 -5
    10 -1 5
    10 -1 5
    -11 1 -5
    11 -1 5
    11 -1 5
    -9 0 5
    -9 0 5
    8 0 -5
    -8 0 5
    -8 0 5
    7 0 -5
    -7 0 5
    -7 0 5
    6 0 -5
    -6 0 5
    -6 0 5
    5 0 -5
    5 0 -5
    5 0 -5
    -5 0 5
    4 0 -5
    4 0 -5
    4 0 -5
    -4 0 5
    3 0 -5
    3 0 -5
    3 0 -5
    3 0 -5
    -3 0 5
    -3 0 5
    2 0 -5
    2 0 -5
    -2 0 5
    1 0 -5
    1 0 -5
    -1 0 5
    0 0 -5
    0 0 -5
    0 0 5
    0 0 5
    0 0 5
    -1 0 -5
    -2 0 -5
    -2 0 -5
    -2 0 -5
    2 0 5
    2 0 5
    2 0 5
    2 0 5
    -3 0 -5
    -3 0 -5
    3 0 5
    3 0 5
    3 0 5
    3 0 5
    3 0 5
    -4 0 -5
    -4 0 -5
    -4 0 -5
    4 0 5
    4 0 5
    4 0 5
    4 0 5
    -5 0 -5
    -5 0 -5
    5 0 5
    5 0 5
    5 0 5
    -6 0 -5
    -6 0 -5
    -6 0 -5
    6 0 5
    6 0 5
    6 0 5
    -7 0 -5
    -7 0 -5
    7 0 5
    7 0 5
    7 0 5
    -8 0 -5
    -8 0 -5
    8 0 5
    8 0 5
    8 0 5
    -9 0 -5
    9 0 5
    9 0 5
    9 0 5
    -10 0 -5
    10 0 5
    10 0 5
    10 0 5
    -11 0 -5
    11 0 5
    11 0 5
    -10 1 5
    -10 1 5
    -9 1 5
    -9 1 5
    -8 1 5
    -8 1 5
    7 -1 -5
    -7 1 5
    -7 1 5
    6 -1 -5
    6 -1 -5
    6 -1 -5
    -6 1 5
    -6 1 5
    5 -1 -5
    5 -1 -5
    5 -1 -5
    5 -1 -5
    -5 1 5
    4 -1 -5
    4 -1 -5
    4 -1 -5
    4 -1 -5
    -4 1 5
    -4 1 5
    3 -1 -5
    3 -1 -5
    3 -1 -5
    3 -1 -5
    -3 1 5
    -3 1 5
    -3 1 5
    2 -1 -5
    2 -1 -5
    -2 1 5
    -2 1 5
    -2 1 5
    1 -1 -5
    -1 1 5
    -1 1 5
    0 -1 -5
    0 1 5
    0 1 5
    0 1 5
    -1 -1 -5
    -1 -1 -5
    1 1 5
    1 1 5
    1 1 5
    1 1 5
    -2 -1 -5
    -2 -1 -5
    2 1 5
    2 1 5
    2 1 5
    2 1 5
    2 1 5
    -3 -1 -5
    -3 -1 -5
    3 1 5
    3 1 5
    3 1 5
    -4 -1 -5
    4 1 5
    4 1 5
    4 1 5
    -5 -1 -5
    -5 -1 -5
    -5 -1 -5
    5 1 5
    5 1 5
    5 1 5
    -6 -1 -5
    -6 -1 -5
    6 1 5
    6 1 5
    6 1 5
    -7 -1 -5
    -7 -1 -5
    7 1 5
    7 1 5
    7 1 5
    -8 -1 -5
    -8 -1 -5
    8 1 5
    8 1 5
    8 1 5
    -9 -1 -5
    -9 -1 -5
    9 1 5
    9 1 5
    9 1 5
    -10 -1 -5
    10 1 5
    10 1 5
    10 1 5
    -11 -1 -5
    11 1 5
    11 1 5
    11 1 5
    -10 2 5
    -10 2 5
    -9 2 5
    -9 2 5
    -8 2 5
    -8 2 5
    7 -2 -5
    -7 2 5
    -7 2 5
    6 -2 -5
    6 -2 -5
    6 -2 -5
    6 -2 -5
    -6 2 5
    -6 2 5
    -6 2 5
    5 -2 -5
    5 -2 -5
    5 -2 -5
    5 -2 -5
    -5 2 5
    -5 2 5
    4 -2 -5
    4 -2 -5
    4 -2 -5
    4 -2 -5
    -4 2 5
    -4 2 5
    -4 2 5
    3 -2 -5
    3 -2 -5
    3 -2 -5
    -3 2 5
    -3 2 5
    -3 2 5
    2 -2 -5
    2 -2 -5
    -2 2 5
    -2 2 5
    -2 2 5
    1 -2 -5
    1 -2 -5
    -1 2 5
    -1 2 5
    -1 2 5
    -1 2 5
    0 -2 -5
    0 -2 -5
    0 2 5
    0 2 5
    0 2 5
    -1 -2 -5
    -1 -2 -5
    1 2 5
    1 2 5
    1 2 5
    1 2 5
    -2 -2 -5
    -2 -2 -5
    2 2 5
    2 2 5
    2 2 5
    2 2 5
    -3 -2 -5
    -4 -2 -5
    -4 -2 -5
    4 2 5
    4 2 5
    4 2 5
    -5 -2 -5
    -5 -2 -5
    5 2 5
    5 2 5
    5 2 5
    -6 -2 -5
    -6 -2 -5
    6 2 5
    6 2 5
    6 2 5
    -7 -2 -5
    -7 -2 -5
    7 2 5
    7 2 5
    7 2 5
    -8 -2 -5
    -8 -2 -5
    8 2 5
    8 2 5
    8 2 5
    -9 -2 -5
    -9 -2 -5
    9 2 5
    9 2 5
    9 2 5
    -10 -2 -5
    -10 -2 -5
    10 2 5
    10 2 5
    10 2 5
    -11 -2 -5
    11 2 5
    11 2 5
    11 2 5
    -9 3 5
    -9 3 5
    8 -3 -5
    -8 3 5
    -8 3 5
    7 -3 -5
    7 -3 -5
    7 -3 -5
    -7 3 5
    -7 3 5
    -7 3 5
    6 -3 -5
    6 -3 -5
    6 -3 -5
    -6 3 5
    -6 3 5
    -6 3 5
    5 -3 -5
    5 -3 -5
    5 -3 -5
    5 -3 -5
    -5 3 5
    -5 3 5
    4 -3 -5
    4 -3 -5
    4 -3 -5
    -4 3 5
    -4 3 5
    3 -3 -5
    3 -3 -5
    -3 3 5
    -3 3 5
    -3 3 5
    2 -3 -5
    2 -3 -5
    -2 3 5
    -2 3 5
    -2 3 5
    -2 3 5
    1 -3 -5
    1 -3 -5
    -1 3 5
    -1 3 5
    -1 3 5
    -1 3 5
    0 -3 -5
    0 3 5
    0 3 5
    0 3 5
    -1 -3 -5
    1 3 5
    1 3 5
    1 3 5
    2 3 5
    2 3 5
    2 3 5
    2 3 5
    -3 -3 -5
    -3 -3 -5
    -3 -3 -5
    3 3 5
    3 3 5
    3 3 5
    3 3 5
    -4 -3 -5
    4 3 5
    4 3 5
    4 3 5
    -5 -3 -5
    -5 -3 -5
    -5 -3 -5
    5 3 5
    5 3 5
    5 3 5
    -6 -3 -5
    -6 -3 -5
    6 3 5
    6 3 5
    6 3 5
    -7 -3 -5
    -7 -3 -5
    7 3 5
    7 3 5
    7 3 5
    -8 -3 -5
    -8 -3 -5
    8 3 5
    8 3 5
    8 3 5
    -9 -3 -5
    -9 -3 -5
    9 3 5
    9 3 5
    9 3 5
    -10 -3 -5
    -10 -3 -5
    10 3 5
    10 3 5
    10 3 5
    -11 -3 -5
    11 3 5
    11 3 5
    11 3 5
    -9 4 5
    -9 4 5
    8 -4 -5
    -8 4 5
    -8 4 5
    7 -4 -5
    7 -4 -5
    7 -4 -5
    -7 4 5
    -7 4 5
    -7 4 5
    6 -4 -5
    6 -4 -5
    6 -4 -5
    -6 4 5
    -6 4 5
    -6 4 5
    5 -4 -5
    5 -4 -5
    5 -4 -5
    -5 4 5
    -5 4 5
    -5 4 5
    4 -4 -5
    4 -4 -5
    -4 4 5
    -4 4 5
    -4 4 5
    3 -4 -5
    3 -4 -5
    -3 4 5
    -3 4 5
    -3 4 5
    -3 4 5
    2 -4 -5
    2 -4 -5
    -2 4 5
    -2 4 5
    -2 4 5
    -2 4 5
    1 -4 -5
    -1 4 5
    -1 4 5
    -1 4 5
    0 -4 -5
    0 4 5
    0 4 5
    0 4 5
    0 4 5
    1 4 5
    1 4 5
    1 4 5
    -2 -4 -5
    2 4 5
    2 4 5
    2 4 5
    -3 -4 -5
    -3 -4 -5
    3 4 5
    3 4 5
    3 4 5
    3 4 5
    -4 -4 -5
    -4 -4 -5
    -4 -4 -5
    4 4 5
    4 4 5
    4 4 5
    -5 -4 -5
    -5 -4 -5
    -5 -4 -5
    5 4 5
    5 4 5
    5 4 5
    -6 -4 -5
    -6 -4 -5
    6 4 5
    6 4 5
    6 4 5
    -7 -4 -5
    -7 -4 -5
    7 4 5
    7 4 5
    7 4 5
    -8 -4 -5
    -8 -4 -5
    8 4 5
    8 4 5
    8 4 5
    -9 -4 -5
    -9 -4 -5
    9 4 5
    9 4 5
    9 4 5
    -10 -4 -5
    -10 -4 -5
    10 4 5
    10 4 5
    10 4 5
    -11 -4 -5
    11 4 5
    11 4 5
    11 4 5
    9 -5 -5
    -9 5 5
    -9 5 5
    8 -5 -5
    8 -5 -5
    8 -5 -5
    -8 5 5
    -8 5 5
    -8 5 5
    7 -5 -5
    7 -5 -5
    7 -5 -5
    -7 5 5
    -7 5 5
    -7 5 5
    6 -5 -5
    6 -5 -5
    6 -5 -5
    -6 5 5
    -6 5 5
    -6 5 5
    5 -5 -5
    -5 5 5
    -5 5 5
    -5 5 5
    4 -5 -5
    -4 5 5
    -4 5 5
    -4 5 5
    3 -5 -5
    -3 5 5
    -3 5 5
    -3 5 5
    -3 5 5
    2 -5 -5
    -2 5 5
    -2 5 5
    -2 5 5
    -2 5 5
    1 -5 -5
    -1 5 5
    -1 5 5
    -1 5 5
    -1 5 5
    0 -5 -5
    0 5 5
    0 5 5
    0 5 5
    0 5 5
    -1 -5 -5
    1 5 5
    1 5 5
    1 5 5
    -2 -5 -5
    2 5 5
    2 5 5
    2 5 5
    -3 -5 -5
    3 5 5
    3 5 5
    3 5 5
    -4 -5 -5
    -4 -5 -5
    4 5 5
    4 5 5
    4 5 5
    4 5 5
    -5 -5 -5
    5 5 5
    -6 -5 -5
    -6 -5 -5
    6 5 5
    6 5 5
    6 5 5
    -7 -5 -5
    -7 -5 -5
    7 5 5
    7 5 5
    7 5 5
    -8 -5 -5
    -8 -5 -5
    8 5 5
    8 5 5
    8 5 5
    -9 -5 -5
    9 5 5
    9 5 5
    9 5 5
    -10 -5 -5
    10 5 5
    10 5 5
    10 5 5
    9 -6 -5
    -9 6 5
    -9 6 5
    8 -6 -5
    8 -6 -5
    8 -6 -5
    -8 6 5
    -8 6 5
    -8 6 5
    7 -6 -5
    7 -6 -5
    7 -6 -5
    -7 6 5
    -7 6 5
    -7 6 5
    6 -6 -5
    6 -6 -5
    -6 6 5
    -6 6 5
    -6 6 5
    5 -6 -5
    -5 6 5
    -5 6 5
    -5 6 5
    4 -6 -5
    -4 6 5
    -4 6 5
    -4 6 5
    3 -6 -5
    -3 6 5
    -3 6 5
    -3 6 5
    2 -6 -5
    -2 6 5
    -2 6 5
    -2 6 5
    -2 6 5
    0 -6 -5
    0 6 5
    0 6 5
    0 6 5
    0 6 5
    -1 -6 -5
    1 6 5
    1 6 5
    1 6 5
    1 6 5
    -2 -6 -5
    2 6 5
    2 6 5
    2 6 5
    -3 -6 -5
    -3 -6 -5
    3 6 5
    3 6 5
    3 6 5
    -4 -6 -5
    -4 -6 -5
    4 6 5
    4 6 5
    4 6 5
    -5 -6 -5
    -5 -6 -5
    5 6 5
    5 6 5
    5 6 5
    -6 -6 -5
    6 6 5
    6 6 5
    6 6 5
    -7 -6 -5
    7 6 5
    7 6 5
    7 6 5
    -8 -6 -5
    8 6 5
    8 6 5
    8 6 5
    -9 -6 -5
    9 6 5
    9 6 5
    9 6 5
    10 6 5
    10 6 5
    10 6 5
    8 -7 -5
    8 -7 -5
    8 -7 -5
    -8 7 5
    -8 7 5
    -8 7 5
    7 -7 -5
    7 -7 -5
    7 -7 -5
    -7 7 5
    -7 7 5
    -7 7 5
    6 -7 -5
    -6 7 5
    -6 7 5
    -6 7 5
    5 -7 -5
    -5 7 5
    -5 7 5
    -5 7 5
    4 -7 -5
    -4 7 5
    -4 7 5
    -4 7 5
    3 -7 -5
    -3 7 5
    -3 7 5
    -3 7 5
    -2 7 5
    -2 7 5
    -2 7 5
    -1 7 5
    -1 7 5
    -1 7 5
    -1 7 5
    0 -7 -5
    0 7 5
    0 7 5
    0 7 5
    0 7 5
    -1 -7 -5
    1 7 5
    1 7 5
    1 7 5
    1 7 5
    -2 -7 -5
    2 7 5
    2 7 5
    2 7 5
    2 7 5
    -3 -7 -5
    -3 -7 -5
    3 7 5
    3 7 5
    3 7 5
    -4 -7 -5
    -4 -7 -5
    4 7 5
    4 7 5
    4 7 5
    -5 -7 -5
    -5 -7 -5
    5 7 5
    5 7 5
    -6 -7 -5
    6 7 5
    6 7 5
    -7 -7 -5
    7 7 5
    7 7 5
    7 7 5
    -8 -7 -5
    8 7 5
    8 7 5
    8 7 5
    9 7 5
    9 7 5
    9 7 5
    10 7 5
    10 7 5
    10 7 5
    8 -8 -5
    8 -8 -5
    8 -8 -5
    -8 8 5
    -8 8 5
    -8 8 5
    7 -8 -5
    7 -8 -5
    7 -8 -5
    -7 8 5
    -7 8 5
    -7 8 5
    6 -8 -5
    -6 8 5
    -6 8 5
    -6 8 5
    5 -8 -5
    -5 8 5
    -5 8 5
    -5 8 5
    4 -8 -5
    -4 8 5
    -4 8 5
    -4 8 5
    3 -8 -5
    -3 8 5
    -3 8 5
    -3 8 5
    2 -8 -5
    -2 8 5
    -2 8 5
    -2 8 5
    1 -8 -5
    -1 8 5
    -1 8 5
    -1 8 5
    0 -8 -5
    0 8 5
    0 8 5
    0 8 5
    0 8 5
    -1 -8 -5
    1 8 5
    1 8 5
    1 8 5
    1 8 5
    -2 -8 -5
    2 8 5
    2 8 5
    2 8 5
    2 8 5
    -3 -8 -5
    -3 -8 -5
    3 8 5
    3 8 5
    3 8 5
    -4 -8 -5
    -4 -8 -5
    4 8 5
    4 8 5
    4 8 5
    -5 -8 -5
    -5 -8 -5
    5 8 5
    5 8 5
    -6 -8 -5
    6 8 5
    6 8 5
    -7 -8 -5
    7 8 5
    7 8 5
    8 8 5
    8 8 5
    9 8 5
    9 8 5
    7 -9 -5
    7 -9 -5
    -7 9 5
    -7 9 5
    -7 9 5
    6 -9 -5
    -6 9 5
    -6 9 5
    -6 9 5
    5 -9 -5
    -5 9 5
    -5 9 5
    -5 9 5
    4 -9 -5
    -4 9 5
    -4 9 5
    -4 9 5
    3 -9 -5
    -3 9 5
    -3 9 5
    -3 9 5
    2 -9 -5
    -2 9 5
    -2 9 5
    -2 9 5
    1 -9 -5
    -1 9 5
    -1 9 5
    -1 9 5
    0 -9 -5
    0 9 5
    0 9 5
    0 9 5
    0 9 5
    -1 -9 -5
    1 9 5
    1 9 5
    1 9 5
    -2 -9 -5
    2 9 5
    2 9 5
    2 9 5
    -3 -9 -5
    -3 -9 -5
    3 9 5
    3 9 5
    3 9 5
    -4 -9 -5
    -4 -9 -5
    4 9 5
    4 9 5
    4 9 5
    -5 -9 -5
    -5 -9 -5
    5 9 5
    5 9 5
    5 9 5
    -6 -9 -5
    6 9 5
    6 9 5
    7 9 5
    8 9 5
    8 9 5
    6 -10 -5
    -6 10 5
    -6 10 5
    -6 10 5
    -5 10 5
    -5 10 5
    -5 10 5
    4 -10 -5
    -4 10 5
    -4 10 5
    -4 10 5
    3 -10 -5
    -3 10 5
    -3 10 5
    -3 10 5
    2 -10 -5
    -2 10 5
    -2 10 5
    -2 10 5
    1 -10 -5
    -1 10 5
    -1 10 5
    -1 10 5
    0 -10 -5
    0 10 5
    0 10 5
    -1 -10 -5
    1 10 5
    1 10 5
    1 10 5
    -2 -10 -5
    2 10 5
    2 10 5
    2 10 5
    -3 -10 -5
    -3 -10 -5
    3 10 5
    3 10 5
    3 10 5
    -4 -10 -5
    -4 -10 -5
    4 10 5
    4 10 5
    4 10 5
    -5 -10 -5
    5 10 5
    5 10 5
    6 10 5
    6 10 5
    7 10 5
    7 10 5
    8 10 5
    8 10 5
    5 -11 -5
    -5 11 5
    -5 11 5
    -5 11 5
    4 -11 -5
    -4 11 5
    -4 11 5
    -4 11 5
    3 -11 -5
    -3 11 5
    -3 11 5
    -3 11 5
    2 -11 -5
    -2 11 5
    -2 11 5
    1 -11 -5
    -1 11 5
    -1 11 5
    0 -11 -5
    0 11 5
    0 11 5
    -1 -11 -5
    1 11 5
    1 11 5
    -2 -11 -5
    -2 -11 -5
    2 11 5
    2 11 5
    2 11 5
    -3 -11 -5
    -3 -11 -5
    3 11 5
    3 11 5
    3 11 5
    -4 -11 -5
    -4 -11 -5
    4 11 5
    4 11 5
    4 11 5
    5 11 5
    5 11 5
    6 11 5
    6 11 5
    7 11 5
    7 11 5
    4 -12 -5
    -4 12 5
    -4 12 5
    3 -12 -5
    -3 12 5
    -3 12 5
    2 -12 -5
    -2 12 5
    -2 12 5
    1 -12 -5
    -1 12 5
    -1 12 5
    0 -12 -5
    0 12 5
    0 12 5
    -1 -12 -5
    1 12 5
    1 12 5
    -2 -12 -5
    -2 -12 -5
    2 12 5
    2 12 5
    -3 -12 -5
    -3 -12 -5
    3 12 5
    3 12 5
    3 12 5
    -4 -12 -5
    4 12 5
    4 12 5
    4 12 5
    5 12 5
    5 12 5
    2 -13 -5
    -2 13 5
    -2 13 5
    1 -13 -5
    -1 13 5
    -1 13 5
    0 -13 -5
    0 13 5
    0 13 5
    -1 -13 -5
    -1 -13 -5
    1 13 5
    1 13 5
    -2 -13 -5
    -2 -13 -5
    2 13 5
    2 13 5
    -3 -13 -5
    3 13 5
    3 13 5
    2 10 -6
    1 10 -6
    -1 -10 6
    0 10 -6
    0 -10 6
    -1 10 -6
    -1 10 -6
    1 -10 6
    -2 10 -6
    2 -10 6
    -3 10 -6
    3 -10 6
    4 9 -6
    -4 -9 6
    3 9 -6
    -3 -9 6
    2 9 -6
    -2 -9 6
    1 9 -6
    -1 -9 6
    0 9 -6
    0 -9 6
    -1 9 -6
    -1 9 -6
    1 -9 6
    -2 9 -6
    -2 9 -6
    2 -9 6
    -3 9 -6
    -3 9 -6
    3 -9 6
    3 -9 6
    -4 9 -6
    -4 9 -6
    4 -9 6
    4 -9 6
    4 -9 6
    4 -9 6
    -5 9 -6
    -5 9 -6
    5 -9 6
    5 -9 6
    5 -9 6
    5 -9 6
    5 8 -6
    -5 -8 6
    4 8 -6
    -4 -8 6
    3 8 -6
    -3 -8 6
    2 8 -6
    -2 -8 6
    1 8 -6
    -1 -8 6
    0 8 -6
    0 -8 6
    -1 8 -6
    -1 8 -6
    1 -8 6
    -2 8 -6
    -2 8 -6
    -2 8 -6
    2 -8 6
    2 -8 6
    -3 8 -6
    -3 8 -6
    -3 8 -6
    3 -8 6
    3 -8 6
    3 -8 6
    3 -8 6
    -4 8 -6
    -4 8 -6
    4 -8 6
    4 -8 6
    4 -8 6
    4 -8 6
    -5 8 -6
    -5 8 -6
    -5 8 -6
    5 -8 6
    5 -8 6
    5 -8 6
    5 -8 6
    -6 8 -6
    -6 8 -6
    6 -8 6
    6 -8 6
    6 -8 6
    6 -8 6
    -7 8 -6
    -7 8 -6
    7 -8 6
    7 -8 6
    7 -8 6
    6 7 -6
    -6 -7 6
    5 7 -6
    -5 -7 6
    4 7 -6
    -4 -7 6
    3 7 -6
    -3 -7 6
    2 7 -6
    -2 -7 6
    1 7 -6
    -1 -7 6
    0 7 -6
    0 -7 6
    -1 7 -6
    -1 7 -6
    -1 7 -6
    1 -7 6
    -2 7 -6
    -2 7 -6
    -2 7 -6
    2 -7 6
    2 -7 6
    2 -7 6
    -3 7 -6
    -3 7 -6
    -3 7 -6
    -3 7 -6
    3 -7 6
    3 -7 6
    3 -7 6
    3 -7 6
    -4 7 -6
    -4 7 -6
    -4 7 -6
    -4 7 -6
    4 -7 6
    4 -7 6
    4 -7 6
    4 -7 6
    4 -7 6
    -5 7 -6
    -5 7 -6
    -5 7 -6
    5 -7 6
    5 -7 6
    5 -7 6
    5 -7 6
    -6 7 -6
    -6 7 -6
    -6 7 -6
    6 -7 6
    6 -7 6
    6 -7 6
    6 -7 6
    -7 7 -6
    -7 7 -6
    7 -7 6
    7 -7 6
    7 -7 6
    -8 7 -6
    -8 7 -6
    8 -7 6
    8 -7 6
    8 -7 6
    7 6 -6
    -7 -6 6
    6 6 -6
    -6 -6 6
    5 6 -6
    -5 -6 6
    4 6 -6
    -4 -6 6
    3 6 -6
    -3 -6 6
    2 6 -6
    -2 -6 6
    1 6 -6
    -1 -6 6
    0 6 -6
    0 -6 6
    -1 6 -6
    -1 6 -6
    -1 6 -6
    1 -6 6
    1 -6 6
    1 -6 6
    -2 6 -6
    -2 6 -6
    -2 6 -6
    -2 6 -6
    2 -6 6
    2 -6 6
    2 -6 6
    -3 6 -6
    -3 6 -6
    -3 6 -6
    -3 6 -6
    3 -6 6
    3 -6 6
    3 -6 6
    3 -6 6
    3 -6 6
    -4 6 -6
    -4 6 -6
    -4 6 -6
    -4 6 -6
    4 -6 6
    4 -6 6
    4 -6 6
    4 -6 6
    4 -6 6
    -5 6 -6
    -5 6 -6
    -5 6 -6
    -5 6 -6
    5 -6 6
    5 -6 6
    5 -6 6
    5 -6 6
    5 -6 6
    -6 6 -6
    -6 6 -6
    -6 6 -6
    6 -6 6
    6 -6 6
    6 -6 6
    -7 6 -6
    -7 6 -6
    7 -6 6
    7 -6 6
    7 -6 6
    -8 6 -6
    -8 6 -6
    8 -6 6
    8 -6 6
    8 -6 6
    -9 6 -6
    7 5 -6
    -7 -5 6
    6 5 -6
    -6 -5 6
    5 5 -6
    -5 -5 6
    4 5 -6
    -4 -5 6
    3 5 -6
    -3 -5 6
    2 5 -6
    -2 -5 6
    1 5 -6
    -1 -5 6
    0 5 -6
    0 5 -6
    0 -5 6
    -1 5 -6
    -1 5 -6
    -1 5 -6
    1 -5 6
    1 -5 6
    1 -5 6
    -2 5 -6
    -2 5 -6
    -2 5 -6
    -2 5 -6
    2 -5 6
    2 -5 6
    2 -5 6
    -3 5 -6
    -3 5 -6
    -3 5 -6
    -3 5 -6
    3 -5 6
    3 -5 6
    3 -5 6
    3 -5 6
    3 -5 6
    -4 5 -6
    -4 5 -6
    -4 5 -6
    -4 5 -6
    4 -5 6
    4 -5 6
    4 -5 6
    4 -5 6
    4 -5 6
    -5 5 -6
    -5 5 -6
    -5 5 -6
    -5 5 -6
    5 -5 6
    5 -5 6
    5 -5 6
    5 -5 6
    5 -5 6
    -6 5 -6
    -6 5 -6
    -6 5 -6
    6 -5 6
    6 -5 6
    6 -5 6
    6 -5 6
    -7 5 -6
    -7 5 -6
    7 -5 6
    7 -5 6
    7 -5 6
    -8 5 -6
    8 -5 6
    8 -5 6
    8 -5 6
    -9 5 -6
    9 -5 6
    9 -5 6
    9 -5 6
    8 4 -6
    -8 -4 6
    7 4 -6
    -7 -4 6
    6 4 -6
    -6 -4 6
    5 4 -6
    -5 -4 6
    4 4 -6
    -4 -4 6
    3 4 -6
    -3 -4 6
    -3 -4 6
    2 4 -6
    -2 -4 6
    1 4 -6
    -1 -4 6
    0 4 -6
    0 4 -6
    0 -4 6
    0 -4 6
    0 -4 6
    -1 4 -6
    -1 4 -6
    -1 4 -6
    1 -4 6
    1 -4 6
    -2 4 -6
    -2 4 -6
    -2 4 -6
    -2 4 -6
    2 -4 6
    2 -4 6
    2 -4 6
    -3 4 -6
    -3 4 -6
    -3 4 -6
    -3 4 -6
    3 -4 6
    3 -4 6
    3 -4 6
    3 -4 6
    -4 4 -6
    -4 4 -6
    -4 4 -6
    -4 4 -6
    4 -4 6
    4 -4 6
    4 -4 6
    4 -4 6
    -5 4 -6
    -5 4 -6
    -5 4 -6
    5 -4 6
    5 -4 6
    5 -4 6
    -6 4 -6
    -6 4 -6
    -6 4 -6
    6 -4 6
    6 -4 6
    6 -4 6
    -7 4 -6
    7 -4 6
    7 -4 6
    7 -4 6
    -8 4 -6
    8 -4 6
    8 -4 6
    8 -4 6
    -9 4 -6
    9 -4 6
    9 -4 6
    9 -4 6
    -10 4 -6
    10 -4 6
    10 -4 6
    10 -4 6
    8 3 -6
    -8 -3 6
    7 3 -6
    -7 -3 6
    6 3 -6
    -6 -3 6
    5 3 -6
    -5 -3 6
    -5 -3 6
    4 3 -6
    -4 -3 6
    -4 -3 6
    3 3 -6
    -3 -3 6
    -3 -3 6
    -2 -3 6
    1 3 -6
    -1 -3 6
    -1 -3 6
    0 3 -6
    0 3 -6
    0 -3 6
    0 -3 6
    -1 3 -6
    -1 3 -6
    -1 3 -6
    1 -3 6
    1 -3 6
    1 -3 6
    -2 3 -6
    -2 3 -6
    -2 3 -6
    -2 3 -6
    -2 3 -6
    2 -3 6
    2 -3 6
    2 -3 6
    2 -3 6
    -3 3 -6
    -3 3 -6
    -3 3 -6
    -3 3 -6
    -3 3 -6
    3 -3 6
    3 -3 6
    3 -3 6
    3 -3 6
    -4 3 -6
    -4 3 -6
    -4 3 -6
    -4 3 -6
    4 -3 6
    4 -3 6
    4 -3 6
    4 -3 6
    -5 3 -6
    -5 3 -6
    5 -3 6
    5 -3 6
    5 -3 6
    -6 3 -6
    6 -3 6
    6 -3 6
    6 -3 6
    -7 3 -6
    7 -3 6
    7 -3 6
    7 -3 6
    -8 3 -6
    8 -3 6
    8 -3 6
    -9 3 -6
    9 -3 6
    9 -3 6
    -10 3 -6
    10 -3 6
    10 -3 6
    10 -3 6
    9 2 -6
    -9 -2 6
    8 2 -6
    -8 -2 6
    7 2 -6
    -7 -2 6
    -7 -2 6
    6 2 -6
    -6 -2 6
    -6 -2 6
    5 2 -6
    -5 -2 6
    -5 -2 6
    4 2 -6
    -4 -2 6
    -4 -2 6
    3 2 -6
    -3 -2 6
    -3 -2 6
    2 2 -6
    2 2 -6
    -2 -2 6
    1 2 -6
    1 2 -6
    -1 -2 6
    -1 -2 6
    0 2 -6
    0 -2 6
    0 -2 6
    0 -2 6
    -1 2 -6
    -1 2 -6
    1 -2 6
    1 -2 6
    1 -2 6
    -2 2 -6
    -2 2 -6
    -2 2 -6
    2 -2 6
    2 -2 6
    2 -2 6
    2 -2 6
    -3 2 -6
    -3 2 -6
    -3 2 -6
    -3 2 -6
    3 -2 6
    3 -2 6
    3 -2 6
    3 -2 6
    -4 2 -6
    -4 2 -6
    -4 2 -6
    -4 2 -6
    4 -2 6
    4 -2 6
    4 -2 6
    4 -2 6
    -5 2 -6
    -5 2 -6
    -5 2 -6
    5 -2 6
    5 -2 6
    5 -2 6
    -6 2 -6
    -6 2 -6
    6 -2 6
    6 -2 6
    6 -2 6
    -7 2 -6
    7 -2 6
    7 -2 6
    7 -2 6
    -8 2 -6
    8 -2 6
    8 -2 6
    8 -2 6
    -9 2 -6
    9 -2 6
    9 -2 6
    -10 2 -6
    10 -2 6
    10 -2 6
    -9 -1 6
    8 1 -6
    -8 -1 6
    -8 -1 6
    7 1 -6
    -7 -1 6
    -7 -1 6
    6 1 -6
    -6 -1 6
    -6 -1 6
    5 1 -6
    -5 -1 6
    -5 -1 6
    4 1 -6
    -4 -1 6
    -4 -1 6
    3 1 -6
    3 1 -6
    -3 -1 6
    -3 -1 6
    2 1 -6
    2 1 -6
    -2 -1 6
    -2 -1 6
    1 1 -6
    1 1 -6
    -1 -1 6
    0 1 -6
    0 -1 6
    0 -1 6
    0 -1 6
    -1 1 -6
    -1 1 -6
    1 -1 6
    1 -1 6
    1 -1 6
    1 -1 6
    -2 1 -6
    -2 1 -6
    -2 1 -6
    2 -1 6
    2 -1 6
    2 -1 6
    2 -1 6
    -3 1 -6
    -3 1 -6
    -3 1 -6
    3 -1 6
    3 -1 6
    3 -1 6
    3 -1 6
    -4 1 -6
    -4 1 -6
    -4 1 -6
    4 -1 6
    4 -1 6
    4 -1 6
    4 -1 6
    -5 1 -6
    -5 1 -6
    -5 1 -6
    5 -1 6
    5 -1 6
    5 -1 6
    5 -1 6
    -6 1 -6
    -6 1 -6
    6 -1 6
    6 -1 6
    6 -1 6
    -7 1 -6
    -7 1 -6
    7 -1 6
    7 -1 6
    7 -1 6
    -8 1 -6
    8 -1 6
    8 -1 6
    8 -1 6
    -9 1 -6
    9 -1 6
    9 -1 6
    9 -1 6
    -10 1 -6
    10 -1 6
    -11 1 -6
    11 -1 6
    11 -1 6
    -9 0 6
    -9 0 6
    -8 0 6
    -8 0 6
    7 0 -6
    -7 0 6
    -7 0 6
    6 0 -6
    -6 0 6
    -6 0 6
    5 0 -6
    -5 0 6
    -5 0 6
    4 0 -6
    -4 0 6
    -4 0 6
    3 0 -6
    3 0 -6
    -3 0 6
    -3 0 6
    2 0 -6
    2 0 -6
    -2 0 6
    -2 0 6
    1 0 -6
    -1 0 6
    0 0 -6
    0 0 -6
    -1 0 -6
    -1 0 -6
    1 0 6
    1 0 6
    1 0 6
    1 0 6
    -2 0 -6
    -2 0 -6
    2 0 6
    2 0 6
    2 0 6
    2 0 6
    -3 0 -6
    -3 0 -6
    -3 0 -6
    3 0 6
    3 0 6
    3 0 6
    3 0 6
    -4 0 -6
    -4 0 -6
    4 0 6
    4 0 6
    4 0 6
    4 0 6
    4 0 6
    -5 0 -6
    -5 0 -6
    5 0 6
    5 0 6
    5 0 6
    5 0 6
    -6 0 -6
    6 0 6
    6 0 6
    6 0 6
    -7 0 -6
    -7 0 -6
    7 0 6
    7 0 6
    7 0 6
    -8 0 -6
    -8 0 -6
    8 0 6
    8 0 6
    8 0 6
    -9 0 -6
    -9 0 -6
    9 0 6
    9 0 6
    9 0 6
    -10 0 -6
    10 0 6
    10 0 6
    10 0 6
    -11 0 -6
    11 0 6
    11 0 6
    -9 1 6
    -9 1 6
    -8 1 6
    -8 1 6
    7 -1 -6
    -7 1 6
    -7 1 6
    6 -1 -6
    -6 1 6
    -6 1 6
    5 -1 -6
    5 -1 -6
    -5 1 6
    -5 1 6
    4 -1 -6
    4 -1 -6
    -4 1 6
    -4 1 6
    3 -1 -6
    3 -1 -6
    3 -1 -6
    3 -1 -6
    -3 1 6
    -3 1 6
    -3 1 6
    2 -1 -6
    2 -1 -6
    -2 1 6
    -2 1 6
    -2 1 6
    1 -1 -6
    1 -1 -6
    -1 1 6
    -1 1 6
    0 -1 -6
    0 -1 -6
    0 1 6
    0 1 6
    0 1 6
    -1 -1 -6
    -1 -1 -6
    1 1 6
    1 1 6
    1 1 6
    1 1 6
    -2 -1 -6
    -2 -1 -6
    2 1 6
    2 1 6
    2 1 6
    2 1 6
    -3 -1 -6
    -3 -1 -6
    3 1 6
    3 1 6
    3 1 6
    -4 -1 -6
    -4 -1 -6
    4 1 6
    4 1 6
    4 1 6
    -5 -1 -6
    5 1 6
    5 1 6
    5 1 6
    -6 -1 -6
    -6 -1 -6
    6 1 6
    6 1 6
    6 1 6
    -7 -1 -6
    -7 -1 -6
    7 1 6
    7 1 6
    7 1 6
    -8 -1 -6
    -8 -1 -6
    8 1 6
    8 1 6
    8 1 6
    -9 -1 -6
    -9 -1 -6
    9 1 6
    9 1 6
    9 1 6
    -10 -1 -6
    10 1 6
    10 1 6
    10 1 6
    -11 -1 -6
    11 1 6
    11 1 6
    11 1 6
    -9 2 6
    -9 2 6
    -8 2 6
    -8 2 6
    -7 2 6
    -7 2 6
    6 -2 -6
    6 -2 -6
    -6 2 6
    -6 2 6
    5 -2 -6
    5 -2 -6
    -5 2 6
    -5 2 6
    4 -2 -6
    4 -2 -6
    4 -2 -6
    4 -2 -6
    -4 2 6
    -4 2 6
    -4 2 6
    3 -2 -6
    3 -2 -6
    3 -2 -6
    -3 2 6
    -3 2 6
    -3 2 6
    2 -2 -6
    2 -2 -6
    -2 2 6
    -2 2 6
    -2 2 6
    1 -2 -6
    1 -2 -6
    -1 2 6
    -1 2 6
    -1 2 6
    0 -2 -6
    0 -2 -6
    0 2 6
    0 2 6
    0 2 6
    -1 -2 -6
    -1 -2 -6
    1 2 6
    1 2 6
    1 2 6
    1 2 6
    -2 -2 -6
    2 2 6
    2 2 6
    2 2 6
    2 2 6
    -3 -2 -6
    3 2 6
    3 2 6
    4 2 6
    4 2 6
    4 2 6
    -5 -2 -6
    -5 -2 -6
    5 2 6
    5 2 6
    5 2 6
    -6 -2 -6
    -6 -2 -6
    6 2 6
    6 2 6
    6 2 6
    -7 -2 -6
    -7 -2 -6
    7 2 6
    7 2 6
    7 2 6
    -8 -2 -6
    -8 -2 -6
    8 2 6
    8 2 6
    8 2 6
    -9 -2 -6
    -9 -2 -6
    9 2 6
    9 2 6
    9 2 6
    -10 -2 -6
    -10 -2 -6
    10 2 6
    10 2 6
    10 2 6
    -11 -2 -6
    11 2 6
    11 2 6
    11 2 6
    -9 3 6
    -9 3 6
    -8 3 6
    -8 3 6
    7 -3 -6
    -7 3 6
    -7 3 6
    6 -3 -6
    -6 3 6
    -6 3 6
    5 -3 -6
    5 -3 -6
    5 -3 -6
    5 -3 -6
    -5 3 6
    -5 3 6
    -5 3 6
    4 -3 -6
    4 -3 -6
    4 -3 -6
    -4 3 6
    -4 3 6
    -4 3 6
    3 -3 -6
    3 -3 -6
    -3 3 6
    -3 3 6
    -3 3 6
    2 -3 -6
    2 -3 -6
    -2 3 6
    -2 3 6
    -2 3 6
    -2 3 6
    1 -3 -6
    1 -3 -6
    -1 3 6
    -1 3 6
    -1 3 6
    -1 3 6
    0 -3 -6
    0 -3 -6
    0 3 6
    0 3 6
    0 3 6
    -1 -3 -6
    1 3 6
    1 3 6
    1 3 6
    -2 -3 -6
    2 3 6
    2 3 6
    2 3 6
    2 3 6
    -3 -3 -6
    3 3 6
    3 3 6
    3 3 6
    -4 -3 -6
    -4 -3 -6
    4 3 6
    4 3 6
    -5 -3 -6
    -5 -3 -6
    5 3 6
    5 3 6
    -6 -3 -6
    -6 -3 -6
    6 3 6
    6 3 6
    6 3 6
    -7 -3 -6
    -7 -3 -6
    7 3 6
    7 3 6
    7 3 6
    -8 -3 -6
    -8 -3 -6
    8 3 6
    8 3 6
    8 3 6
    -9 -3 -6
    -9 -3 -6
    9 3 6
    9 3 6
    9 3 6
    -10 -3 -6
    -10 -3 -6
    10 3 6
    10 3 6
    10 3 6
    -11 -3 -6
    -11 -3 -6
    11 3 6
    11 3 6
    11 3 6
    -9 4 6
    -9 4 6
    8 -4 -6
    -8 4 6
    -8 4 6
    7 -4 -6
    -7 4 6
    -7 4 6
    6 -4 -6
    6 -4 -6
    6 -4 -6
    -6 4 6
    -6 4 6
    -6 4 6
    5 -4 -6
    5 -4 -6
    5 -4 -6
    -5 4 6
    -5 4 6
    -5 4 6
    4 -4 -6
    4 -4 -6
    -4 4 6
    -4 4 6
    -4 4 6
    -4 4 6
    3 -4 -6
    3 -4 -6
    -3 4 6
    -3 4 6
    -3 4 6
    -3 4 6
    2 -4 -6
    2 -4 -6
    -2 4 6
    -2 4 6
    -2 4 6
    -2 4 6
    1 -4 -6
    -1 4 6
    -1 4 6
    -1 4 6
    -1 4 6
    0 -4 -6
    0 4 6
    0 4 6
    0 4 6
    -1 -4 -6
    1 4 6
    1 4 6
    1 4 6
    2 4 6
    2 4 6
    2 4 6
    -3 -4 -6
    3 4 6
    3 4 6
    3 4 6
    3 4 6
    -4 -4 -6
    -4 -4 -6
    4 4 6
    4 4 6
    4 4 6
    -5 -4 -6
    -5 -4 -6
    5 4 6
    5 4 6
    5 4 6
    -6 -4 -6
    -6 -4 -6
    6 4 6
    6 4 6
    6 4 6
    -7 -4 -6
    -7 -4 -6
    7 4 6
    7 4 6
    7 4 6
    -8 -4 -6
    -8 -4 -6
    8 4 6
    8 4 6
    8 4 6
    -9 -4 -6
    -9 -4 -6
    9 4 6
    9 4 6
    9 4 6
    -10 -4 -6
    -10 -4 -6
    10 4 6
    10 4 6
    10 4 6
    -9 5 6
    -9 5 6
    8 -5 -6
    -8 5 6
    -8 5 6
    7 -5 -6
    -7 5 6
    -7 5 6
    6 -5 -6
    6 -5 -6
    6 -5 -6
    -6 5 6
    -6 5 6
    -6 5 6
    5 -5 -6
    5 -5 -6
    -5 5 6
    -5 5 6
    -5 5 6
    4 -5 -6
    -4 5 6
    -4 5 6
    -4 5 6
    3 -5 -6
    -3 5 6
    -3 5 6
    -3 5 6
    -3 5 6
    2 -5 -6
    -2 5 6
    -2 5 6
    -2 5 6
    1 -5 -6
    -1 5 6
    -1 5 6
    -1 5 6
    -1 5 6
    0 -5 -6
    0 5 6
    0 5 6
    0 5 6
    0 5 6
    1 5 6
    1 5 6
    1 5 6
    -2 -5 -6
    2 5 6
    2 5 6
    2 5 6
    -3 -5 -6
    3 5 6
    3 5 6
    3 5 6
    -4 -5 -6
    -4 -5 -6
    4 5 6
    4 5 6
    4 5 6
    4 5 6
    -5 -5 -6
    5 5 6
    5 5 6
    5 5 6
    -6 -5 -6
    -6 -5 -6
    6 5 6
    6 5 6
    6 5 6
    -7 -5 -6
    -7 -5 -6
    7 5 6
    7 5 6
    7 5 6
    -8 -5 -6
    -8 -5 -6
    8 5 6
    8 5 6
    8 5 6
    -9 -5 -6
    -9 -5 -6
    9 5 6
    9 5 6
    9 5 6
    -10 -5 -6
    10 5 6
    10 5 6
    10 5 6
    -8 6 6
    -8 6 6
    7 -6 -6
    7 -6 -6
    7 -6 -6
    -7 6 6
    -7 6 6
    -7 6 6
    6 -6 -6
    6 -6 -6
    6 -6 -6
    -6 6 6
    -6 6 6
    -6 6 6
    5 -6 -6
    -5 6 6
    -5 6 6
    -5 6 6
    4 -6 -6
    -4 6 6
    -4 6 6
    -4 6 6
    3 -6 -6
    -3 6 6
    -3 6 6
    -3 6 6
    2 -6 -6
    -2 6 6
    -2 6 6
    -2 6 6
    1 -6 -6
    -1 6 6
    -1 6 6
    -1 6 6
    -1 6 6
    0 6 6
    0 6 6
    0 6 6
    0 6 6
    1 6 6
    1 6 6
    1 6 6
    1 6 6
    -2 -6 -6
    2 6 6
    2 6 6
    2 6 6
    -3 -6 -6
    3 6 6
    3 6 6
    3 6 6
    -4 -6 -6
    -4 -6 -6
    4 6 6
    4 6 6
    4 6 6
    -5 -6 -6
    5 6 6
    5 6 6
    5 6 6
    -6 -6 -6
    6 6 6
    6 6 6
    6 6 6
    -7 -6 -6
    -7 -6 -6
    7 6 6
    7 6 6
    7 6 6
    -8 -6 -6
    8 6 6
    8 6 6
    8 6 6
    -9 -6 -6
    9 6 6
    9 6 6
    9 6 6
    -10 -6 -6
    10 6 6
    10 6 6
    10 6 6
    -8 7 6
    -8 7 6
    7 -7 -6
    7 -7 -6
    7 -7 -6
    -7 7 6
    -7 7 6
    -7 7 6
    6 -7 -6
    -6 7 6
    -6 7 6
    -6 7 6
    5 -7 -6
    -5 7 6
    -5 7 6
    -5 7 6
    4 -7 -6
    -4 7 6
    -4 7 6
    -4 7 6
    3 -7 -6
    -3 7 6
    -3 7 6
    -3 7 6
    2 -7 -6
    -2 7 6
    -2 7 6
    -2 7 6
    -1 7 6
    -1 7 6
    -1 7 6
    -1 7 6
    0 7 6
    0 7 6
    0 7 6
    0 7 6
    -1 -7 -6
    1 7 6
    1 7 6
    1 7 6
    1 7 6
    -2 -7 -6
    2 7 6
    2 7 6
    2 7 6
    -3 -7 -6
    3 7 6
    3 7 6
    3 7 6
    -4 -7 -6
    -4 -7 -6
    4 7 6
    4 7 6
    4 7 6
    -5 -7 -6
    5 7 6
    5 7 6
    -6 -7 -6
    6 7 6
    6 7 6
    6 7 6
    -7 -7 -6
    7 7 6
    7 7 6
    7 7 6
    -8 -7 -6
    8 7 6
    8 7 6
    8 7 6
    -9 -7 -6
    9 7 6
    9 7 6
    9 7 6
    10 7 6
    7 -8 -6
    7 -8 -6
    7 -8 -6
    -7 8 6
    -7 8 6
    -7 8 6
    6 -8 -6
    -6 8 6
    -6 8 6
    5 -8 -6
    -5 8 6
    -5 8 6
    -5 8 6
    4 -8 -6
    -4 8 6
    -4 8 6
    -4 8 6
    3 -8 -6
    -3 8 6
    -3 8 6
    -3 8 6
    2 -8 -6
    -2 8 6
    -2 8 6
    -2 8 6
    1 -8 -6
    -1 8 6
    -1 8 6
    -1 8 6
    0 -8 -6
    0 8 6
    0 8 6
    0 8 6
    0 8 6
    -1 -8 -6
    1 8 6
    1 8 6
    1 8 6
    1 8 6
    -2 -8 -6
    2 8 6
    2 8 6
    2 8 6
    2 8 6
    -3 -8 -6
    -3 -8 -6
    3 8 6
    3 8 6
    3 8 6
    3 8 6
    -4 -8 -6
    -4 -8 -6
    4 8 6
    4 8 6
    4 8 6
    -5 -8 -6
    5 8 6
    5 8 6
    -6 -8 -6
    6 8 6
    6 8 6
    -7 -8 -6
    7 8 6
    7 8 6
    -8 -8 -6
    8 8 6
    8 8 6
    9 8 6
    9 8 6
    9 8 6
    7 -9 -6
    7 -9 -6
    7 -9 -6
    -7 9 6
    -7 9 6
    -7 9 6
    6 -9 -6
    -6 9 6
    -6 9 6
    -6 9 6
    5 -9 -6
    -5 9 6
    -5 9 6
    -5 9 6
    4 -9 -6
    -4 9 6
    -4 9 6
    -4 9 6
    3 -9 -6
    -3 9 6
    -3 9 6
    -3 9 6
    2 -9 -6
    -2 9 6
    -2 9 6
    -2 9 6
    1 -9 -6
    -1 9 6
    -1 9 6
    -1 9 6
    0 -9 -6
    0 9 6
    0 9 6
    0 9 6
    -1 -9 -6
    1 9 6
    1 9 6
    1 9 6
    1 9 6
    -2 -9 -6
    2 9 6
    2 9 6
    2 9 6
    -3 -9 -6
    -3 -9 -6
    3 9 6
    3 9 6
    3 9 6
    -4 -9 -6
    -4 -9 -6
    4 9 6
    4 9 6
    4 9 6
    -5 -9 -6
    5 9 6
    5 9 6
    -6 -9 -6
    6 9 6
    6 9 6
    -7 -9 -6
    7 9 6
    7 9 6
    8 9 6
    8 9 6
    6 -10 -6
    -6 10 6
    -6 10 6
    -6 10 6
    5 -10 -6
    -5 10 6
    -5 10 6
    -5 10 6
    4 -10 -6
    -4 10 6
    -4 10 6
    -4 10 6
    3 -10 -6
    -3 10 6
    -3 10 6
    -3 10 6
    2 -10 -6
    -2 10 6
    -2 10 6
    -2 10 6
    1 -10 -6
    -1 10 6
    -1 10 6
    -1 10 6
    0 -10 -6
    0 10 6
    0 10 6
    -1 -10 -6
    1 10 6
    1 10 6
    -2 -10 -6
    2 10 6
    2 10 6
    2 10 6
    -3 -10 -6
    -3 -10 -6
    3 10 6
    3 10 6
    3 10 6
    -4 -10 -6
    4 10 6
    4 10 6
    4 10 6
    -5 -10 -6
    5 10 6
    5 10 6
    -6 -10 -6
    6 10 6
    6 10 6
    7 10 6
    7 10 6
    8 10 6
    8 10 6
    5 -11 -6
    -5 11 6
    -5 11 6
    -5 11 6
    4 -11 -6
    -4 11 6
    -4 11 6
    -4 11 6
    3 -11 -6
    -3 11 6
    -3 11 6
    -3 11 6
    2 -11 -6
    -2 11 6
    -2 11 6
    1 -11 -6
    -1 11 6
    -1 11 6
    0 -11 -6
    0 11 6
    0 11 6
    -1 -11 -6
    1 11 6
    1 11 6
    -2 -11 -6
    2 11 6
    2 11 6
    2 11 6
    -3 -11 -6
    -3 -11 -6
    3 11 6
    3 11 6
    3 11 6
    -4 -11 -6
    4 11 6
    -5 -11 -6
    5 11 6
    5 11 6
    6 11 6
    6 11 6
    4 -12 -6
    -4 12 6
    -4 12 6
    3 -12 -6
    -3 12 6
    -3 12 6
    2 -12 -6
    -2 12 6
    -2 12 6
    1 -12 -6
    -1 12 6
    -1 12 6
    0 -12 -6
    0 12 6
    0 12 6
    -1 -12 -6
    1 12 6
    1 12 6
    -2 -12 -6
    -2 -12 -6
    2 12 6
    2 12 6
    -3 -12 -6
    -3 -12 -6
    3 12 6
    3 12 6
    -4 -12 -6
    4 12 6
    4 12 6
    5 12 6
    5 12 6
    1 -13 -6
    -1 13 6
    -1 13 6
    0 -13 -6
    0 13 6
    0 13 6
    -1 -13 -6
    1 13 6
    1 13 6
    -2 -13 -6
    -2 -13 -6
    2 13 6
    2 13 6
    -3 -13 -6
    3 13 6
    3 13 6
    2 9 -7
    -2 -9 7
    1 9 -7
    -1 -9 7
    0 9 -7
    0 -9 7
    -1 9 -7
    1 -9 7
    -2 9 -7
    -2 9 -7
    2 -9 7
    -3 9 -7
    3 -9 7
    -4 9 -7
    4 -9 7
    4 -9 7
    4 8 -7
    -4 -8 7
    3 8 -7
    -3 -8 7
    2 8 -7
    -2 -8 7
    1 8 -7
    -1 -8 7
    0 8 -7
    0 -8 7
    -1 8 -7
    1 -8 7
    -2 8 -7
    -2 8 -7
    2 -8 7
    -3 8 -7
    -3 8 -7
    3 -8 7
    3 -8 7
    3 -8 7
    -4 8 -7
    -4 8 -7
    4 -8 7
    4 -8 7
    4 -8 7
    4 -8 7
    -5 8 -7
    -5 8 -7
    5 -8 7
    5 -8 7
    5 -8 7
    5 -8 7
    -6 8 -7
    -6 8 -7
    6 -8 7
    6 -8 7
    6 -8 7
    5 7 -7
    -5 -7 7
    4 7 -7
    -4 -7 7
    3 7 -7
    -3 -7 7
    2 7 -7
    -2 -7 7
    1 7 -7
    -1 -7 7
    0 7 -7
    0 -7 7
    -1 7 -7
    1 -7 7
    -2 7 -7
    -2 7 -7
    2 -7 7
    -3 7 -7
    -3 7 -7
    -3 7 -7
    3 -7 7
    3 -7 7
    3 -7 7
    3 -7 7
    3 -7 7
    -4 7 -7
    -4 7 -7
    -4 7 -7
    -4 7 -7
    4 -7 7
    4 -7 7
    4 -7 7
    4 -7 7
    4 -7 7
    -5 7 -7
    -5 7 -7
    -5 7 -7
    5 -7 7
    5 -7 7
    5 -7 7
    5 -7 7
    -6 7 -7
    -6 7 -7
    6 -7 7
    6 -7 7
    6 -7 7
    -7 7 -7
    -7 7 -7
    7 -7 7
    7 -7 7
    7 -7 7
    6 6 -7
    -6 -6 7
    5 6 -7
    -5 -6 7
    4 6 -7
    -4 -6 7
    3 6 -7
    -3 -6 7
    2 6 -7
    -2 -6 7
    1 6 -7
    -1 -6 7
    0 6 -7
    0 -6 7
    -1 6 -7
    1 -6 7
    -2 6 -7
    -2 6 -7
    -2 6 -7
    2 -6 7
    2 -6 7
    2 -6 7
    2 -6 7
    -3 6 -7
    -3 6 -7
    -3 6 -7
    -3 6 -7
    3 -6 7
    3 -6 7
    3 -6 7
    3 -6 7
    3 -6 7
    -4 6 -7
    -4 6 -7
    -4 6 -7
    -4 6 -7
    4 -6 7
    4 -6 7
    4 -6 7
    4 -6 7
    4 -6 7
    -5 6 -7
    -5 6 -7
    -5 6 -7
    -5 6 -7
    5 -6 7
    5 -6 7
    5 -6 7
    5 -6 7
    5 -6 7
    -6 6 -7
    -6 6 -7
    6 -6 7
    6 -6 7
    6 -6 7
    -7 6 -7
    -7 6 -7
    7 -6 7
    7 -6 7
    7 -6 7
    -8 6 -7
    8 -6 7
    8 -6 7
    8 -6 7
    7 5 -7
    -7 -5 7
    6 5 -7
    -6 -5 7
    5 5 -7
    -5 -5 7
    4 5 -7
    -4 -5 7
    3 5 -7
    -3 -5 7
    2 5 -7
    -2 -5 7
    1 5 -7
    -1 -5 7
    0 5 -7
    0 -5 7
    -1 5 -7
    1 -5 7
    1 -5 7
    -2 5 -7
    -2 5 -7
    -2 5 -7
    2 -5 7
    2 -5 7
    2 -5 7
    2 -5 7
    -3 5 -7
    -3 5 -7
    -3 5 -7
    -3 5 -7
    3 -5 7
    3 -5 7
    3 -5 7
    3 -5 7
    3 -5 7
    -4 5 -7
    -4 5 -7
    -4 5 -7
    -4 5 -7
    4 -5 7
    4 -5 7
    4 -5 7
    4 -5 7
    -5 5 -7
    -5 5 -7
    -5 5 -7
    -5 5 -7
    5 -5 7
    5 -5 7
    5 -5 7
    5 -5 7
    5 -5 7
    -6 5 -7
    -6 5 -7
    6 -5 7
    6 -5 7
    6 -5 7
    6 -5 7
    -7 5 -7
    7 -5 7
    7 -5 7
    7 -5 7
    -8 5 -7
    8 -5 7
    8 -5 7
    8 -5 7
    -9 5 -7
    9 -5 7
    9 -5 7
    9 -5 7
    7 4 -7
    -7 -4 7
    6 4 -7
    -6 -4 7
    5 4 -7
    -5 -4 7
    4 4 -7
    -4 -4 7
    3 4 -7
    -3 -4 7
    2 4 -7
    -2 -4 7
    1 4 -7
    -1 -4 7
    0 4 -7
    0 -4 7
    -1 4 -7
    -1 4 -7
    1 -4 7
    1 -4 7
    1 -4 7
    -2 4 -7
    -2 4 -7
    -2 4 -7
    2 -4 7
    2 -4 7
    2 -4 7
    2 -4 7
    -3 4 -7
    -3 4 -7
    -3 4 -7
    -3 4 -7
    3 -4 7
    3 -4 7
    3 -4 7
    3 -4 7
    -4 4 -7
    -4 4 -7
    -4 4 -7
    -4 4 -7
    4 -4 7
    4 -4 7
    4 -4 7
    4 -4 7
    -5 4 -7
    -5 4 -7
    -5 4 -7
    -5 4 -7
    5 -4 7
    5 -4 7
    5 -4 7
    5 -4 7
    -6 4 -7
    6 -4 7
    6 -4 7
    6 -4 7
    -7 4 -7
    7 -4 7
    7 -4 7
    7 -4 7
    -8 4 -7
    8 -4 7
    8 -4 7
    -9 4 -7
    9 -4 7
    9 -4 7
    9 -4 7
    8 3 -7
    -8 -3 7
    7 3 -7
    -7 -3 7
    6 3 -7
    -6 -3 7
    5 3 -7
    -5 -3 7
    4 3 -7
    -4 -3 7
    -4 -3 7
    3 3 -7
    -3 -3 7
    -3 -3 7
    2 3 -7
    -2 -3 7
    0 3 -7
    0 3 -7
    0 -3 7
    0 -3 7
    -1 3 -7
    -1 3 -7
    1 -3 7
    1 -3 7
    1 -3 7
    -2 3 -7
    -2 3 -7
    2 -3 7
    2 -3 7
    2 -3 7
    2 -3 7
    -3 3 -7
    -3 3 -7
    -3 3 -7
    -3 3 -7
    3 -3 7
    3 -3 7
    3 -3 7
    3 -3 7
    -4 3 -7
    -4 3 -7
    -4 3 -7
    -4 3 -7
    4 -3 7
    4 -3 7
    4 -3 7
    4 -3 7
    -5 3 -7
    5 -3 7
    5 -3 7
    5 -3 7
    5 -3 7
    -6 3 -7
    6 -3 7
    6 -3 7
    6 -3 7
    -7 3 -7
    7 -3 7
    7 -3 7
    7 -3 7
    -8 3 -7
    8 -3 7
    8 -3 7
    8 -3 7
    -9 3 -7
    9 -3 7
    9 -3 7
    -10 3 -7
    10 -3 7
    10 -3 7
    8 2 -7
    -8 -2 7
    7 2 -7
    -7 -2 7
    6 2 -7
    -6 -2 7
    -6 -2 7
    5 2 -7
    -5 -2 7
    -5 -2 7
    4 2 -7
    -4 -2 7
    -4 -2 7
    3 2 -7
    -3 -2 7
    -3 -2 7
    2 2 -7
    -2 -2 7
    1 2 -7
    -1 -2 7
    0 2 -7
    0 -2 7
    0 -2 7
    0 -2 7
    -1 2 -7
    -1 2 -7
    1 -2 7
    1 -2 7
    1 -2 7
    -2 2 -7
    -2 2 -7
    2 -2 7
    2 -2 7
    2 -2 7
    2 -2 7
    -3 2 -7
    -3 2 -7
    -3 2 -7
    3 -2 7
    3 -2 7
    3 -2 7
    3 -2 7
    -4 2 -7
    -4 2 -7
    -4 2 -7
    -4 2 -7
    4 -2 7
    4 -2 7
    4 -2 7
    4 -2 7
    -5 2 -7
    -5 2 -7
    5 -2 7
    5 -2 7
    5 -2 7
    -6 2 -7
    -6 2 -7
    6 -2 7
    6 -2 7
    6 -2 7
    -7 2 -7
    7 -2 7
    7 -2 7
    7 -2 7
    -8 2 -7
    8 -2 7
    8 -2 7
    8 -2 7
    -9 2 -7
    9 -2 7
    9 -2 7
    -10 2 -7
    10 -2 7
    10 -2 7
    8 1 -7
    -8 -1 7
    -8 -1 7
    7 1 -7
    -7 -1 7
    -7 -1 7
    6 1 -7
    -6 -1 7
    -6 -1 7
    5 1 -7
    -5 -1 7
    -5 -1 7
    4 1 -7
    -4 -1 7
    -4 -1 7
    3 1 -7
    -3 -1 7
    -3 -1 7
    2 1 -7
    2 1 -7
    -2 -1 7
    -2 -1 7
    1 1 -7
    -1 -1 7
    0 1 -7
    0 1 -7
    0 -1 7
    0 -1 7
    -1 1 -7
    -1 1 -7
    1 -1 7
    1 -1 7
    1 -1 7
    -2 1 -7
    -2 1 -7
    2 -1 7
    2 -1 7
    2 -1 7
    2 -1 7
    -3 1 -7
    -3 1 -7
    -3 1 -7
    3 -1 7
    3 -1 7
    3 -1 7
    3 -1 7
    -4 1 -7
    -4 1 -7
    4 -1 7
    4 -1 7
    4 -1 7
    4 -1 7
    -5 1 -7
    -5 1 -7
    5 -1 7
    5 -1 7
    5 -1 7
    -6 1 -7
    -6 1 -7
    6 -1 7
    6 -1 7
    6 -1 7
    -7 1 -7
    -7 1 -7
    7 -1 7
    7 -1 7
    7 -1 7
    -8 1 -7
    -8 1 -7
    8 -1 7
    8 -1 7
    8 -1 7
    -9 1 -7
    9 -1 7
    9 -1 7
    9 -1 7
    -10 1 -7
    10 -1 7
    10 -1 7
    -9 0 7
    -8 0 7
    -8 0 7
    7 0 -7
    -7 0 7
    -7 0 7
    6 0 -7
    -6 0 7
    -6 0 7
    5 0 -7
    -5 0 7
    -5 0 7
    4 0 -7
    -4 0 7
    -4 0 7
    3 0 -7
    3 0 -7
    -3 0 7
    -3 0 7
    2 0 -7
    2 0 -7
    -2 0 7
    -2 0 7
    1 0 -7
    1 0 -7
    -1 0 7
    0 0 -7
    0 0 -7
    0 0 7
    -1 0 -7
    -1 0 -7
    1 0 7
    1 0 7
    1 0 7
    1 0 7
    -2 0 -7
    -2 0 -7
    2 0 7
    2 0 7
    2 0 7
    2 0 7
    -3 0 -7
    -3 0 -7
    -3 0 -7
    3 0 7
    3 0 7
    3 0 7
    3 0 7
    -4 0 -7
    -4 0 -7
    4 0 7
    4 0 7
    4 0 7
    4 0 7
    -5 0 -7
    -5 0 -7
    5 0 7
    5 0 7
    5 0 7
    -6 0 -7
    -6 0 -7
    6 0 7
    6 0 7
    6 0 7
    -7 0 -7
    -7 0 -7
    7 0 7
    7 0 7
    7 0 7
    -8 0 -7
    -8 0 -7
    8 0 7
    8 0 7
    8 0 7
    -9 0 -7
    -9 0 -7
    9 0 7
    9 0 7
    9 0 7
    -10 0 -7
    10 0 7
    10 0 7
    10 0 7
    -9 1 7
    -9 1 7
    -8 1 7
    -8 1 7
    -7 1 7
    -7 1 7
    6 -1 -7
    -6 1 7
    -6 1 7
    5 -1 -7
    -5 1 7
    -5 1 7
    4 -1 -7
    4 -1 -7
    -4 1 7
    -4 1 7
    3 -1 -7
    3 -1 -7
    -3 1 7
    -3 1 7
    2 -1 -7
    2 -1 -7
    -2 1 7
    -2 1 7
    1 -1 -7
    1 -1 -7
    -1 1 7
    -1 1 7
    0 -1 -7
    0 -1 -7
    0 1 7
    0 1 7
    0 1 7
    -1 -1 -7
    -1 -1 -7
    1 1 7
    1 1 7
    1 1 7
    1 1 7
    -2 -1 -7
    -2 -1 -7
    2 1 7
    2 1 7
    2 1 7
    2 1 7
    -3 -1 -7
    3 1 7
    3 1 7
    3 1 7
    3 1 7
    -4 -1 -7
    -4 -1 -7
    4 1 7
    4 1 7
    4 1 7
    -5 -1 -7
    5 1 7
    5 1 7
    5 1 7
    -6 -1 -7
    -6 -1 -7
    6 1 7
    6 1 7
    6 1 7
    -7 -1 -7
    -7 -1 -7
    7 1 7
    7 1 7
    7 1 7
    -8 -1 -7
    -8 -1 -7
    8 1 7
    8 1 7
    8 1 7
    -9 -1 -7
    -9 -1 -7
    9 1 7
    9 1 7
    9 1 7
    -10 -1 -7
    -10 -1 -7
    10 1 7
    10 1 7
    10 1 7
    -11 -1 -7
    11 1 7
    11 1 7
    -9 2 7
    -9 2 7
    -8 2 7
    -8 2 7
    -7 2 7
    -7 2 7
    6 -2 -7
    -6 2 7
    -6 2 7
    5 -2 -7
    5 -2 -7
    -5 2 7
    -5 2 7
    4 -2 -7
    4 -2 -7
    -4 2 7
    -4 2 7
    3 -2 -7
    3 -2 -7
    -3 2 7
    -3 2 7
    -3 2 7
    2 -2 -7
    2 -2 -7
    -2 2 7
    -2 2 7
    -2 2 7
    1 -2 -7
    1 -2 -7
    -1 2 7
    -1 2 7
    -1 2 7
    0 -2 -7
    0 -2 -7
    0 2 7
    0 2 7
    0 2 7
    -1 -2 -7
    -1 -2 -7
    1 2 7
    1 2 7
    1 2 7
    1 2 7
    -2 -2 -7
    2 2 7
    2 2 7
    2 2 7
    2 2 7
    -3 -2 -7
    3 2 7
    3 2 7
    3 2 7
    -4 -2 -7
    -4 -2 -7
    4 2 7
    4 2 7
    4 2 7
    -5 -2 -7
    5 2 7
    5 2 7
    5 2 7
    -6 -2 -7
    -6 -2 -7
    6 2 7
    6 2 7
    6 2 7
    -7 -2 -7
    -7 -2 -7
    7 2 7
    7 2 7
    7 2 7
    -8 -2 -7
    -8 -2 -7
    8 2 7
    8 2 7
    8 2 7
    -9 -2 -7
    -9 -2 -7
    9 2 7
    9 2 7
    9 2 7
    -10 -2 -7
    -10 -2 -7
    10 2 7
    10 2 7
    10 2 7
    -11 -2 -7
    11 2 7
    11 2 7
    11 2 7
    -9 3 7
    -9 3 7
    -8 3 7
    -8 3 7
    -7 3 7
    -7 3 7
    6 -3 -7
    -6 3 7
    -6 3 7
    5 -3 -7
    5 -3 -7
    -5 3 7
    -5 3 7
    4 -3 -7
    4 -3 -7
    -4 3 7
    -4 3 7
    -4 3 7
    3 -3 -7
    3 -3 -7
    -3 3 7
    -3 3 7
    -3 3 7
    -3 3 7
    2 -3 -7
    2 -3 -7
    -2 3 7
    -2 3 7
    -2 3 7
    -2 3 7
    1 -3 -7
    1 -3 -7
    -1 3 7
    -1 3 7
    -1 3 7
    -1 3 7
    0 -3 -7
    0 -3 -7
    0 3 7
    0 3 7
    0 3 7
    -1 -3 -7
    1 3 7
    1 3 7
    1 3 7
    -2 -3 -7
    2 3 7
    2 3 7
    2 3 7
    2 3 7
    -3 -3 -7
    3 3 7
    3 3 7
    3 3 7
    -4 -3 -7
    4 3 7
    4 3 7
    4 3 7
    -5 -3 -7
    -5 -3 -7
    5 3 7
    5 3 7
    -6 -3 -7
    -6 -3 -7
    6 3 7
    6 3 7
    6 3 7
    -7 -3 -7
    -7 -3 -7
    7 3 7
    7 3 7
    7 3 7
    -8 -3 -7
    -8 -3 -7
    8 3 7
    8 3 7
    8 3 7
    -9 -3 -7
    -9 -3 -7
    9 3 7
    9 3 7
    9 3 7
    -10 -3 -7
    -10 -3 -7
    10 3 7
    10 3 7
    10 3 7
    -8 4 7
    -8 4 7
    7 -4 -7
    -7 4 7
    -7 4 7
    6 -4 -7
    -6 4 7
    -6 4 7
    5 -4 -7
    -5 4 7
    -5 4 7
    4 -4 -7
    4 -4 -7
    4 -4 -7
    -4 4 7
    -4 4 7
    -4 4 7
    -4 4 7
    3 -4 -7
    3 -4 -7
    -3 4 7
    -3 4 7
    -3 4 7
    -3 4 7
    2 -4 -7
    2 -4 -7
    -2 4 7
    -2 4 7
    -2 4 7
    -2 4 7
    1 -4 -7
    1 -4 -7
    -1 4 7
    -1 4 7
    -1 4 7
    -1 4 7
    0 -4 -7
    0 4 7
    0 4 7
    0 4 7
    -1 -4 -7
    1 4 7
    1 4 7
    1 4 7
    -2 -4 -7
    2 4 7
    2 4 7
    2 4 7
    3 4 7
    3 4 7
    3 4 7
    3 4 7
    -4 -4 -7
    4 4 7
    4 4 7
    4 4 7
    -5 -4 -7
    5 4 7
    5 4 7
    -6 -4 -7
    -6 -4 -7
    6 4 7
    6 4 7
    6 4 7
    -7 -4 -7
    -7 -4 -7
    7 4 7
    7 4 7
    7 4 7
    -8 -4 -7
    -8 -4 -7
    8 4 7
    8 4 7
    8 4 7
    -9 -4 -7
    -9 -4 -7
    9 4 7
    9 4 7
    9 4 7
    -10 -4 -7
    -10 -4 -7
    10 4 7
    10 4 7
    10 4 7
    -8 5 7
    -8 5 7
    7 -5 -7
    -7 5 7
    -7 5 7
    6 -5 -7
    -6 5 7
    -6 5 7
    5 -5 -7
    5 -5 -7
    -5 5 7
    -5 5 7
    -5 5 7
    4 -5 -7
    -4 5 7
    -4 5 7
    -4 5 7
    3 -5 -7
    -3 5 7
    -3 5 7
    -3 5 7
    -3 5 7
    2 -5 -7
    -2 5 7
    -2 5 7
    -2 5 7
    -2 5 7
    1 -5 -7
    -1 5 7
    -1 5 7
    -1 5 7
    -1 5 7
    0 -5 -7
    0 5 7
    0 5 7
    0 5 7
    0 5 7
    -1 -5 -7
    1 5 7
    1 5 7
    1 5 7
    2 5 7
    2 5 7
    2 5 7
    3 5 7
    3 5 7
    3 5 7
    -4 -5 -7
    4 5 7
    4 5 7
    4 5 7
    -5 -5 -7
    5 5 7
    5 5 7
    5 5 7
    -6 -5 -7
    6 5 7
    6 5 7
    6 5 7
    -7 -5 -7
    -7 -5 -7
    7 5 7
    7 5 7
    7 5 7
    -8 -5 -7
    -8 -5 -7
    8 5 7
    8 5 7
    8 5 7
    -9 -5 -7
    -9 -5 -7
    9 5 7
    9 5 7
    9 5 7
    -10 -5 -7
    10 5 7
    10 5 7
    10 5 7
    8 -6 -7
    -8 6 7
    -8 6 7
    7 -6 -7
    -7 6 7
    -7 6 7
    6 -6 -7
    -6 6 7
    -6 6 7
    5 -6 -7
    -5 6 7
    -5 6 7
    -5 6 7
    4 -6 -7
    -4 6 7
    -4 6 7
    -4 6 7
    3 -6 -7
    -3 6 7
    -3 6 7
    -3 6 7
    2 -6 -7
    -2 6 7
    -2 6 7
    -2 6 7
    -2 6 7
    1 -6 -7
    -1 6 7
    -1 6 7
    -1 6 7
    -1 6 7
    0 -6 -7
    0 6 7
    0 6 7
    0 6 7
    0 6 7
    -1 -6 -7
    1 6 7
    1 6 7
    1 6 7
    -2 -6 -7
    2 6 7
    2 6 7
    2 6 7
    -3 -6 -7
    3 6 7
    3 6 7
    3 6 7
    -4 -6 -7
    4 6 7
    4 6 7
    -5 -6 -7
    5 6 7
    5 6 7
    5 6 7
    -6 -6 -7
    6 6 7
    6 6 7
    6 6 7
    -7 -6 -7
    7 6 7
    7 6 7
    7 6 7
    -8 -6 -7
    -8 -6 -7
    8 6 7
    8 6 7
    8 6 7
    -9 -6 -7
    9 6 7
    9 6 7
    9 6 7
    -10 -6 -7
    10 6 7
    10 6 7
    10 6 7
    -8 7 7
    -8 7 7
    7 -7 -7
    -7 7 7
    -7 7 7
    6 -7 -7
    6 -7 -7
    -6 7 7
    -6 7 7
    -6 7 7
    5 -7 -7
    -5 7 7
    -5 7 7
    -5 7 7
    4 -7 -7
    -4 7 7
    -4 7 7
    -4 7 7
    3 -7 -7
    -3 7 7
    -3 7 7
    -3 7 7
    2 -7 -7
    -2 7 7
    -2 7 7
    -2 7 7
    1 -7 -7
    -1 7 7
    -1 7 7
    -1 7 7
    -1 7 7
    0 -7 -7
    0 7 7
    0 7 7
    0 7 7
    0 7 7
    -1 -7 -7
    1 7 7
    1 7 7
    1 7 7
    1 7 7
    -2 -7 -7
    2 7 7
    2 7 7
    2 7 7
    -3 -7 -7
    3 7 7
    3 7 7
    3 7 7
    -4 -7 -7
    4 7 7
    4 7 7
    -5 -7 -7
    5 7 7
    5 7 7
    -6 -7 -7
    6 7 7
    6 7 7
    6 7 7
    -8 -7 -7
    8 7 7
    8 7 7
    8 7 7
    -9 -7 -7
    9 7 7
    9 7 7
    9 7 7
    7 -8 -7
    -7 8 7
    -7 8 7
    6 -8 -7
    -6 8 7
    -6 8 7
    -6 8 7
    5 -8 -7
    -5 8 7
    -5 8 7
    -5 8 7
    4 -8 -7
    -4 8 7
    -4 8 7
    -4 8 7
    3 -8 -7
    -3 8 7
    -3 8 7
    -3 8 7
    2 -8 -7
    -2 8 7
    -2 8 7
    -2 8 7
    1 -8 -7
    -1 8 7
    -1 8 7
    -1 8 7
    0 -8 -7
    0 8 7
    0 8 7
    0 8 7
    0 8 7
    -1 -8 -7
    1 8 7
    1 8 7
    1 8 7
    1 8 7
    -2 -8 -7
    2 8 7
    2 8 7
    2 8 7
    2 8 7
    -3 -8 -7
    3 8 7
    3 8 7
    3 8 7
    -4 -8 -7
    4 8 7
    4 8 7
    -5 -8 -7
    5 8 7
    5 8 7
    -6 -8 -7
    6 8 7
    6 8 7
    -7 -8 -7
    7 8 7
    7 8 7
    -8 -8 -7
    8 8 7
    8 8 7
    -9 -8 -7
    9 8 7
    9 8 7
    9 8 7
    6 -9 -7
    -6 9 7
    -6 9 7
    -6 9 7
    5 -9 -7
    -5 9 7
    -5 9 7
    -5 9 7
    4 -9 -7
    -4 9 7
    -4 9 7
    -4 9 7
    3 -9 -7
    -3 9 7
    -3 9 7
    -3 9 7
    2 -9 -7
    -2 9 7
    -2 9 7
    -2 9 7
    1 -9 -7
    -1 9 7
    -1 9 7
    -1 9 7
    0 -9 -7
    0 9 7
    0 9 7
    0 9 7
    -1 -9 -7
    1 9 7
    1 9 7
    1 9 7
    1 9 7
    -2 -9 -7
    2 9 7
    2 9 7
    2 9 7
    2 9 7
    -3 -9 -7
    3 9 7
    3 9 7
    3 9 7
    -4 -9 -7
    4 9 7
    4 9 7
    -5 -9 -7
    5 9 7
    5 9 7
    -6 -9 -7
    6 9 7
    6 9 7
    -7 -9 -7
    7 9 7
    7 9 7
    -8 -9 -7
    8 9 7
    8 9 7
    6 -10 -7
    -6 10 7
    -6 10 7
    -6 10 7
    5 -10 -7
    -5 10 7
    -5 10 7
    -5 10 7
    4 -10 -7
    -4 10 7
    -4 10 7
    -4 10 7
    3 -10 -7
    -3 10 7
    -3 10 7
    -3 10 7
    2 -10 -7
    -2 10 7
    -2 10 7
    -2 10 7
    1 -10 -7
    -1 10 7
    -1 10 7
    -1 10 7
    0 -10 -7
    0 10 7
    0 10 7
    0 10 7
    -1 -10 -7
    1 10 7
    1 10 7
    -2 -10 -7
    2 10 7
    2 10 7
    2 10 7
    -3 -10 -7
    -3 -10 -7
    3 10 7
    3 10 7
    3 10 7
    -4 -10 -7
    4 10 7
    4 10 7
    -5 -10 -7
    5 10 7
    5 10 7
    -6 -10 -7
    6 10 7
    6 10 7
    -7 -10 -7
    7 10 7
    7 10 7
    -5 11 7
    -5 11 7
    -5 11 7
    4 -11 -7
    -4 11 7
    -4 11 7
    -4 11 7
    3 -11 -7
    -3 11 7
    -3 11 7
    -3 11 7
    2 -11 -7
    -2 11 7
    -2 11 7
    -2 11 7
    1 -11 -7
    -1 11 7
    -1 11 7
    0 -11 -7
    0 11 7
    0 11 7
    -1 -11 -7
    1 11 7
    1 11 7
    -2 -11 -7
    2 11 7
    2 11 7
    -3 -11 -7
    3 11 7
    3 11 7
    -4 -11 -7
    4 11 7
    4 11 7
    -5 -11 -7
    5 11 7
    5 11 7
    -6 -11 -7
    6 11 7
    6 11 7
    3 -12 -7
    -3 12 7
    -3 12 7
    2 -12 -7
    -2 12 7
    -2 12 7
    1 -12 -7
    -1 12 7
    -1 12 7
    0 -12 -7
    0 12 7
    0 12 7
    -1 -12 -7
    1 12 7
    1 12 7
    -2 -12 -7
    2 12 7
    2 12 7
    -3 -12 -7
    3 12 7
    -4 -12 -7
    4 12 7
    4 12 7
    -5 -12 -7
    5 12 7
    5 12 7
    0 -13 -7
    0 13 7
    0 13 7
    -1 -13 -7
    1 13 7
    -2 -13 -7
    2 13 7
    2 13 7
    0 9 -8
    0 -9 8
    -1 9 -8
    1 -9 8
    -2 9 -8
    2 -9 8
    3 8 -8
    -3 -8 8
    2 8 -8
    -2 -8 8
    1 8 -8
    -1 -8 8
    0 8 -8
    0 -8 8
    -1 8 -8
    1 -8 8
    -2 8 -8
    2 -8 8
    -3 8 -8
    -3 8 -8
    3 -8 8
    3 -8 8
    -4 8 -8
    4 -8 8
    5 -8 8
    4 7 -8
    -4 -7 8
    3 7 -8
    -3 -7 8
    2 7 -8
    -2 -7 8
    1 7 -8
    -1 -7 8
    0 7 -8
    0 -7 8
    -1 7 -8
    1 -7 8
    -2 7 -8
    2 -7 8
    -3 7 -8
    -3 7 -8
    3 -7 8
    3 -7 8
    -4 7 -8
    -4 7 -8
    -4 7 -8
    4 -7 8
    4 -7 8
    4 -7 8
    4 -7 8
    -5 7 -8
    -5 7 -8
    5 -7 8
    5 -7 8
    5 -7 8
    -6 7 -8
    -6 7 -8
    6 -7 8
    6 -7 8
    6 -7 8
    5 6 -8
    -5 -6 8
    4 6 -8
    -4 -6 8
    3 6 -8
    -3 -6 8
    2 6 -8
    -2 -6 8
    1 6 -8
    -1 -6 8
    0 6 -8
    0 -6 8
    -1 6 -8
    1 -6 8
    -2 6 -8
    2 -6 8
    -3 6 -8
    -3 6 -8
    3 -6 8
    3 -6 8
    3 -6 8
    -4 6 -8
    -4 6 -8
    -4 6 -8
    -4 6 -8
    4 -6 8
    4 -6 8
    4 -6 8
    4 -6 8
    4 -6 8
    -5 6 -8
    -5 6 -8
    -5 6 -8
    5 -6 8
    5 -6 8
    5 -6 8
    5 -6 8
    -6 6 -8
    -6 6 -8
    6 -6 8
    6 -6 8
    6 -6 8
    -7 6 -8
    7 -6 8
    7 -6 8
    7 -6 8
    6 5 -8
    -6 -5 8
    5 5 -8
    -5 -5 8
    4 5 -8
    -4 -5 8
    3 5 -8
    -3 -5 8
    2 5 -8
    -2 -5 8
    1 5 -8
    -1 -5 8
    0 5 -8
    0 -5 8
    -1 5 -8
    1 -5 8
    -2 5 -8
    2 -5 8
    2 -5 8
    2 -5 8
    -3 5 -8
    -3 5 -8
    -3 5 -8
    3 -5 8
    3 -5 8
    3 -5 8
    3 -5 8
    -4 5 -8
    -4 5 -8
    -4 5 -8
    -4 5 -8
    4 -5 8
    4 -5 8
    4 -5 8
    4 -5 8
    -5 5 -8
    -5 5 -8
    5 -5 8
    5 -5 8
    5 -5 8
    -6 5 -8
    6 -5 8
    6 -5 8
    6 -5 8
    -7 5 -8
    7 -5 8
    7 -5 8
    7 -5 8
    -8 5 -8
    8 -5 8
    8 -5 8
    8 -5 8
    7 4 -8
    6 4 -8
    -6 -4 8
    5 4 -8
    -5 -4 8
    4 4 -8
    -4 -4 8
    3 4 -8
    -3 -4 8
    2 4 -8
    -2 -4 8
    -2 -4 8
    1 4 -8
    -1 -4 8
    0 4 -8
    0 -4 8
    -1 4 -8
    1 -4 8
    -2 4 -8
    2 -4 8
    2 -4 8
    2 -4 8
    2 -4 8
    -3 4 -8
    -3 4 -8
    3 -4 8
    3 -4 8
    3 -4 8
    3 -4 8
    -4 4 -8
    -4 4 -8
    -4 4 -8
    4 -4 8
    4 -4 8
    4 -4 8
    4 -4 8
    -5 4 -8
    -5 4 -8
    5 -4 8
    5 -4 8
    5 -4 8
    -6 4 -8
    6 -4 8
    6 -4 8
    6 -4 8
    -7 4 -8
    7 -4 8
    7 -4 8
    7 -4 8
    -8 4 -8
    8 -4 8
    8 -4 8
    -9 4 -8
    9 -4 8
    9 -4 8
    9 -4 8
    7 3 -8
    -7 -3 8
    6 3 -8
    -6 -3 8
    5 3 -8
    -5 -3 8
    4 3 -8
    -4 -3 8
    -4 -3 8
    3 3 -8
    -3 -3 8
    -3 -3 8
    2 3 -8
    -2 -3 8
    1 3 -8
    -1 -3 8
    0 3 -8
    0 -3 8
    -1 3 -8
    -1 3 -8
    1 -3 8
    -2 3 -8
    -2 3 -8
    2 -3 8
    2 -3 8
    2 -3 8
    2 -3 8
    -3 3 -8
    -3 3 -8
    -3 3 -8
    3 -3 8
    3 -3 8
    3 -3 8
    3 -3 8
    -4 3 -8
    -4 3 -8
    -4 3 -8
    -4 3 -8
    4 -3 8
    4 -3 8
    4 -3 8
    4 -3 8
    -5 3 -8
    -5 3 -8
    5 -3 8
    5 -3 8
    5 -3 8
    -6 3 -8
    6 -3 8
    6 -3 8
    6 -3 8
    -7 3 -8
    7 -3 8
    7 -3 8
    7 -3 8
    -8 3 -8
    8 -3 8
    8 -3 8
    8 -3 8
    -9 3 -8
    9 -3 8
    9 -3 8
    7 2 -8
    -7 -2 8
    6 2 -8
    -6 -2 8
    5 2 -8
    -5 -2 8
    -5 -2 8
    4 2 -8
    -4 -2 8
    -4 -2 8
    3 2 -8
    -3 -2 8
    -3 -2 8
    2 2 -8
    -2 -2 8
    -2 -2 8
    1 2 -8
    -1 -2 8
    0 2 -8
    0 -2 8
    -1 2 -8
    -1 2 -8
    1 -2 8
    1 -2 8
    1 -2 8
    -2 2 -8
    -2 2 -8
    2 -2 8
    2 -2 8
    2 -2 8
    2 -2 8
    -3 2 -8
    -3 2 -8
    -3 2 -8
    3 -2 8
    3 -2 8
    3 -2 8
    3 -2 8
    -4 2 -8
    -4 2 -8
    -4 2 -8
    4 -2 8
    4 -2 8
    4 -2 8
    -5 2 -8
    -5 2 -8
    5 -2 8
    5 -2 8
    5 -2 8
    -6 2 -8
    -6 2 -8
    6 -2 8
    6 -2 8
    6 -2 8
    -7 2 -8
    -7 2 -8
    7 -2 8
    7 -2 8
    7 -2 8
    -8 2 -8
    8 -2 8
    8 -2 8
    8 -2 8
    -9 2 -8
    9 -2 8
    9 -2 8
    9 -2 8
    -10 2 -8
    10 -2 8
    10 -2 8
    8 1 -8
    -8 -1 8
    7 1 -8
    -7 -1 8
    -7 -1 8
    6 1 -8
    -6 -1 8
    -6 -1 8
    5 1 -8
    -5 -1 8
    -5 -1 8
    4 1 -8
    -4 -1 8
    -4 -1 8
    3 1 -8
    -3 -1 8
    -3 -1 8
    2 1 -8
    -2 -1 8
    -2 -1 8
    1 1 -8
    1 1 -8
    -1 -1 8
    0 1 -8
    0 -1 8
    -1 1 -8
    1 -1 8
    1 -1 8
    1 -1 8
    -2 1 -8
    -2 1 -8
    2 -1 8
    2 -1 8
    2 -1 8
    2 -1 8
    -3 1 -8
    -3 1 -8
    3 -1 8
    3 -1 8
    3 -1 8
    3 -1 8
    -4 1 -8
    -4 1 -8
    -4 1 -8
    4 -1 8
    4 -1 8
    4 -1 8
    -5 1 -8
    -5 1 -8
    5 -1 8
    5 -1 8
    5 -1 8
    -6 1 -8
    -6 1 -8
    6 -1 8
    6 -1 8
    6 -1 8
    -7 1 -8
    -7 1 -8
    7 -1 8
    7 -1 8
    7 -1 8
    -8 1 -8
    -8 1 -8
    8 -1 8
    8 -1 8
    8 -1 8
    -9 1 -8
    9 -1 8
    9 -1 8
    9 -1 8
    -10 1 -8
    10 -1 8
    10 -1 8
    -8 0 8
    -8 0 8
    7 0 -8
    -7 0 8
    -7 0 8
    6 0 -8
    -6 0 8
    -6 0 8
    5 0 -8
    -5 0 8
    -5 0 8
    4 0 -8
    -4 0 8
    -4 0 8
    3 0 -8
    -3 0 8
    -3 0 8
    2 0 -8
    2 0 -8
    -2 0 8
    -2 0 8
    1 0 -8
    1 0 -8
    -1 0 8
    0 0 -8
    0 0 -8
    0 0 8
    0 0 8
    0 0 8
    -1 0 -8
    1 0 8
    1 0 8
    1 0 8
    -2 0 -8
    2 0 8
    2 0 8
    2 0 8
    -3 0 -8
    -3 0 -8
    3 0 8
    3 0 8
    3 0 8
    3 0 8
    -4 0 -8
    -4 0 -8
    4 0 8
    4 0 8
    4 0 8
    -5 0 -8
    -5 0 -8
    5 0 8
    5 0 8
    5 0 8
    -6 0 -8
    -6 0 -8
    6 0 8
    6 0 8
    6 0 8
    -7 0 -8
    -7 0 -8
    7 0 8
    7 0 8
    7 0 8
    -8 0 -8
    -8 0 -8
    8 0 8
    8 0 8
    8 0 8
    -9 0 -8
    -9 0 -8
    9 0 8
    9 0 8
    9 0 8
    -10 0 -8
    10 0 8
    10 0 8
    10 0 8
    -8 1 8
    -8 1 8
    -7 1 8
    -7 1 8
    6 -1 -8
    -6 1 8
    -6 1 8
    5 -1 -8
    -5 1 8
    -5 1 8
    4 -1 -8
    -4 1 8
    -4 1 8
    3 -1 -8
    3 -1 -8
    -3 1 8
    -3 1 8
    2 -1 -8
    2 -1 -8
    -2 1 8
    -2 1 8
    1 -1 -8
    1 -1 -8
    -1 1 8
    -1 1 8
    0 -1 -8
    0 -1 -8
    0 1 8
    0 1 8
    0 1 8
    -1 -1 -8
    -1 -1 -8
    1 1 8
    1 1 8
    1 1 8
    1 1 8
    -2 -1 -8
    2 1 8
    2 1 8
    2 1 8
    -3 -1 -8
    3 1 8
    3 1 8
    3 1 8
    -4 -1 -8
    -4 -1 -8
    4 1 8
    4 1 8
    4 1 8
    -5 -1 -8
    -5 -1 -8
    5 1 8
    5 1 8
    5 1 8
    -6 -1 -8
    -6 -1 -8
    6 1 8
    6 1 8
    6 1 8
    -7 -1 -8
    -7 -1 -8
    7 1 8
    7 1 8
    7 1 8
    -8 -1 -8
    -8 -1 -8
    8 1 8
    8 1 8
    8 1 8
    -9 -1 -8
    -9 -1 -8
    9 1 8
    9 1 8
    9 1 8
    -10 -1 -8
    -10 -1 -8
    10 1 8
    10 1 8
    10 1 8
    -8 2 8
    -8 2 8
    -7 2 8
    -7 2 8
    -6 2 8
    -6 2 8
    5 -2 -8
    -5 2 8
    -5 2 8
    4 -2 -8
    4 -2 -8
    -4 2 8
    -4 2 8
    3 -2 -8
    3 -2 -8
    -3 2 8
    -3 2 8
    2 -2 -8
    2 -2 -8
    -2 2 8
    -2 2 8
    -2 2 8
    1 -2 -8
    1 -2 -8
    -1 2 8
    -1 2 8
    -1 2 8
    0 -2 -8
    0 -2 -8
    0 2 8
    0 2 8
    0 2 8
    -1 -2 -8
    -1 -2 -8
    1 2 8
    1 2 8
    1 2 8
    -2 -2 -8
    2 2 8
    2 2 8
    2 2 8
    2 2 8
    -3 -2 -8
    3 2 8
    3 2 8
    -4 -2 -8
    4 2 8
    4 2 8
    4 2 8
    -5 -2 -8
    -5 -2 -8
    5 2 8
    5 2 8
    5 2 8
    -6 -2 -8
    -6 -2 -8
    6 2 8
    6 2 8
    6 2 8
    -7 -2 -8
    -7 -2 -8
    7 2 8
    7 2 8
    7 2 8
    -8 -2 -8
    -8 -2 -8
    8 2 8
    8 2 8
    8 2 8
    -9 -2 -8
    -9 -2 -8
    9 2 8
    9 2 8
    9 2 8
    -10 -2 -8
    -10 -2 -8
    10 2 8
    10 2 8
    10 2 8
    -8 3 8
    -8 3 8
    -7 3 8
    -7 3 8
    -6 3 8
    -6 3 8
    5 -3 -8
    -5 3 8
    -5 3 8
    4 -3 -8
    4 -3 -8
    -4 3 8
    -4 3 8
    3 -3 -8
    3 -3 -8
    -3 3 8
    -3 3 8
    -3 3 8
    2 -3 -8
    2 -3 -8
    -2 3 8
    -2 3 8
    -2 3 8
    -2 3 8
    1 -3 -8
    1 -3 -8
    -1 3 8
    -1 3 8
    -1 3 8
    -1 3 8
    0 -3 -8
    0 -3 -8
    0 3 8
    0 3 8
    0 3 8
    -1 -3 -8
    1 3 8
    1 3 8
    1 3 8
    -2 -3 -8
    2 3 8
    2 3 8
    2 3 8
    2 3 8
    -3 -3 -8
    3 3 8
    3 3 8
    3 3 8
    -4 -3 -8
    4 3 8
    4 3 8
    -5 -3 -8
    5 3 8
    5 3 8
    5 3 8
    -6 -3 -8
    -6 -3 -8
    6 3 8
    6 3 8
    6 3 8
    -7 -3 -8
    -7 -3 -8
    7 3 8
    7 3 8
    7 3 8
    -8 -3 -8
    -8 -3 -8
    8 3 8
    8 3 8
    8 3 8
    -9 -3 -8
    -9 -3 -8
    9 3 8
    9 3 8
    9 3 8
    -10 -3 -8
    -10 -3 -8
    10 3 8
    10 3 8
    10 3 8
    -8 4 8
    -8 4 8
    -7 4 8
    -7 4 8
    6 -4 -8
    -6 4 8
    -6 4 8
    5 -4 -8
    -5 4 8
    -5 4 8
    4 -4 -8
    -4 4 8
    -4 4 8
    3 -4 -8
    3 -4 -8
    -3 4 8
    -3 4 8
    -3 4 8
    -3 4 8
    2 -4 -8
    2 -4 -8
    -2 4 8
    -2 4 8
    -2 4 8
    -2 4 8
    1 -4 -8
    1 -4 -8
    -1 4 8
    -1 4 8
    -1 4 8
    -1 4 8
    0 -4 -8
    0 4 8
    0 4 8
    0 4 8
    -1 -4 -8
    1 4 8
    1 4 8
    1 4 8
    -2 -4 -8
    2 4 8
    2 4 8
    2 4 8
    -3 -4 -8
    3 4 8
    3 4 8
    3 4 8
    4 4 8
    4 4 8
    4 4 8
    -5 -4 -8
    5 4 8
    5 4 8
    5 4 8
    -6 -4 -8
    -6 -4 -8
    6 4 8
    6 4 8
    6 4 8
    -7 -4 -8
    -7 -4 -8
    7 4 8
    7 4 8
    7 4 8
    -8 -4 -8
    -8 -4 -8
    8 4 8
    8 4 8
    8 4 8
    -9 -4 -8
    -9 -4 -8
    9 4 8
    9 4 8
    9 4 8
    -10 -4 -8
    -10 -4 -8
    10 4 8
    10 4 8
    10 4 8
    -8 5 8
    -8 5 8
    7 -5 -8
    -7 5 8
    -7 5 8
    6 -5 -8
    -6 5 8
    -6 5 8
    5 -5 -8
    -5 5 8
    -5 5 8
    4 -5 -8
    -4 5 8
    -4 5 8
    -4 5 8
    3 -5 -8
    3 -5 -8
    -3 5 8
    -3 5 8
    -3 5 8
    2 -5 -8
    -2 5 8
    -2 5 8
    -2 5 8
    -2 5 8
    1 -5 -8
    -1 5 8
    -1 5 8
    -1 5 8
    -1 5 8
    0 -5 -8
    0 5 8
    0 5 8
    0 5 8
    0 5 8
    -1 -5 -8
    1 5 8
    1 5 8
    1 5 8
    -2 -5 -8
    2 5 8
    2 5 8
    2 5 8
    -3 -5 -8
    3 5 8
    3 5 8
    -4 -5 -8
    4 5 8
    4 5 8
    4 5 8
    -5 -5 -8
    5 5 8
    5 5 8
    5 5 8
    -6 -5 -8
    6 5 8
    6 5 8
    6 5 8
    -7 -5 -8
    7 5 8
    7 5 8
    7 5 8
    -8 -5 -8
    -8 -5 -8
    8 5 8
    8 5 8
    8 5 8
    -9 -5 -8
    -9 -5 -8
    9 5 8
    9 5 8
    9 5 8
    -10 -5 -8
    -10 -5 -8
    10 5 8
    10 5 8
    10 5 8
    7 -6 -8
    -7 6 8
    -7 6 8
    6 -6 -8
    -6 6 8
    -6 6 8
    5 -6 -8
    -5 6 8
    -5 6 8
    4 -6 -8
    -4 6 8
    -4 6 8
    -4 6 8
    3 -6 -8
    -3 6 8
    -3 6 8
    -3 6 8
    2 -6 -8
    -2 6 8
    -2 6 8
    -2 6 8
    -2 6 8
    1 -6 -8
    -1 6 8
    -1 6 8
    -1 6 8
    -1 6 8
    0 -6 -8
    0 6 8
    0 6 8
    0 6 8
    0 6 8
    -1 -6 -8
    1 6 8
    1 6 8
    1 6 8
    -2 -6 -8
    2 6 8
    2 6 8
    2 6 8
    -3 -6 -8
    3 6 8
    3 6 8
    -4 -6 -8
    4 6 8
    4 6 8
    -5 -6 -8
    5 6 8
    5 6 8
    5 6 8
    -6 -6 -8
    6 6 8
    6 6 8
    6 6 8
    -7 -6 -8
    7 6 8
    7 6 8
    7 6 8
    -8 -6 -8
    8 6 8
    8 6 8
    8 6 8
    -9 -6 -8
    9 6 8
    9 6 8
    9 6 8
    -10 -6 -8
    10 6 8
    10 6 8
    10 6 8
    7 -7 -8
    -7 7 8
    -7 7 8
    6 -7 -8
    -6 7 8
    -6 7 8
    5 -7 -8
    -5 7 8
    -5 7 8
    -5 7 8
    4 -7 -8
    -4 7 8
    -4 7 8
    -4 7 8
    3 -7 -8
    -3 7 8
    -3 7 8
    -3 7 8
    2 -7 -8
    -2 7 8
    -2 7 8
    -2 7 8
    1 -7 -8
    -1 7 8
    -1 7 8
    -1 7 8
    -1 7 8
    0 -7 -8
    0 7 8
    0 7 8
    0 7 8
    0 7 8
    -1 -7 -8
    1 7 8
    1 7 8
    1 7 8
    1 7 8
    -2 -7 -8
    2 7 8
    2 7 8
    2 7 8
    -3 -7 -8
    3 7 8
    3 7 8
    -4 -7 -8
    4 7 8
    4 7 8
    -5 -7 -8
    5 7 8
    5 7 8
    -6 -7 -8
    6 7 8
    6 7 8
    6 7 8
    -7 -7 -8
    7 7 8
    7 7 8
    7 7 8
    -8 -7 -8
    8 7 8
    8 7 8
    8 7 8
    -9 -7 -8
    9 7 8
    9 7 8
    9 7 8
    -7 8 8
    -7 8 8
    6 -8 -8
    -6 8 8
    -6 8 8
    5 -8 -8
    -5 8 8
    -5 8 8
    -5 8 8
    4 -8 -8
    -4 8 8
    -4 8 8
    -4 8 8
    3 -8 -8
    -3 8 8
    -3 8 8
    -3 8 8
    2 -8 -8
    -2 8 8
    -2 8 8
    -2 8 8
    1 -8 -8
    -1 8 8
    -1 8 8
    -1 8 8
    0 -8 -8
    0 8 8
    0 8 8
    0 8 8
    0 8 8
    -1 -8 -8
    1 8 8
    1 8 8
    1 8 8
    1 8 8
    -2 -8 -8
    2 8 8
    2 8 8
    2 8 8
    2 8 8
    -3 -8 -8
    3 8 8
    3 8 8
    -4 -8 -8
    4 8 8
    4 8 8
    -5 -8 -8
    5 8 8
    5 8 8
    -6 -8 -8
    6 8 8
    6 8 8
    -7 -8 -8
    7 8 8
    7 8 8
    -8 -8 -8
    8 8 8
    8 8 8
    -9 -8 -8
    9 8 8
    9 8 8
    9 8 8
    -6 9 8
    -6 9 8
    5 -9 -8
    -5 9 8
    -5 9 8
    -5 9 8
    4 -9 -8
    -4 9 8
    -4 9 8
    -4 9 8
    3 -9 -8
    -3 9 8
    -3 9 8
    -3 9 8
    2 -9 -8
    -2 9 8
    -2 9 8
    -2 9 8
    1 -9 -8
    -1 9 8
    -1 9 8
    -1 9 8
    0 -9 -8
    0 9 8
    0 9 8
    0 9 8
    -1 -9 -8
    1 9 8
    1 9 8
    1 9 8
    1 9 8
    -2 -9 -8
    2 9 8
    2 9 8
    2 9 8
    2 9 8
    -3 -9 -8
    3 9 8
    3 9 8
    -4 -9 -8
    4 9 8
    4 9 8
    -5 -9 -8
    5 9 8
    5 9 8
    -6 -9 -8
    6 9 8
    6 9 8
    -7 -9 -8
    7 9 8
    7 9 8
    -8 -9 -8
    8 9 8
    8 9 8
    5 -10 -8
    -5 10 8
    -5 10 8
    -5 10 8
    4 -10 -8
    -4 10 8
    -4 10 8
    -4 10 8
    3 -10 -8
    -3 10 8
    -3 10 8
    -3 10 8
    2 -10 -8
    -2 10 8
    -2 10 8
    -2 10 8
    1 -10 -8
    -1 10 8
    -1 10 8
    -1 10 8
    0 -10 -8
    0 10 8
    0 10 8
    0 10 8
    -1 -10 -8
    1 10 8
    1 10 8
    -2 -10 -8
    2 10 8
    2 10 8
    2 10 8
    -3 -10 -8
    3 10 8
    3 10 8
    -4 -10 -8
    4 10 8
    4 10 8
    -5 -10 -8
    5 10 8
    5 10 8
    -6 -10 -8
    6 10 8
    6 10 8
    -7 -10 -8
    7 10 8
    7 10 8
    4 -11 -8
    -4 11 8
    -4 11 8
    -4 11 8
    3 -11 -8
    -3 11 8
    -3 11 8
    -3 11 8
    2 -11 -8
    -2 11 8
    -2 11 8
    -2 11 8
    1 -11 -8
    -1 11 8
    -1 11 8
    0 -11 -8
    0 11 8
    0 11 8
    -1 -11 -8
    1 11 8
    1 11 8
    -2 -11 -8
    2 11 8
    2 11 8
    -3 -11 -8
    3 11 8
    3 11 8
    -4 -11 -8
    4 11 8
    4 11 8
    -5 -11 -8
    5 11 8
    5 11 8
    -6 -11 -8
    6 11 8
    6 11 8
    2 -12 -8
    -2 12 8
    -2 12 8
    1 -12 -8
    -1 12 8
    -1 12 8
    0 -12 -8
    0 12 8
    0 12 8
    -1 -12 -8
    1 12 8
    1 12 8
    -2 -12 -8
    2 12 8
    -3 -12 -8
    3 12 8
    -4 -12 -8
    4 12 8
    4 12 8
    0 8 -9
    0 -8 9
    -1 8 -9
    1 -8 9
    -2 8 -9
    2 -8 9
    2 -8 9
    -3 8 -9
    3 -8 9
    3 -8 9
    3 7 -9
    -3 -7 9
    2 7 -9
    -2 -7 9
    1 7 -9
    -1 -7 9
    0 7 -9
    0 -7 9
    -1 7 -9
    1 -7 9
    -2 7 -9
    2 -7 9
    2 -7 9
    -3 7 -9
    3 -7 9
    3 -7 9
    -4 7 -9
    4 -7 9
    -5 7 -9
    4 6 -9
    -4 -6 9
    3 6 -9
    -3 -6 9
    2 6 -9
    -2 -6 9
    1 6 -9
    -1 -6 9
    0 6 -9
    0 -6 9
    -1 6 -9
    1 -6 9
    -2 6 -9
    2 -6 9
    2 -6 9
    -3 6 -9
    3 -6 9
    3 -6 9
    -4 6 -9
    -4 6 -9
    4 -6 9
    4 -6 9
    -5 6 -9
    -5 6 -9
    5 -6 9
    5 -6 9
    -6 6 -9
    6 -6 9
    6 -6 9
    6 -6 9
    5 5 -9
    -5 -5 9
    4 5 -9
    -4 -5 9
    3 5 -9
    -3 -5 9
    2 5 -9
    -2 -5 9
    1 5 -9
    -1 -5 9
    0 5 -9
    0 -5 9
    -1 5 -9
    1 -5 9
    -2 5 -9
    2 -5 9
    2 -5 9
    -3 5 -9
    3 -5 9
    3 -5 9
    -4 5 -9
    -4 5 -9
    4 -5 9
    -5 5 -9
    -5 5 -9
    5 -5 9
    5 -5 9
    5 -5 9
    -6 5 -9
    6 -5 9
    6 -5 9
    6 -5 9
    -7 5 -9
    7 -5 9
    7 -5 9
    7 -5 9
    6 4 -9
    -6 -4 9
    5 4 -9
    -5 -4 9
    4 4 -9
    -4 -4 9
    3 4 -9
    -3 -4 9
    2 4 -9
    -2 -4 9
    1 4 -9
    -1 -4 9
    0 4 -9
    0 -4 9
    -1 4 -9
    1 -4 9
    -2 4 -9
    2 -4 9
    2 -4 9
    -3 4 -9
    3 -4 9
    3 -4 9
    -4 4 -9
    -4 4 -9
    4 -4 9
    4 -4 9
    4 -4 9
    -5 4 -9
    -5 4 -9
    5 -4 9
    5 -4 9
    5 -4 9
    -6 4 -9
    6 -4 9
    6 -4 9
    6 -4 9
    -7 4 -9
    7 -4 9
    7 -4 9
    7 -4 9
    -8 4 -9
    8 -4 9
    8 -4 9
    6 3 -9
    -6 -3 9
    5 3 -9
    -5 -3 9
    4 3 -9
    -4 -3 9
    3 3 -9
    -3 -3 9
    -3 -3 9
    2 3 -9
    -2 -3 9
    -2 -3 9
    1 3 -9
    -1 -3 9
    0 3 -9
    0 -3 9
    -1 3 -9
    1 -3 9
    1 -3 9
    -2 3 -9
    -2 3 -9
    2 -3 9
    2 -3 9
    -3 3 -9
    -3 3 -9
    3 -3 9
    3 -3 9
    3 -3 9
    -4 3 -9
    -4 3 -9
    -4 3 -9
    4 -3 9
    4 -3 9
    4 -3 9
    -5 3 -9
    -5 3 -9
    -5 3 -9
    5 -3 9
    5 -3 9
    5 -3 9
    -6 3 -9
    6 -3 9
    6 -3 9
    6 -3 9
    -7 3 -9
    7 -3 9
    7 -3 9
    7 -3 9
    -8 3 -9
    8 -3 9
    8 -3 9
    8 -3 9
    -9 3 -9
    9 -3 9
    9 -3 9
    7 2 -9
    -7 -2 9
    6 2 -9
    -6 -2 9
    5 2 -9
    -5 -2 9
    -5 -2 9
    4 2 -9
    -4 -2 9
    -4 -2 9
    3 2 -9
    -3 -2 9
    -3 -2 9
    2 2 -9
    -2 -2 9
    -2 -2 9
    1 2 -9
    -1 -2 9
    0 2 -9
    0 -2 9
    -1 2 -9
    -1 2 -9
    1 -2 9
    1 -2 9
    -2 2 -9
    -2 2 -9
    2 -2 9
    2 -2 9
    2 -2 9
    -3 2 -9
    -3 2 -9
    3 -2 9
    3 -2 9
    3 -2 9
    3 -2 9
    -4 2 -9
    -4 2 -9
    -4 2 -9
    4 -2 9
    4 -2 9
    4 -2 9
    -5 2 -9
    -5 2 -9
    5 -2 9
    5 -2 9
    5 -2 9
    -6 2 -9
    -6 2 -9
    6 -2 9
    6 -2 9
    6 -2 9
    -7 2 -9
    -7 2 -9
    7 -2 9
    7 -2 9
    7 -2 9
    -8 2 -9
    8 -2 9
    8 -2 9
    8 -2 9
    -9 2 -9
    9 -2 9
    9 -2 9
    9 -2 9
    7 1 -9
    -7 -1 9
    6 1 -9
    -6 -1 9
    -6 -1 9
    5 1 -9
    -5 -1 9
    -5 -1 9
    4 1 -9
    -4 -1 9
    -4 -1 9
    3 1 -9
    -3 -1 9
    -3 -1 9
    2 1 -9
    -2 -1 9
    -2 -1 9
    1 1 -9
    -1 -1 9
    0 1 -9
    0 1 -9
    0 -1 9
    0 -1 9
    -1 1 -9
    -1 1 -9
    1 -1 9
    1 -1 9
    -2 1 -9
    -2 1 -9
    2 -1 9
    2 -1 9
    2 -1 9
    -3 1 -9
    -3 1 -9
    3 -1 9
    3 -1 9
    3 -1 9
    -4 1 -9
    -4 1 -9
    -4 1 -9
    4 -1 9
    4 -1 9
    4 -1 9
    -5 1 -9
    -5 1 -9
    5 -1 9
    5 -1 9
    5 -1 9
    -6 1 -9
    -6 1 -9
    6 -1 9
    6 -1 9
    6 -1 9
    -7 1 -9
    -7 1 -9
    7 -1 9
    7 -1 9
    7 -1 9
    -8 1 -9
    -8 1 -9
    8 -1 9
    8 -1 9
    8 -1 9
    -9 1 -9
    -9 1 -9
    9 -1 9
    9 -1 9
    9 -1 9
    7 0 -9
    -7 0 9
    -7 0 9
    6 0 -9
    -6 0 9
    -6 0 9
    5 0 -9
    -5 0 9
    -5 0 9
    4 0 -9
    -4 0 9
    -4 0 9
    3 0 -9
    -3 0 9
    -3 0 9
    2 0 -9
    -2 0 9
    -2 0 9
    1 0 -9
    1 0 -9
    -1 0 9
    0 0 -9
    0 0 -9
    0 0 9
    0 0 9
    -1 0 -9
    -1 0 -9
    1 0 9
    1 0 9
    1 0 9
    -2 0 -9
    -2 0 -9
    2 0 9
    2 0 9
    2 0 9
    2 0 9
    -3 0 -9
    -3 0 -9
    3 0 9
    3 0 9
    3 0 9
    -4 0 -9
    4 0 9
    4 0 9
    4 0 9
    -5 0 -9
    -5 0 -9
    5 0 9
    5 0 9
    5 0 9
    -6 0 -9
    -6 0 -9
    6 0 9
    6 0 9
    6 0 9
    -7 0 -9
    -7 0 -9
    7 0 9
    7 0 9
    7 0 9
    -8 0 -9
    -8 0 -9
    8 0 9
    8 0 9
    8 0 9
    -9 0 -9
    -9 0 -9
    9 0 9
    9 0 9
    9 0 9
    -10 0 -9
    -10 0 -9
    10 0 9
    10 0 9
    -7 1 9
    -7 1 9
    6 -1 -9
    -6 1 9
    -6 1 9
    5 -1 -9
    -5 1 9
    -5 1 9
    4 -1 -9
    -4 1 9
    -4 1 9
    3 -1 -9
    -3 1 9
    -3 1 9
    2 -1 -9
    2 -1 -9
    -2 1 9
    -2 1 9
    1 -1 -9
    1 -1 -9
    -1 1 9
    -1 1 9
    0 -1 -9
    0 -1 -9
    0 1 9
    0 1 9
    -1 -1 -9
    -1 -1 -9
    1 1 9
    1 1 9
    1 1 9
    -2 -1 -9
    -2 -1 -9
    2 1 9
    2 1 9
    2 1 9
    2 1 9
    -3 -1 -9
    3 1 9
    3 1 9
    3 1 9
    -4 -1 -9
    4 1 9
    4 1 9
    4 1 9
    -5 -1 -9
    -5 -1 -9
    5 1 9
    5 1 9
    5 1 9
    -6 -1 -9
    -6 -1 -9
    6 1 9
    6 1 9
    6 1 9
    -7 -1 -9
    -7 -1 -9
    7 1 9
    7 1 9
    7 1 9
    -8 -1 -9
    -8 -1 -9
    8 1 9
    8 1 9
    8 1 9
    -9 -1 -9
    -9 -1 -9
    9 1 9
    9 1 9
    9 1 9
    -10 -1 -9
    -10 -1 -9
    10 1 9
    10 1 9
    10 1 9
    -7 2 9
    -7 2 9
    -6 2 9
    -6 2 9
    5 -2 -9
    -5 2 9
    -5 2 9
    4 -2 -9
    -4 2 9
    -4 2 9
    3 -2 -9
    3 -2 -9
    -3 2 9
    -3 2 9
    2 -2 -9
    2 -2 -9
    -2 2 9
    -2 2 9
    -2 2 9
    1 -2 -9
    1 -2 -9
    -1 2 9
    -1 2 9
    0 -2 -9
    0 -2 -9
    0 2 9
    0 2 9
    0 2 9
    -1 -2 -9
    -1 -2 -9
    1 2 9
    1 2 9
    1 2 9
    -2 -2 -9
    -2 -2 -9
    2 2 9
    2 2 9
    2 2 9
    2 2 9
    -3 -2 -9
    3 2 9
    3 2 9
    3 2 9
    -4 -2 -9
    4 2 9
    4 2 9
    4 2 9
    -5 -2 -9
    5 2 9
    5 2 9
    5 2 9
    -6 -2 -9
    -6 -2 -9
    6 2 9
    6 2 9
    6 2 9
    -7 -2 -9
    -7 -2 -9
    7 2 9
    7 2 9
    7 2 9
    -8 -2 -9
    -8 -2 -9
    8 2 9
    8 2 9
    8 2 9
    -9 -2 -9
    -9 -2 -9
    9 2 9
    9 2 9
    9 2 9
    -10 -2 -9
    -10 -2 -9
    10 2 9
    10 2 9
    10 2 9
    -7 3 9
    -7 3 9
    -6 3 9
    -6 3 9
    -5 3 9
    -5 3 9
    4 -3 -9
    4 -3 -9
    -4 3 9
    -4 3 9
    -4 3 9
    3 -3 -9
    3 -3 -9
    -3 3 9
    -3 3 9
    -3 3 9
    2 -3 -9
    2 -3 -9
    -2 3 9
    -2 3 9
    -2 3 9
    1 -3 -9
    1 -3 -9
    -1 3 9
    -1 3 9
    -1 3 9
    -1 3 9
    0 -3 -9
    0 -3 -9
    0 3 9
    0 3 9
    0 3 9
    -1 -3 -9
    -1 -3 -9
    1 3 9
    1 3 9
    1 3 9
    -2 -3 -9
    2 3 9
    2 3 9
    2 3 9
    -3 -3 -9
    3 3 9
    3 3 9
    3 3 9
    -4 -3 -9
    4 3 9
    4 3 9
    4 3 9
    -5 -3 -9
    5 3 9
    5 3 9
    5 3 9
    -6 -3 -9
    -6 -3 -9
    6 3 9
    6 3 9
    6 3 9
    -7 -3 -9
    -7 -3 -9
    7 3 9
    7 3 9
    7 3 9
    -8 -3 -9
    -8 -3 -9
    8 3 9
    8 3 9
    8 3 9
    -9 -3 -9
    -9 -3 -9
    9 3 9
    9 3 9
    9 3 9
    -10 -3 -9
    -10 -3 -9
    10 3 9
    10 3 9
    10 3 9
    -7 4 9
    -7 4 9
    -6 4 9
    -6 4 9
    5 -4 -9
    -5 4 9
    -5 4 9
    4 -4 -9
    -4 4 9
    -4 4 9
    3 -4 -9
    3 -4 -9
    -3 4 9
    -3 4 9
    -3 4 9
    2 -4 -9
    2 -4 -9
    -2 4 9
    -2 4 9
    -2 4 9
    1 -4 -9
    1 -4 -9
    -1 4 9
    -1 4 9
    -1 4 9
    -1 4 9
    0 -4 -9
    0 4 9
    0 4 9
    0 4 9
    -1 -4 -9
    1 4 9
    1 4 9
    1 4 9
    -2 -4 -9
    2 4 9
    2 4 9
    2 4 9
    -3 -4 -9
    3 4 9
    3 4 9
    3 4 9
    -4 -4 -9
    4 4 9
    4 4 9
    4 4 9
    -5 -4 -9
    5 4 9
    5 4 9
    5 4 9
    -6 -4 -9
    6 4 9
    6 4 9
    6 4 9
    -7 -4 -9
    -7 -4 -9
    7 4 9
    7 4 9
    7 4 9
    -8 -4 -9
    -8 -4 -9
    8 4 9
    8 4 9
    8 4 9
    -9 -4 -9
    -9 -4 -9
    9 4 9
    9 4 9
    9 4 9
    -10 -4 -9
    -10 -4 -9
    10 4 9
    10 4 9
    10 4 9
    -7 5 9
    -7 5 9
    6 -5 -9
    -6 5 9
    -6 5 9
    5 -5 -9
    -5 5 9
    -5 5 9
    4 -5 -9
    -4 5 9
    -4 5 9
    3 -5 -9
    -3 5 9
    -3 5 9
    2 -5 -9
    -2 5 9
    -2 5 9
    -2 5 9
    -2 5 9
    1 -5 -9
    -1 5 9
    -1 5 9
    -1 5 9
    -1 5 9
    0 -5 -9
    0 5 9
    0 5 9
    0 5 9
    0 5 9
    -1 -5 -9
    1 5 9
    1 5 9
    1 5 9
    -2 -5 -9
    2 5 9
    2 5 9
    2 5 9
    -3 -5 -9
    3 5 9
    3 5 9
    -4 -5 -9
    4 5 9
    4 5 9
    4 5 9
    -5 -5 -9
    5 5 9
    5 5 9
    5 5 9
    -6 -5 -9
    6 5 9
    6 5 9
    6 5 9
    -7 -5 -9
    7 5 9
    7 5 9
    7 5 9
    -8 -5 -9
    8 5 9
    8 5 9
    8 5 9
    -9 -5 -9
    -9 -5 -9
    9 5 9
    9 5 9
    9 5 9
    -10 -5 -9
    10 5 9
    10 5 9
    -7 6 9
    -7 6 9
    6 -6 -9
    -6 6 9
    -6 6 9
    5 -6 -9
    -5 6 9
    -5 6 9
    4 -6 -9
    -4 6 9
    -4 6 9
    3 -6 -9
    -3 6 9
    -3 6 9
    -3 6 9
    2 -6 -9
    -2 6 9
    -2 6 9
    -2 6 9
    1 -6 -9
    -1 6 9
    -1 6 9
    -1 6 9
    -1 6 9
    0 -6 -9
    0 6 9
    0 6 9
    0 6 9
    0 6 9
    -1 -6 -9
    1 6 9
    1 6 9
    1 6 9
    -2 -6 -9
    2 6 9
    2 6 9
    -3 -6 -9
    3 6 9
    3 6 9
    -4 -6 -9
    4 6 9
    4 6 9
    -5 -6 -9
    5 6 9
    5 6 9
    5 6 9
    -6 -6 -9
    6 6 9
    6 6 9
    6 6 9
    -7 -6 -9
    7 6 9
    7 6 9
    7 6 9
    -8 -6 -9
    8 6 9
    8 6 9
    8 6 9
    -9 -6 -9
    9 6 9
    9 6 9
    9 6 9
    6 -7 -9
    -6 7 9
    -6 7 9
    5 -7 -9
    -5 7 9
    -5 7 9
    4 -7 -9
    -4 7 9
    -4 7 9
    3 -7 -9
    -3 7 9
    -3 7 9
    -3 7 9
    2 -7 -9
    -2 7 9
    -2 7 9
    -2 7 9
    1 -7 -9
    -1 7 9
    -1 7 9
    -1 7 9
    -1 7 9
    0 -7 -9
    0 7 9
    0 7 9
    0 7 9
    0 7 9
    -1 -7 -9
    1 7 9
    1 7 9
    1 7 9
    1 7 9
    -2 -7 -9
    2 7 9
    2 7 9
    -3 -7 -9
    3 7 9
    3 7 9
    -4 -7 -9
    4 7 9
    4 7 9
    -5 -7 -9
    5 7 9
    5 7 9
    -6 -7 -9
    6 7 9
    6 7 9
    -7 -7 -9
    7 7 9
    7 7 9
    7 7 9
    -8 -7 -9
    8 7 9
    8 7 9
    8 7 9
    -9 -7 -9
    9 7 9
    9 7 9
    9 7 9
    6 -8 -9
    -6 8 9
    -6 8 9
    5 -8 -9
    -5 8 9
    -5 8 9
    4 -8 -9
    -4 8 9
    -4 8 9
    -4 8 9
    3 -8 -9
    -3 8 9
    -3 8 9
    -3 8 9
    2 -8 -9
    -2 8 9
    -2 8 9
    -2 8 9
    1 -8 -9
    -1 8 9
    -1 8 9
    -1 8 9
    0 -8 -9
    0 8 9
    0 8 9
    0 8 9
    0 8 9
    -1 -8 -9
    1 8 9
    1 8 9
    1 8 9
    1 8 9
    -2 -8 -9
    2 8 9
    2 8 9
    2 8 9
    -3 -8 -9
    3 8 9
    3 8 9
    -4 -8 -9
    4 8 9
    4 8 9
    -5 -8 -9
    5 8 9
    5 8 9
    -6 -8 -9
    6 8 9
    6 8 9
    -7 -8 -9
    7 8 9
    7 8 9
    -8 -8 -9
    8 8 9
    8 8 9
    5 -9 -9
    -5 9 9
    -5 9 9
    4 -9 -9
    -4 9 9
    -4 9 9
    -4 9 9
    3 -9 -9
    -3 9 9
    -3 9 9
    -3 9 9
    2 -9 -9
    -2 9 9
    -2 9 9
    -2 9 9
    1 -9 -9
    -1 9 9
    -1 9 9
    -1 9 9
    0 -9 -9
    0 9 9
    0 9 9
    0 9 9
    -1 -9 -9
    1 9 9
    1 9 9
    1 9 9
    1 9 9
    -2 -9 -9
    2 9 9
    2 9 9
    2 9 9
    -3 -9 -9
    3 9 9
    3 9 9
    3 9 9
    -4 -9 -9
    4 9 9
    4 9 9
    -5 -9 -9
    5 9 9
    5 9 9
    -6 -9 -9
    6 9 9
    6 9 9
    -7 -9 -9
    7 9 9
    7 9 9
    -8 -9 -9
    8 9 9
    8 9 9
    4 -10 -9
    -4 10 9
    -4 10 9
    -4 10 9
    3 -10 -9
    -3 10 9
    -3 10 9
    -3 10 9
    2 -10 -9
    -2 10 9
    -2 10 9
    -2 10 9
    1 -10 -9
    -1 10 9
    -1 10 9
    -1 10 9
    0 -10 -9
    0 10 9
    0 10 9
    0 10 9
    -1 -10 -9
    1 10 9
    1 10 9
    1 10 9
    -2 -10 -9
    2 10 9
    2 10 9
    -3 -10 -9
    3 10 9
    3 10 9
    -4 -10 -9
    4 10 9
    4 10 9
    -5 -10 -9
    5 10 9
    5 10 9
    -6 -10 -9
    6 10 9
    6 10 9
    -7 -10 -9
    7 10 9
    7 10 9
    3 -11 -9
    -3 11 9
    -3 11 9
    -3 11 9
    2 -11 -9
    -2 11 9
    -2 11 9
    -2 11 9
    1 -11 -9
    -1 11 9
    -1 11 9
    -1 11 9
    0 -11 -9
    0 11 9
    0 11 9
    -1 -11 -9
    1 11 9
    1 11 9
    -2 -11 -9
    2 11 9
    -3 -11 -9
    3 11 9
    3 11 9
    -4 -11 -9
    4 11 9
    4 11 9
    -5 -11 -9
    5 11 9
    5 11 9
    -6 -11 -9
    6 11 9
    6 11 9
    1 -12 -9
    -1 12 9
    -1 12 9
    0 -12 -9
    0 12 9
    0 12 9
    -1 -12 -9
    1 12 9
    -2 -12 -9
    2 12 9
    -3 -12 -9
    3 12 9
    -4 -12 -9
    4 12 9
    4 12 9
    0 7 -10
    0 -7 10
    -1 7 -10
    1 -7 10
    -2 7 -10
    2 -7 10
    2 -7 10
    -3 7 -10
    3 -7 10
    2 6 -10
    -2 -6 10
    1 6 -10
    -1 -6 10
    0 6 -10
    0 -6 10
    -1 6 -10
    1 -6 10
    -2 6 -10
    2 -6 10
    2 -6 10
    -3 6 -10
    3 -6 10
    -4 6 -10
    4 -6 10
    -5 6 -10
    5 -6 10
    4 5 -10
    -4 -5 10
    3 5 -10
    -3 -5 10
    2 5 -10
    -2 -5 10
    1 5 -10
    -1 -5 10
    0 5 -10
    0 -5 10
    -1 5 -10
    1 -5 10
    1 -5 10
    -2 5 -10
    2 -5 10
    2 -5 10
    -3 5 -10
    3 -5 10
    -4 5 -10
    4 -5 10
    -5 5 -10
    -5 5 -10
    5 -5 10
    -6 5 -10
    6 -5 10
    5 4 -10
    -5 -4 10
    4 4 -10
    -4 -4 10
    3 4 -10
    -3 -4 10
    2 4 -10
    -2 -4 10
    1 4 -10
    -1 -4 10
    0 4 -10
    0 -4 10
    -1 4 -10
    1 -4 10
    1 -4 10
    -2 4 -10
    2 -4 10
    2 -4 10
    -3 4 -10
    3 -4 10
    -4 4 -10
    4 -4 10
    -5 4 -10
    -5 4 -10
    5 -4 10
    -6 4 -10
    6 -4 10
    6 -4 10
    6 -4 10
    -7 4 -10
    7 -4 10
    7 -4 10
    7 -4 10
    5 3 -10
    -5 -3 10
    4 3 -10
    -4 -3 10
    3 3 -10
    -3 -3 10
    2 3 -10
    -2 -3 10
    -2 -3 10
    1 3 -10
    -1 -3 10
    0 3 -10
    0 -3 10
    -1 3 -10
    1 -3 10
    1 -3 10
    -2 3 -10
    2 -3 10
    2 -3 10
    -3 3 -10
    -3 3 -10
    3 -3 10
    -4 3 -10
    -4 3 -10
    4 -3 10
    -5 3 -10
    -5 3 -10
    -5 3 -10
    5 -3 10
    5 -3 10
    -6 3 -10
    6 -3 10
    6 -3 10
    6 -3 10
    -7 3 -10
    7 -3 10
    7 -3 10
    7 -3 10
    -8 3 -10
    8 -3 10
    8 -3 10
    8 -3 10
    6 2 -10
    -6 -2 10
    5 2 -10
    -5 -2 10
    4 2 -10
    -4 -2 10
    -4 -2 10
    3 2 -10
    -3 -2 10
    -3 -2 10
    2 2 -10
    -2 -2 10
    -2 -2 10
    1 2 -10
    -1 -2 10
    0 2 -10
    0 -2 10
    0 -2 10
    -1 2 -10
    1 -2 10
    1 -2 10
    -2 2 -10
    -2 2 -10
    2 -2 10
    2 -2 10
    -3 2 -10
    -3 2 -10
    3 -2 10
    -4 2 -10
    -4 2 -10
    4 -2 10
    4 -2 10
    -5 2 -10
    -5 2 -10
    5 -2 10
    5 -2 10
    5 -2 10
    -6 2 -10
    -6 2 -10
    6 -2 10
    6 -2 10
    6 -2 10
    -7 2 -10
    -7 2 -10
    7 -2 10
    7 -2 10
    7 -2 10
    -8 2 -10
    8 -2 10
    8 -2 10
    8 -2 10
    -9 2 -10
    9 -2 10
    9 -2 10
    9 -2 10
    6 1 -10
    -6 -1 10
    -6 -1 10
    5 1 -10
    -5 -1 10
    -5 -1 10
    4 1 -10
    -4 -1 10
    -4 -1 10
    3 1 -10
    -3 -1 10
    -3 -1 10
    2 1 -10
    -2 -1 10
    -2 -1 10
    1 1 -10
    -1 -1 10
    0 1 -10
    0 -1 10
    0 -1 10
    -1 1 -10
    -1 1 -10
    1 -1 10
    1 -1 10
    -2 1 -10
    -2 1 -10
    2 -1 10
    2 -1 10
    -3 1 -10
    -3 1 -10
    3 -1 10
    3 -1 10
    -4 1 -10
    -4 1 -10
    4 -1 10
    4 -1 10
    4 -1 10
    -5 1 -10
    -5 1 -10
    5 -1 10
    5 -1 10
    5 -1 10
    -6 1 -10
    -6 1 -10
    6 -1 10
    6 -1 10
    6 -1 10
    -7 1 -10
    -7 1 -10
    7 -1 10
    7 -1 10
    7 -1 10
    -8 1 -10
    -8 1 -10
    8 -1 10
    8 -1 10
    8 -1 10
    -9 1 -10
    -9 1 -10
    9 -1 10
    9 -1 10
    9 -1 10
    6 0 -10
    -6 0 10
    -6 0 10
    5 0 -10
    -5 0 10
    -5 0 10
    4 0 -10
    -4 0 10
    -4 0 10
    3 0 -10
    -3 0 10
    -3 0 10
    2 0 -10
    -2 0 10
    -2 0 10
    1 0 -10
    -1 0 10
    -1 0 10
    0 0 -10
    0 0 -10
    0 0 10
    0 0 10
    -1 0 -10
    -1 0 -10
    1 0 10
    1 0 10
    -2 0 -10
    -2 0 -10
    2 0 10
    -3 0 -10
    -3 0 -10
    3 0 10
    3 0 10
    -4 0 -10
    4 0 10
    4 0 10
    4 0 10
    -5 0 -10
    5 0 10
    5 0 10
    5 0 10
    -6 0 -10
    -6 0 -10
    6 0 10
    6 0 10
    6 0 10
    -7 0 -10
    -7 0 -10
    7 0 10
    7 0 10
    7 0 10
    -8 0 -10
    -8 0 -10
    8 0 10
    8 0 10
    8 0 10
    -9 0 -10
    -9 0 -10
    9 0 10
    9 0 10
    9 0 10
    -7 1 10
    -7 1 10
    6 -1 -10
    -6 1 10
    -6 1 10
    5 -1 -10
    -5 1 10
    -5 1 10
    4 -1 -10
    -4 1 10
    -4 1 10
    3 -1 -10
    -3 1 10
    -3 1 10
    2 -1 -10
    -2 1 10
    -2 1 10
    -2 1 10
    1 -1 -10
    1 -1 -10
    -1 1 10
    -1 1 10
    0 -1 -10
    0 -1 -10
    0 1 10
    0 1 10
    -1 -1 -10
    -1 -1 -10
    1 1 10
    1 1 10
    -2 -1 -10
    -2 -1 -10
    2 1 10
    2 1 10
    -3 -1 -10
    -3 -1 -10
    3 1 10
    3 1 10
    3 1 10
    -4 -1 -10
    4 1 10
    4 1 10
    4 1 10
    -5 -1 -10
    5 1 10
    5 1 10
    5 1 10
    -6 -1 -10
    -6 -1 -10
    6 1 10
    6 1 10
    6 1 10
    -7 -1 -10
    -7 -1 -10
    7 1 10
    7 1 10
    7 1 10
    -8 -1 -10
    -8 -1 -10
    8 1 10
    8 1 10
    8 1 10
    -9 -1 -10
    -9 -1 -10
    9 1 10
    9 1 10
    9 1 10
    -7 2 10
    -7 2 10
    -6 2 10
    -6 2 10
    5 -2 -10
    -5 2 10
    -5 2 10
    4 -2 -10
    -4 2 10
    -4 2 10
    3 -2 -10
    -3 2 10
    -3 2 10
    -3 2 10
    2 -2 -10
    2 -2 -10
    -2 2 10
    -2 2 10
    -2 2 10
    1 -2 -10
    1 -2 -10
    -1 2 10
    -1 2 10
    0 -2 -10
    0 -2 -10
    0 2 10
    0 2 10
    -1 -2 -10
    -1 -2 -10
    1 2 10
    1 2 10
    1 2 10
    -2 -2 -10
    -2 -2 -10
    2 2 10
    2 2 10
    -3 -2 -10
    3 2 10
    3 2 10
    3 2 10
    -4 -2 -10
    4 2 10
    4 2 10
    4 2 10
    -5 -2 -10
    5 2 10
    5 2 10
    5 2 10
    -6 -2 -10
    6 2 10
    6 2 10
    6 2 10
    -7 -2 -10
    -7 -2 -10
    7 2 10
    7 2 10
    7 2 10
    -8 -2 -10
    -8 -2 -10
    8 2 10
    8 2 10
    8 2 10
    -9 -2 -10
    -9 -2 -10
    9 2 10
    9 2 10
    9 2 10
    -7 3 10
    -7 3 10
    -6 3 10
    -6 3 10
    -5 3 10
    -5 3 10
    4 -3 -10
    -4 3 10
    -4 3 10
    -4 3 10
    3 -3 -10
    3 -3 -10
    -3 3 10
    -3 3 10
    -3 3 10
    2 -3 -10
    2 -3 -10
    -2 3 10
    -2 3 10
    -2 3 10
    1 -3 -10
    1 -3 -10
    -1 3 10
    -1 3 10
    -1 3 10
    0 -3 -10
    0 -3 -10
    0 3 10
    0 3 10
    -1 -3 -10
    -1 -3 -10
    1 3 10
    1 3 10
    1 3 10
    -2 -3 -10
    2 3 10
    2 3 10
    -3 -3 -10
    3 3 10
    3 3 10
    3 3 10
    -4 -3 -10
    4 3 10
    4 3 10
    4 3 10
    -5 -3 -10
    5 3 10
    5 3 10
    5 3 10
    -6 -3 -10
    6 3 10
    6 3 10
    6 3 10
    -7 -3 -10
    7 3 10
    7 3 10
    7 3 10
    -8 -3 -10
    -8 -3 -10
    8 3 10
    8 3 10
    8 3 10
    -9 -3 -10
    -9 -3 -10
    9 3 10
    9 3 10
    9 3 10
    -7 4 10
    -7 4 10
    -6 4 10
    -6 4 10
    -5 4 10
    -5 4 10
    4 -4 -10
    -4 4 10
    -4 4 10
    3 -4 -10
    3 -4 -10
    -3 4 10
    -3 4 10
    -3 4 10
    2 -4 -10
    2 -4 -10
    -2 4 10
    -2 4 10
    -2 4 10
    1 -4 -10
    1 -4 -10
    -1 4 10
    -1 4 10
    -1 4 10
    0 -4 -10
    0 4 10
    0 4 10
    0 4 10
    -1 -4 -10
    1 4 10
    1 4 10
    1 4 10
    -2 -4 -10
    2 4 10
    2 4 10
    -3 -4 -10
    3 4 10
    3 4 10
    -4 -4 -10
    4 4 10
    4 4 10
    4 4 10
    -5 -4 -10
    5 4 10
    5 4 10
    5 4 10
    -6 -4 -10
    6 4 10
    6 4 10
    6 4 10
    -7 -4 -10
    7 4 10
    7 4 10
    7 4 10
    -8 -4 -10
    8 4 10
    8 4 10
    8 4 10
    -9 -4 -10
    -9 -4 -10
    9 4 10
    9 4 10
    9 4 10
    -6 5 10
    -6 5 10
    5 -5 -10
    -5 5 10
    -5 5 10
    4 -5 -10
    -4 5 10
    -4 5 10
    3 -5 -10
    -3 5 10
    -3 5 10
    2 -5 -10
    2 -5 -10
    -2 5 10
    -2 5 10
    -2 5 10
    1 -5 -10
    -1 5 10
    -1 5 10
    -1 5 10
    -1 5 10
    0 -5 -10
    0 5 10
    0 5 10
    0 5 10
    0 5 10
    -1 -5 -10
    1 5 10
    1 5 10
    1 5 10
    -2 -5 -10
    2 5 10
    2 5 10
    -3 -5 -10
    3 5 10
    3 5 10
    -4 -5 -10
    4 5 10
    4 5 10
    4 5 10
    -5 -5 -10
    5 5 10
    5 5 10
    5 5 10
    -6 -5 -10
    6 5 10
    6 5 10
    6 5 10
    -7 -5 -10
    7 5 10
    7 5 10
    7 5 10
    -8 -5 -10
    8 5 10
    8 5 10
    8 5 10
    -9 -5 -10
    9 5 10
    9 5 10
    9 5 10
    -6 6 10
    -6 6 10
    5 -6 -10
    -5 6 10
    -5 6 10
    4 -6 -10
    -4 6 10
    -4 6 10
    3 -6 -10
    -3 6 10
    -3 6 10
    2 -6 -10
    -2 6 10
    -2 6 10
    1 -6 -10
    -1 6 10
    -1 6 10
    -1 6 10
    -1 6 10
    0 -6 -10
    0 6 10
    0 6 10
    0 6 10
    0 6 10
    -1 -6 -10
    1 6 10
    1 6 10
    1 6 10
    -2 -6 -10
    2 6 10
    2 6 10
    -3 -6 -10
    3 6 10
    3 6 10
    -4 -6 -10
    4 6 10
    4 6 10
    -5 -6 -10
    5 6 10
    5 6 10
    5 6 10
    -6 -6 -10
    6 6 10
    6 6 10
    6 6 10
    -7 -6 -10
    7 6 10
    7 6 10
    7 6 10
    -8 -6 -10
    8 6 10
    8 6 10
    8 6 10
    -9 -6 -10
    9 6 10
    9 6 10
    9 6 10
    6 -7 -10
    -6 7 10
    -6 7 10
    5 -7 -10
    -5 7 10
    -5 7 10
    4 -7 -10
    -4 7 10
    -4 7 10
    3 -7 -10
    -3 7 10
    -3 7 10
    2 -7 -10
    -2 7 10
    -2 7 10
    -2 7 10
    1 -7 -10
    -1 7 10
    -1 7 10
    -1 7 10
    0 -7 -10
    0 7 10
    0 7 10
    0 7 10
    0 7 10
    -1 -7 -10
    1 7 10
    1 7 10
    1 7 10
    -2 -7 -10
    2 7 10
    2 7 10
    -3 -7 -10
    3 7 10
    3 7 10
    -4 -7 -10
    4 7 10
    4 7 10
    -5 -7 -10
    5 7 10
    5 7 10
    -6 -7 -10
    6 7 10
    6 7 10
    -7 -7 -10
    7 7 10
    7 7 10
    7 7 10
    -8 -7 -10
    8 7 10
    8 7 10
    8 7 10
    5 -8 -10
    -5 8 10
    -5 8 10
    4 -8 -10
    -4 8 10
    -4 8 10
    3 -8 -10
    -3 8 10
    -3 8 10
    2 -8 -10
    -2 8 10
    -2 8 10
    -2 8 10
    1 -8 -10
    -1 8 10
    -1 8 10
    -1 8 10
    0 -8 -10
    0 8 10
    0 8 10
    0 8 10
    -1 -8 -10
    1 8 10
    1 8 10
    1 8 10
    -2 -8 -10
    2 8 10
    2 8 10
    2 8 10
    -3 -8 -10
    3 8 10
    3 8 10
    -4 -8 -10
    4 8 10
    4 8 10
    -5 -8 -10
    5 8 10
    5 8 10
    -6 -8 -10
    6 8 10
    6 8 10
    -7 -8 -10
    7 8 10
    7 8 10
    -8 -8 -10
    8 8 10
    8 8 10
    -5 9 10
    4 -9 -10
    -4 9 10
    -4 9 10
    3 -9 -10
    -3 9 10
    -3 9 10
    -3 9 10
    2 -9 -10
    -2 9 10
    -2 9 10
    -2 9 10
    1 -9 -10
    -1 9 10
    -1 9 10
    -1 9 10
    0 -9 -10
    0 9 10
    0 9 10
    0 9 10
    -1 -9 -10
    1 9 10
    1 9 10
    -2 -9 -10
    2 9 10
    2 9 10
    2 9 10
    -3 -9 -10
    3 9 10
    3 9 10
    3 9 10
    -4 -9 -10
    4 9 10
    4 9 10
    -5 -9 -10
    5 9 10
    5 9 10
    -6 -9 -10
    6 9 10
    6 9 10
    -7 -9 -10
    7 9 10
    7 9 10
    4 -10 -10
    -4 10 10
    -4 10 10
    3 -10 -10
    -3 10 10
    -3 10 10
    -3 10 10
    2 -10 -10
    -2 10 10
    -2 10 10
    -2 10 10
    1 -10 -10
    -1 10 10
    -1 10 10
    -1 10 10
    0 -10 -10
    0 10 10
    0 10 10
    0 10 10
    -1 -10 -10
    1 10 10
    1 10 10
    -2 -10 -10
    2 10 10
    2 10 10
    -3 -10 -10
    3 10 10
    3 10 10
    -4 -10 -10
    4 10 10
    4 10 10
    -5 -10 -10
    5 10 10
    5 10 10
    -6 -10 -10
    6 10 10
    6 10 10
    2 -11 -10
    -2 11 10
    -2 11 10
    -2 11 10
    1 -11 -10
    -1 11 10
    -1 11 10
    -1 11 10
    0 -11 -10
    0 11 10
    0 11 10
    -1 -11 -10
    1 11 10
    -2 -11 -10
    2 11 10
    -3 -11 -10
    3 11 10
    -4 -11 -10
    4 11 10
    4 11 10
    -5 -11 -10
    5 11 10
    5 11 10
    0 -12 -10
    0 12 10
    -1 -12 -10
    1 12 10
    -2 -12 -10
    2 12 10
    0 6 -11
    0 -6 11
    -1 6 -11
    1 -6 11
    1 -6 11
    -2 6 -11
    2 -6 11
    -3 6 -11
    3 -6 11
    2 5 -11
    -2 -5 11
    1 5 -11
    -1 -5 11
    0 5 -11
    0 -5 11
    -1 5 -11
    1 -5 11
    1 -5 11
    -2 5 -11
    2 -5 11
    -3 5 -11
    3 -5 11
    -4 5 -11
    4 -5 11
    -5 5 -11
    5 -5 11
    3 4 -11
    -3 -4 11
    2 4 -11
    -2 -4 11
    1 4 -11
    -1 -4 11
    0 4 -11
    0 -4 11
    -1 4 -11
    1 -4 11
    1 -4 11
    -2 4 -11
    2 -4 11
    -3 4 -11
    3 -4 11
    -4 4 -11
    4 -4 11
    -5 4 -11
    5 -4 11
    -6 4 -11
    6 -4 11
    4 3 -11
    -4 -3 11
    3 3 -11
    -3 -3 11
    2 3 -11
    -2 -3 11
    -2 -3 11
    1 3 -11
    -1 -3 11
    0 3 -11
    0 -3 11
    0 -3 11
    -1 3 -11
    1 -3 11
    1 -3 11
    -2 3 -11
    2 -3 11
    -3 3 -11
    3 -3 11
    -4 3 -11
    -4 3 -11
    4 -3 11
    -5 3 -11
    -5 3 -11
    5 -3 11
    -6 3 -11
    6 -3 11
    -7 3 -11
    7 -3 11
    7 -3 11
    5 2 -11
    -5 -2 11
    4 2 -11
    -4 -2 11
    3 2 -11
    -3 -2 11
    -3 -2 11
    2 2 -11
    -2 -2 11
    -2 -2 11
    1 2 -11
    -1 -2 11
    0 2 -11
    0 -2 11
    0 -2 11
    -1 2 -11
    1 -2 11
    1 -2 11
    -2 2 -11
    2 -2 11
    -3 2 -11
    -3 2 -11
    3 -2 11
    -4 2 -11
    -4 2 -11
    4 -2 11
    -5 2 -11
    5 -2 11
    -6 2 -11
    -6 2 -11
    6 -2 11
    6 -2 11
    -7 2 -11
    -7 2 -11
    7 -2 11
    7 -2 11
    7 -2 11
    -8 2 -11
    8 -2 11
    8 -2 11
    8 -2 11
    5 1 -11
    -5 -1 11
    -5 -1 11
    4 1 -11
    -4 -1 11
    -4 -1 11
    3 1 -11
    -3 -1 11
    -3 -1 11
    2 1 -11
    -2 -1 11
    -2 -1 11
    1 1 -11
    -1 -1 11
    -1 -1 11
    0 1 -11
    0 -1 11
    0 -1 11
    -1 1 -11
    1 -1 11
    1 -1 11
    -2 1 -11
    -2 1 -11
    2 -1 11
    -3 1 -11
    -3 1 -11
    3 -1 11
    -4 1 -11
    -4 1 -11
    4 -1 11
    -5 1 -11
    5 -1 11
    5 -1 11
    -6 1 -11
    6 -1 11
    6 -1 11
    6 -1 11
    -7 1 -11
    -7 1 -11
    7 -1 11
    7 -1 11
    7 -1 11
    -8 1 -11
    -8 1 -11
    8 -1 11
    8 -1 11
    8 -1 11
    5 0 -11
    -5 0 11
    -5 0 11
    4 0 -11
    -4 0 11
    -4 0 11
    3 0 -11
    -3 0 11
    -3 0 11
    2 0 -11
    -2 0 11
    -2 0 11
    -2 0 11
    1 0 -11
    -1 0 11
    -1 0 11
    0 0 -11
    0 0 11
    0 0 11
    -1 0 -11
    -1 0 -11
    1 0 11
    1 0 11
    -2 0 -11
    -2 0 -11
    2 0 11
    -3 0 -11
    -3 0 -11
    3 0 11
    -4 0 -11
    4 0 11
    4 0 11
    -5 0 -11
    5 0 11
    5 0 11
    -6 0 -11
    6 0 11
    6 0 11
    6 0 11
    -7 0 -11
    -7 0 -11
    7 0 11
    7 0 11
    7 0 11
    -8 0 -11
    -8 0 -11
    8 0 11
    8 0 11
    8 0 11
    -9 0 -11
    -6 1 11
    -6 1 11
    5 -1 -11
    -5 1 11
    -5 1 11
    4 -1 -11
    -4 1 11
    -4 1 11
    3 -1 -11
    -3 1 11
    -3 1 11
    -3 1 11
    2 -1 -11
    -2 1 11
    -2 1 11
    -2 1 11
    1 -1 -11
    -1 1 11
    -1 1 11
    0 -1 -11
    0 -1 -11
    0 1 11
    0 1 11
    -1 -1 -11
    -1 -1 -11
    1 1 11
    -2 -1 -11
    -2 -1 -11
    2 1 11
    -3 -1 -11
    -3 -1 -11
    3 1 11
    3 1 11
    -4 -1 -11
    4 1 11
    4 1 11
    -5 -1 -11
    5 1 11
    5 1 11
    5 1 11
    -6 -1 -11
    6 1 11
    6 1 11
    6 1 11
    -7 -1 -11
    -7 -1 -11
    7 1 11
    7 1 11
    7 1 11
    -8 -1 -11
    -8 -1 -11
    8 1 11
    8 1 11
    8 1 11
    -9 -1 -11
    -9 -1 -11
    9 1 11
    9 1 11
    9 1 11
    -6 2 11
    -6 2 11
    5 -2 -11
    -5 2 11
    -5 2 11
    4 -2 -11
    -4 2 11
    -4 2 11
    -4 2 11
    3 -2 -11
    -3 2 11
    -3 2 11
    -3 2 11
    2 -2 -11
    -2 2 11
    -2 2 11
    -2 2 11
    1 -2 -11
    1 -2 -11
    -1 2 11
    -1 2 11
    0 -2 -11
    0 -2 -11
    0 2 11
    0 2 11
    -1 -2 -11
    -1 -2 -11
    1 2 11
    -2 -2 -11
    -2 -2 -11
    2 2 11
    -3 -2 -11
    3 2 11
    3 2 11
    -4 -2 -11
    4 2 11
    4 2 11
    4 2 11
    -5 -2 -11
    5 2 11
    5 2 11
    5 2 11
    -6 -2 -11
    6 2 11
    6 2 11
    6 2 11
    -7 -2 -11
    7 2 11
    7 2 11
    7 2 11
    -8 -2 -11
    -8 -2 -11
    8 2 11
    8 2 11
    8 2 11
    -9 -2 -11
    -9 -2 -11
    9 2 11
    9 2 11
    9 2 11
    -6 3 11
    -6 3 11
    -5 3 11
    -5 3 11
    4 -3 -11
    -4 3 11
    -4 3 11
    -4 3 11
    3 -3 -11
    -3 3 11
    -3 3 11
    -3 3 11
    2 -3 -11
    2 -3 -11
    -2 3 11
    -2 3 11
    -2 3 11
    1 -3 -11
    1 -3 -11
    -1 3 11
    -1 3 11
    -1 3 11
    0 -3 -11
    0 -3 -11
    0 3 11
    0 3 11
    -1 -3 -11
    -1 -3 -11
    1 3 11
    -2 -3 -11
    2 3 11
    2 3 11
    -3 -3 -11
    3 3 11
    3 3 11
    -4 -3 -11
    4 3 11
    4 3 11
    4 3 11
    -5 -3 -11
    5 3 11
    5 3 11
    5 3 11
    -6 -3 -11
    6 3 11
    6 3 11
    6 3 11
    -7 -3 -11
    7 3 11
    7 3 11
    7 3 11
    -8 -3 -11
    8 3 11
    8 3 11
    8 3 11
    -9 -3 -11
    -9 -3 -11
    9 3 11
    9 3 11
    9 3 11
    -6 4 11
    -6 4 11
    -5 4 11
    -5 4 11
    -4 4 11
    -4 4 11
    3 -4 -11
    3 -4 -11
    -3 4 11
    -3 4 11
    -3 4 11
    2 -4 -11
    2 -4 -11
    -2 4 11
    -2 4 11
    -2 4 11
    1 -4 -11
    1 -4 -11
    -1 4 11
    -1 4 11
    -1 4 11
    0 -4 -11
    0 4 11
    0 4 11
    -1 -4 -11
    1 4 11
    -2 -4 -11
    2 4 11
    2 4 11
    -3 -4 -11
    3 4 11
    3 4 11
    -4 -4 -11
    4 4 11
    4 4 11
    4 4 11
    -5 -4 -11
    5 4 11
    5 4 11
    5 4 11
    -6 -4 -11
    6 4 11
    6 4 11
    6 4 11
    -7 -4 -11
    7 4 11
    7 4 11
    7 4 11
    -8 -4 -11
    8 4 11
    8 4 11
    8 4 11
    -9 -4 -11
    9 4 11
    9 4 11
    9 4 11
    -6 5 11
    -6 5 11
    -5 5 11
    -5 5 11
    4 -5 -11
    -4 5 11
    -4 5 11
    3 -5 -11
    -3 5 11
    -3 5 11
    2 -5 -11
    2 -5 -11
    -2 5 11
    -2 5 11
    -2 5 11
    1 -5 -11
    -1 5 11
    -1 5 11
    -1 5 11
    0 -5 -11
    0 5 11
    0 5 11
    0 5 11
    -1 -5 -11
    1 5 11
    1 5 11
    -2 -5 -11
    2 5 11
    2 5 11
    -3 -5 -11
    3 5 11
    3 5 11
    -4 -5 -11
    4 5 11
    4 5 11
    -5 -5 -11
    5 5 11
    5 5 11
    5 5 11
    -6 -5 -11
    6 5 11
    6 5 11
    6 5 11
    -7 -5 -11
    7 5 11
    7 5 11
    7 5 11
    -8 -5 -11
    8 5 11
    8 5 11
    8 5 11
    -9 -5 -11
    9 5 11
    9 5 11
    9 5 11
    5 -6 -11
    -5 6 11
    -5 6 11
    4 -6 -11
    -4 6 11
    -4 6 11
    3 -6 -11
    -3 6 11
    -3 6 11
    2 -6 -11
    -2 6 11
    -2 6 11
    1 -6 -11
    -1 6 11
    -1 6 11
    -1 6 11
    0 -6 -11
    0 6 11
    0 6 11
    0 6 11
    0 6 11
    -1 -6 -11
    1 6 11
    1 6 11
    -2 -6 -11
    2 6 11
    2 6 11
    -3 -6 -11
    3 6 11
    3 6 11
    -4 -6 -11
    4 6 11
    4 6 11
    -5 -6 -11
    5 6 11
    5 6 11
    -6 -6 -11
    6 6 11
    6 6 11
    6 6 11
    -7 -6 -11
    7 6 11
    7 6 11
    7 6 11
    -8 -6 -11
    8 6 11
    8 6 11
    8 6 11
    5 -7 -11
    -5 7 11
    -5 7 11
    4 -7 -11
    -4 7 11
    -4 7 11
    3 -7 -11
    -3 7 11
    -3 7 11
    2 -7 -11
    -2 7 11
    -2 7 11
    1 -7 -11
    -1 7 11
    -1 7 11
    0 -7 -11
    0 7 11
    0 7 11
    0 7 11
    -1 -7 -11
    1 7 11
    1 7 11
    1 7 11
    -2 -7 -11
    2 7 11
    2 7 11
    -3 -7 -11
    3 7 11
    3 7 11
    -4 -7 -11
    4 7 11
    4 7 11
    -5 -7 -11
    5 7 11
    5 7 11
    -6 -7 -11
    6 7 11
    6 7 11
    -7 -7 -11
    7 7 11
    7 7 11
    7 7 11
    -8 -7 -11
    8 7 11
    8 7 11
    8 7 11
    4 -8 -11
    -4 8 11
    -4 8 11
    3 -8 -11
    -3 8 11
    -3 8 11
    2 -8 -11
    -2 8 11
    -2 8 11
    1 -8 -11
    -1 8 11
    -1 8 11
    -1 8 11
    0 -8 -11
    0 8 11
    0 8 11
    -1 -8 -11
    1 8 11
    1 8 11
    1 8 11
    -2 -8 -11
    2 8 11
    2 8 11
    2 8 11
    -3 -8 -11
    3 8 11
    3 8 11
    -4 -8 -11
    4 8 11
    4 8 11
    -5 -8 -11
    5 8 11
    5 8 11
    -6 -8 -11
    6 8 11
    6 8 11
    -7 -8 -11
    7 8 11
    7 8 11
    4 -9 -11
    -4 9 11
    -4 9 11
    3 -9 -11
    -3 9 11
    -3 9 11
    2 -9 -11
    -2 9 11
    -2 9 11
    1 -9 -11
    -1 9 11
    -1 9 11
    -1 9 11
    0 -9 -11
    0 9 11
    0 9 11
    -1 -9 -11
    1 9 11
    1 9 11
    -2 -9 -11
    2 9 11
    2 9 11
    2 9 11
    -3 -9 -11
    3 9 11
    3 9 11
    3 9 11
    -4 -9 -11
    4 9 11
    4 9 11
    -5 -9 -11
    5 9 11
    5 9 11
    -6 -9 -11
    6 9 11
    6 9 11
    3 -10 -11
    -3 10 11
    -3 10 11
    2 -10 -11
    -2 10 11
    -2 10 11
    -2 10 11
    1 -10 -11
    -1 10 11
    -1 10 11
    -1 10 11
    0 -10 -11
    0 10 11
    0 10 11
    1 10 11
    1 10 11
    2 10 11
    2 10 11
    -3 -10 -11
    3 10 11
    3 10 11
    -4 -10 -11
    4 10 11
    4 10 11
    -5 -10 -11
    5 10 11
    5 10 11
    1 -11 -11
    -1 11 11
    -1 11 11
    0 -11 -11
    0 11 11
    0 11 11
    -1 -11 -11
    1 11 11
    -2 -11 -11
    2 11 11
    -3 -11 -11
    3 11 11
    -4 -11 -11
    4 11 11
    4 11 11
    -1 5 -12
    1 -5 12
    -2 5 -12
    2 -5 12
    1 4 -12
    -1 -4 12
    0 4 -12
    0 -4 12
    0 -4 12
    -1 4 -12
    1 -4 12
    -2 4 -12
    2 -4 12
    -3 4 -12
    3 -4 12
    -4 4 -12
    4 -4 12
    -5 4 -12
    5 -4 12
    3 3 -12
    -3 -3 12
    2 3 -12
    -2 -3 12
    1 3 -12
    -1 -3 12
    -1 -3 12
    0 3 -12
    0 -3 12
    0 -3 12
    -1 3 -12
    1 -3 12
    -2 3 -12
    2 -3 12
    -3 3 -12
    3 -3 12
    -4 3 -12
    4 -3 12
    5 -3 12
    6 -3 12
    3 2 -12
    -3 -2 12
    -3 -2 12
    2 2 -12
    -2 -2 12
    -2 -2 12
    1 2 -12
    -1 -2 12
    -1 -2 12
    0 2 -12
    0 -2 12
    0 -2 12
    -1 2 -12
    1 -2 12
    -2 2 -12
    2 -2 12
    -3 2 -12
    3 -2 12
    -4 2 -12
    -4 2 -12
    4 -2 12
    -5 2 -12
    5 -2 12
    -6 2 -12
    6 -2 12
    -7 2 -12
    7 -2 12
    4 1 -12
    -4 -1 12
    -4 -1 12
    3 1 -12
    -3 -1 12
    -3 -1 12
    2 1 -12
    -2 -1 12
    -2 -1 12
    -2 -1 12
    1 1 -12
    -1 -1 12
    -1 -1 12
    0 1 -12
    0 -1 12
    0 -1 12
    -1 1 -12
    1 -1 12
    -2 1 -12
    2 -1 12
    -3 1 -12
    -3 1 -12
    3 -1 12
    -4 1 -12
    -4 1 -12
    4 -1 12
    -5 1 -12
    5 -1 12
    -6 1 -12
    6 -1 12
    -7 1 -12
    7 -1 12
    7 -1 12
    4 0 -12
    -4 0 12
    -4 0 12
    3 0 -12
    -3 0 12
    -3 0 12
    -3 0 12
    2 0 -12
    -2 0 12
    -2 0 12
    -2 0 12
    1 0 -12
    -1 0 12
    -1 0 12
    0 0 -12
    0 0 12
    -1 0 -12
    1 0 12
    -2 0 -12
    -2 0 -12
    2 0 12
    -3 0 -12
    -3 0 -12
    3 0 12
    -4 0 -12
    4 0 12
    -5 0 -12
    5 0 12
    -6 0 -12
    6 0 12
    6 0 12
    -7 0 -12
    7 0 12
    -8 0 -12
    -8 0 -12
    8 0 12
    8 0 12
    5 -1 -12
    -5 1 12
    -5 1 12
    4 -1 -12
    -4 1 12
    -4 1 12
    -4 1 12
    3 -1 -12
    -3 1 12
    -3 1 12
    -3 1 12
    2 -1 -12
    -2 1 12
    -2 1 12
    -2 1 12
    1 -1 -12
    -1 1 12
    -1 1 12
    0 -1 -12
    0 1 12
    -1 -1 -12
    -1 -1 -12
    1 1 12
    -2 -1 -12
    -2 -1 -12
    2 1 12
    -3 -1 -12
    -3 -1 -12
    3 1 12
    -4 -1 -12
    4 1 12
    -5 -1 -12
    5 1 12
    5 1 12
    -6 -1 -12
    6 1 12
    6 1 12
    -7 -1 -12
    7 1 12
    7 1 12
    7 1 12
    -8 -1 -12
    8 1 12
    8 1 12
    8 1 12
    -5 2 12
    -5 2 12
    4 -2 -12
    -4 2 12
    -4 2 12
    -4 2 12
    3 -2 -12
    -3 2 12
    -3 2 12
    -3 2 12
    2 -2 -12
    -2 2 12
    -2 2 12
    -2 2 12
    1 -2 -12
    -1 2 12
    -1 2 12
    -1 2 12
    0 -2 -12
    0 -2 -12
    0 2 12
    -1 -2 -12
    -1 -2 -12
    1 2 12
    -2 -2 -12
    -2 -2 -12
    2 2 12
    -3 -2 -12
    3 2 12
    -4 -2 -12
    4 2 12
    4 2 12
    -5 -2 -12
    5 2 12
    5 2 12
    -6 -2 -12
    6 2 12
    6 2 12
    6 2 12
    -7 -2 -12
    7 2 12
    7 2 12
    7 2 12
    -8 -2 -12
    8 2 12
    8 2 12
    8 2 12
    -5 3 12
    -5 3 12
    -4 3 12
    -4 3 12
    3 -3 -12
    -3 3 12
    -3 3 12
    -3 3 12
    2 -3 -12
    -2 3 12
    -2 3 12
    -2 3 12
    1 -3 -12
    1 -3 -12
    -1 3 12
    -1 3 12
    -1 3 12
    0 -3 -12
    0 -3 -12
    0 3 12
    -1 -3 -12
    -1 -3 -12
    1 3 12
    -2 -3 -12
    2 3 12
    -3 -3 -12
    3 3 12
    -4 -3 -12
    4 3 12
    4 3 12
    -5 -3 -12
    5 3 12
    5 3 12
    -6 -3 -12
    6 3 12
    6 3 12
    6 3 12
    -7 -3 -12
    7 3 12
    7 3 12
    7 3 12
    -8 -3 -12
    8 3 12
    8 3 12
    8 3 12
    -5 4 12
    -5 4 12
    -4 4 12
    -4 4 12
    3 -4 -12
    -3 4 12
    -3 4 12
    2 -4 -12
    2 -4 -12
    -2 4 12
    -2 4 12
    -2 4 12
    1 -4 -12
    1 -4 -12
    -1 4 12
    -1 4 12
    -1 4 12
    0 -4 -12
    0 4 12
    -1 -4 -12
    1 4 12
    -2 -4 -12
    2 4 12
    -3 -4 -12
    3 4 12
    3 4 12
    -4 -4 -12
    4 4 12
    4 4 12
    -5 -4 -12
    5 4 12
    5 4 12
    5 4 12
    -6 -4 -12
    6 4 12
    6 4 12
    6 4 12
    -7 -4 -12
    7 4 12
    7 4 12
    7 4 12
    -8 -4 -12
    8 4 12
    8 4 12
    8 4 12
    -5 5 12
    -5 5 12
    -4 5 12
    -4 5 12
    3 -5 -12
    -3 5 12
    -3 5 12
    2 -5 -12
    -2 5 12
    -2 5 12
    -2 5 12
    1 -5 -12
    -1 5 12
    -1 5 12
    -1 5 12
    0 -5 -12
    0 5 12
    0 5 12
    -1 -5 -12
    1 5 12
    -2 -5 -12
    2 5 12
    2 5 12
    -3 -5 -12
    3 5 12
    3 5 12
    -4 -5 -12
    4 5 12
    4 5 12
    -5 -5 -12
    5 5 12
    5 5 12
    5 5 12
    -6 -5 -12
    6 5 12
    6 5 12
    6 5 12
    -7 -5 -12
    7 5 12
    7 5 12
    7 5 12
    -8 -5 -12
    8 5 12
    8 5 12
    8 5 12
    4 -6 -12
    -4 6 12
    -4 6 12
    3 -6 -12
    -3 6 12
    -3 6 12
    2 -6 -12
    -2 6 12
    -2 6 12
    1 -6 -12
    -1 6 12
    -1 6 12
    -1 6 12
    0 -6 -12
    0 6 12
    0 6 12
    -1 -6 -12
    1 6 12
    -2 -6 -12
    2 6 12
    2 6 12
    -3 -6 -12
    3 6 12
    3 6 12
    -4 -6 -12
    4 6 12
    4 6 12
    -5 -6 -12
    5 6 12
    5 6 12
    -6 -6 -12
    6 6 12
    6 6 12
    6 6 12
    -7 -6 -12
    7 6 12
    7 6 12
    7 6 12
    8 6 12
    8 6 12
    8 6 12
    4 -7 -12
    -4 7 12
    -4 7 12
    3 -7 -12
    -3 7 12
    -3 7 12
    2 -7 -12
    -2 7 12
    -2 7 12
    1 -7 -12
    -1 7 12
    0 -7 -12
    0 7 12
    0 7 12
    -1 -7 -12
    1 7 12
    1 7 12
    1 7 12
    -2 -7 -12
    2 7 12
    2 7 12
    -3 -7 -12
    3 7 12
    3 7 12
    -4 -7 -12
    4 7 12
    4 7 12
    -5 -7 -12
    5 7 12
    5 7 12
    -6 -7 -12
    6 7 12
    6 7 12
    -7 -7 -12
    7 7 12
    7 7 12
    3 -8 -12
    -3 8 12
    -3 8 12
    2 -8 -12
    -2 8 12
    -2 8 12
    1 -8 -12
    -1 8 12
    0 -8 -12
    0 8 12
    -1 -8 -12
    1 8 12
    1 8 12
    1 8 12
    -2 -8 -12
    2 8 12
    2 8 12
    2 8 12
    -3 -8 -12
    3 8 12
    3 8 12
    -4 -8 -12
    4 8 12
    4 8 12
    -5 -8 -12
    5 8 12
    5 8 12
    -6 -8 -12
    6 8 12
    6 8 12
    2 -9 -12
    -2 9 12
    -2 9 12
    1 -9 -12
    -1 9 12
    0 -9 -12
    0 9 12
    0 9 12
    -1 -9 -12
    1 9 12
    1 9 12
    -2 -9 -12
    2 9 12
    2 9 12
    2 9 12
    -3 -9 -12
    3 9 12
    3 9 12
    3 9 12
    -4 -9 -12
    4 9 12
    4 9 12
    -5 -9 -12
    5 9 12
    5 9 12
    -6 -9 -12
    6 9 12
    6 9 12
    1 -10 -12
    -1 10 12
    0 -10 -12
    0 10 12
    0 10 12
    -1 -10 -12
    1 10 12
    1 10 12
    -2 -10 -12
    2 10 12
    2 10 12
    -3 -10 -12
    3 10 12
    3 10 12
    -4 -10 -12
    4 10 12
    4 10 12
    0 3 -13
    0 -3 13
    -1 3 -13
    1 -3 13
    -2 3 -13
    2 -3 13
    -3 3 -13
    3 -3 13
    -4 3 -13
    4 -3 13
    2 2 -13
    -2 -2 13
    -2 -2 13
    -2 -2 13
    1 2 -13
    -1 -2 13
    0 2 -13
    0 -2 13
    -1 2 -13
    1 -2 13
    -2 2 -13
    2 -2 13
    -3 2 -13
    3 -2 13
    -4 2 -13
    4 -2 13
    -5 2 -13
    5 -2 13
    2 1 -13
    -2 -1 13
    -2 -1 13
    -2 -1 13
    1 1 -13
    -1 -1 13
    0 1 -13
    0 -1 13
    -1 1 -13
    1 -1 13
    -2 1 -13
    2 -1 13
    -3 1 -13
    3 -1 13
    -4 1 -13
    -4 1 -13
    4 -1 13
    -5 1 -13
    5 -1 13
    -6 1 -13
    6 -1 13
    3 0 -13
    -3 0 13
    -3 0 13
    -3 0 13
    2 0 -13
    -2 0 13
    -2 0 13
    -2 0 13
    1 0 -13
    -1 0 13
    0 0 -13
    0 0 13
    -1 0 -13
    1 0 13
    -2 0 -13
    2 0 13
    -3 0 -13
    -3 0 -13
    3 0 13
    -4 0 -13
    4 0 13
    -5 0 -13
    5 0 13
    -6 0 -13
    6 0 13
    7 0 13
    3 -1 -13
    -3 1 13
    -3 1 13
    -3 1 13
    2 -1 -13
    -2 1 13
    -2 1 13
    -2 1 13
    1 -1 -13
    -1 1 13
    -1 1 13
    0 -1 -13
    0 1 13
    -1 -1 -13
    1 1 13
    -2 -1 -13
    -2 -1 -13
    2 1 13
    -3 -1 -13
    3 1 13
    -4 -1 -13
    4 1 13
    -5 -1 -13
    5 1 13
    -6 -1 -13
    6 1 13
    -7 -1 -13
    7 1 13
    7 1 13
    4 -2 -13
    -4 2 13
    -4 2 13
    -4 2 13
    3 -2 -13
    -3 2 13
    -3 2 13
    -3 2 13
    2 -2 -13
    -2 2 13
    -2 2 13
    -2 2 13
    1 -2 -13
    -1 2 13
    -1 2 13
    0 -2 -13
    0 2 13
    -1 -2 -13
    -1 -2 -13
    1 2 13
    -2 -2 -13
    -2 -2 -13
    2 2 13
    -3 -2 -13
    3 2 13
    -4 -2 -13
    4 2 13
    -5 -2 -13
    5 2 13
    -6 -2 -13
    6 2 13
    6 2 13
    -7 -2 -13
    7 2 13
    7 2 13
    -4 3 13
    -4 3 13
    3 -3 -13
    -3 3 13
    -3 3 13
    -3 3 13
    2 -3 -13
    -2 3 13
    -2 3 13
    -2 3 13
    1 -3 -13
    -1 3 13
    -1 3 13
    0 -3 -13
    0 -3 -13
    0 3 13
    -1 -3 -13
    -1 -3 -13
    1 3 13
    -2 -3 -13
    2 3 13
    -3 -3 -13
    3 3 13
    -4 -3 -13
    4 3 13
    -5 -3 -13
    5 3 13
    -6 -3 -13
    6 3 13
    6 3 13
    -7 -3 -13
    7 3 13
    7 3 13
    -4 4 13
    -4 4 13
    -3 4 13
    -3 4 13
    2 -4 -13
    -2 4 13
    -2 4 13
    -2 4 13
    1 -4 -13
    1 -4 -13
    -1 4 13
    -1 4 13
    0 -4 -13
    0 4 13
    -1 -4 -13
    1 4 13
    -2 -4 -13
    2 4 13
    -3 -4 -13
    3 4 13
    -4 -4 -13
    4 4 13
    -5 -4 -13
    5 4 13
    5 4 13
    -6 -4 -13
    6 4 13
    6 4 13
    -7 -4 -13
    7 4 13
    7 4 13
    7 4 13
    -3 5 13
    -3 5 13
    2 -5 -13
    -2 5 13
    -2 5 13
    1 -5 -13
    -1 5 13
    -1 5 13
    0 -5 -13
    0 5 13
    0 5 13
    -1 -5 -13
    1 5 13
    -2 -5 -13
    2 5 13
    -3 -5 -13
    3 5 13
    -4 -5 -13
    4 5 13
    4 5 13
    -5 -5 -13
    5 5 13
    5 5 13
    -6 -5 -13
    6 5 13
    6 5 13
    -7 -5 -13
    7 5 13
    7 5 13
    7 5 13
    -3 6 13
    -3 6 13
    2 -6 -13
    -2 6 13
    1 -6 -13
    -1 6 13
    0 -6 -13
    0 6 13
    0 6 13
    -1 -6 -13
    1 6 13
    -2 -6 -13
    2 6 13
    -3 -6 -13
    3 6 13
    -4 -6 -13
    4 6 13
    4 6 13
    -5 -6 -13
    5 6 13
    5 6 13
    -6 -6 -13
    6 6 13
    6 6 13
    -7 -6 -13
    7 6 13
    7 6 13
    7 6 13
    3 -7 -13
    -3 7 13
    -3 7 13
    2 -7 -13
    -2 7 13
    1 -7 -13
    -1 7 13
    0 -7 -13
    0 7 13
    -1 -7 -13
    1 7 13
    1 7 13
    -2 -7 -13
    2 7 13
    -3 -7 -13
    3 7 13
    3 7 13
    -4 -7 -13
    4 7 13
    4 7 13
    -5 -7 -13
    5 7 13
    5 7 13
    -6 -7 -13
    6 7 13
    6 7 13
    2 -8 -13
    -2 8 13
    1 -8 -13
    -1 8 13
    0 -8 -13
    0 8 13
    -1 -8 -13
    1 8 13
    -2 -8 -13
    2 8 13
    2 8 13
    2 8 13
    -3 -8 -13
    3 8 13
    3 8 13
    -4 -8 -13
    4 8 13
    4 8 13
    -5 -8 -13
    5 8 13
    5 8 13
    1 -9 -13
    -1 9 13
    0 -9 -13
    0 9 13
    -1 -9 -13
    1 9 13
    -2 -9 -13
    2 9 13
    2 9 13
    -3 -9 -13
    3 9 13
    3 9 13
    3 9 13
    -4 -9 -13
    4 9 13
    4 9 13
    0 1 -14
    0 -1 14
    -1 1 -14
    1 -1 14
    -2 1 -14
    2 -1 14
    -3 1 -14
    3 -1 14
    4 -1 14
    1 0 -14
    -1 0 14
    -1 0 14
    0 0 -14
    0 0 14
    -1 0 -14
    1 0 14
    -2 0 -14
    2 0 14
    -3 0 -14
    3 0 14
    -4 0 -14
    4 0 14
    -5 0 -14
    5 0 14
    -2 1 14
    -2 1 14
    1 -1 -14
    -1 1 14
    -1 1 14
    0 -1 -14
    0 1 14
    -1 -1 -14
    1 1 14
    -2 -1 -14
    2 1 14
    -3 -1 -14
    3 1 14
    -4 -1 -14
    4 1 14
    -5 -1 -14
    5 1 14
    2 -2 -14
    -2 2 14
    -2 2 14
    1 -2 -14
    -1 2 14
    -1 2 14
    0 -2 -14
    0 2 14
    -1 -2 -14
    1 2 14
    -2 -2 -14
    2 2 14
    -3 -2 -14
    3 2 14
    -4 -2 -14
    4 2 14
    -5 -2 -14
    5 2 14
    -6 -2 -14
    6 2 14
    2 -3 -14
    -2 3 14
    -2 3 14
    1 -3 -14
    -1 3 14
    -1 3 14
    0 -3 -14
    0 3 14
    -1 -3 -14
    1 3 14
    -2 -3 -14
    2 3 14
    -3 -3 -14
    3 3 14
    -4 -3 -14
    4 3 14
    -5 -3 -14
    5 3 14
    -6 -3 -14
    6 3 14
    2 -4 -14
    -2 4 14
    -2 4 14
    1 -4 -14
    -1 4 14
    -1 4 14
    0 -4 -14
    0 4 14
    0 4 14
    -1 -4 -14
    1 4 14
    -2 -4 -14
    2 4 14
    -3 -4 -14
    3 4 14
    -4 -4 -14
    4 4 14
    -5 -4 -14
    5 4 14
    -6 -4 -14
    -2 5 14
    1 -5 -14
    -1 5 14
    -1 5 14
    0 -5 -14
    0 5 14
    0 5 14
    -1 -5 -14
    1 5 14
    -2 -5 -14
    2 5 14
    -3 -5 -14
    3 5 14
    -4 -5 -14
    -5 -5 -14
    5 5 14
    -6 -5 -14
    6 5 14
    6 5 14
    1 -6 -14
    -1 6 14
    0 -6 -14
    0 6 14
    0 6 14
    -1 -6 -14
    1 6 14
    1 6 14
    -2 -6 -14
    2 6 14
    -3 -6 -14
    3 6 14
    -4 -6 -14
    4 6 14
    -5 -6 -14
    5 6 14
    5 6 14
    1 -7 -14
    -1 7 14
    0 -7 -14
    0 7 14
    -1 -7 -14
    1 7 14
    1 7 14
    -2 -7 -14
    2 7 14
    -3 -7 -14
    3 7 14
    -4 -7 -14
    4 7 14
    -1 -8 -14
    1 8 14
    -2 -8 -14
    2 8 14
    2 8 14
    -3 -8 -14
    3 8 14
    -1 -2 -15
    1 2 15
    2 2 15
    -3 -2 -15
    3 2 15
    1 3 15
    -2 -3 -15
    2 3 15
    -3 -3 -15
    3 3 15
    -1 -4 -15
    1 4 15
    -2 -4 -15
    2 4 15
    -3 -4 -15
    3 4 15
    -1 -5 -15
    1 5 15
    -2 -5 -15
    2 5 15
    -3 -5 -15
    3 5 15
_diffrn_reflns_number     18775
_diffrn_reflns_av_R_equivalents     0.0334
_diffrn_reflns_av_unetI/netI     0.0315
_diffrn_reflns_theta_min     1.840
_diffrn_reflns_theta_max     27.613
_diffrn_reflns_theta_full     25.242
_diffrn_measured_fraction_theta_max     0.994
_diffrn_measured_fraction_theta_full     0.998
_diffrn_reflns_limit_h_min     -11
_diffrn_reflns_limit_h_max     11
_diffrn_reflns_limit_k_min     -13
_diffrn_reflns_limit_k_max     13
_diffrn_reflns_limit_l_min     -15
_diffrn_reflns_limit_l_max     15
_diffrn_standards_number     'not measured'
_diffrn_standards_interval_count     'not measured'
_diffrn_standards_decay_%     'not measured'
_refine_special_details     ?
_reflns_number_total     4693
_reflns_number_gt     3780
_reflns_threshold_expression     'I > 2\s(I)'
_refine_ls_structure_factor_coef     Fsqd
_refine_ls_matrix_type     full
_refine_ls_R_factor_all     0.0521
_refine_ls_R_factor_gt     0.0389
_refine_ls_wR_factor_gt     0.0964
_refine_ls_wR_factor_ref     0.1022
_refine_ls_goodness_of_fit_ref     1.050
_refine_ls_restrained_S_all     0.894
_refine_ls_number_reflns     4693
_refine_ls_number_parameters     584
_refine_ls_number_restraints     1806
_refine_ls_hydrogen_treatment     mixed
_refine_ls_weighting_scheme     calc
_refine_ls_weighting_details
              'w=1/[\s^2^(Fo^2^)+(0.0501P)^2^+0.3475P] where P=(Fo^2^+2Fc^2^)/3'
_atom_sites_solution_hydrogens     mixed
_atom_sites_solution_primary     dual
_atom_sites_solution_secondary     ?
_refine_ls_shift/su_max     0.001
_refine_ls_shift/su_mean     0.000
_refine_diff_density_max     0.359
_refine_diff_density_min     -0.232
_refine_ls_extinction_method     none
_refine_ls_extinction_coef     .
loop_
    _atom_type_symbol
    _atom_type_description
    _atom_type_scat_dispersion_real
    _atom_type_scat_dispersion_imag
    _atom_type_scat_source
    'C' 'C' 0.0033 0.0016
                         'International Tables Vol C Tables 4.2.6.8 and 6.1.1.4'
    'H' 'H' 0.0000 0.0000
                         'International Tables Vol C Tables 4.2.6.8 and 6.1.1.4'
    'N' 'N' 0.0061 0.0033
                         'International Tables Vol C Tables 4.2.6.8 and 6.1.1.4'
    'O' 'O' 0.0106 0.0060
                         'International Tables Vol C Tables 4.2.6.8 and 6.1.1.4'
_computing_data_collection
;
APEX2 (Bruker, 2016)
;
_computing_cell_refinement
;
SAINT (Bruker, 2016)
;
_computing_data_reduction
;
SAINT (Bruker, 2016)
;
_computing_structure_solution
;
<i>SHELXT2018/2</i> (Sheldrick, 2015a)
;
_computing_structure_refinement
;
<i>SHELXL2018/3</i> (Sheldrick, 2015b)
;
_computing_molecular_graphics
;
Olex2 1.5 (Dolomanov <i>et al.</i>,  2009)
;
_computing_publication_material
;
Olex2 1.5 (Dolomanov <i>et al.</i>,  2009)
;
loop_
    _atom_site_type_symbol
    _atom_site_label
    _atom_site_fract_x
    _atom_site_fract_y
    _atom_site_fract_z
    _atom_site_U_iso_or_equiv
    _atom_site_adp_type
    _atom_site_calc_flag
    _atom_site_occupancy
    _atom_site_disorder_assembly
    _atom_site_disorder_group
    O O1A 0.63437(13) 0.63491(11) 0.46926(9) 0.0164(2) Uani d 0.9099(9) A 1
    O O2A 0.43997(12) 0.69982(11) 0.59090(10) 0.0191(3) Uani d 0.9099(9) A 1
    O O3A 0.29536(12) 0.41347(12) 1.00672(10) 0.0186(3) Uani d 0.9099(9) A 1
    O O4A 0.44291(12) 0.24354(10) 1.08539(9) 0.0176(2) Uani d 0.9099(9) A 1
    O O5A 0.88019(13) 0.11476(11) 0.80957(10) 0.0217(3) Uani d 0.9099(9) A 1
    O O6A 0.92786(12) 0.22264(11) 0.61337(9) 0.0190(2) Uani d 0.9099(9) A 1
    C C1A 0.54608(16) 0.62073(15) 0.56953(14) 0.0130(3) Uani d 0.9099(9) A 1
    C C2A 0.41160(18) 0.33842(14) 1.00035(14) 0.0127(3) Uani d 0.9099(9) A 1
    C C3A 0.85593(17) 0.20775(15) 0.71862(13) 0.0137(3) Uani d 0.9099(9) A 1
    C C4A 0.57684(18) 0.50083(14) 0.67027(14) 0.0118(3) Uani d 0.9099(9) A 1
    C C5A 0.48727(17) 0.47639(15) 0.78478(14) 0.0119(3) Uani d 0.9099(9) A 1
    H H5A 0.405067 0.535044 0.799311 0.014 Uiso calc 0.9099(9) A 1
    C C6A 0.51636(17) 0.36719(16) 0.87845(13) 0.0114(3) Uani d 0.9099(9) A 1
    C C7A 0.63867(18) 0.28287(15) 0.85651(14) 0.0115(3) Uani d 0.9099(9) A 1
    H H7A 0.661151 0.209755 0.920485 0.014 Uiso calc 0.9099(9) A 1
    C C8A 0.72825(16) 0.30428(15) 0.74229(14) 0.0117(3) Uani d 0.9099(9) A 1
    C C9A 0.69628(17) 0.41354(15) 0.64951(13) 0.0120(3) Uani d 0.9099(9) A 1
    H H9A 0.756694 0.428611 0.571195 0.014 Uiso calc 0.9099(9) A 1
    N N1A 0.36212(15) 0.17449(12) 0.73067(12) 0.0148(3) Uani d 0.9099(9) A 1
    H H1A 0.367(2) 0.2355(15) 0.6605(11) 0.022 Uiso d 0.9099(9) A 1
    N N2A 0.4159(3) -0.0048(2) 0.86170(16) 0.0140(4) Uani d 0.9099(9) A 1
    H H2A 0.4619(19) -0.0805(12) 0.8884(16) 0.021 Uiso d 0.9099(9) A 1
    C C10A 0.5638(2) 0.03092(17) 0.65126(16) 0.0202(4) Uani d 0.9099(9) A 1
    H H10A 0.534175 -0.053945 0.639115 0.030 Uiso calc 0.9099(9) A 1
    H H10B 0.664662 0.021176 0.675921 0.030 Uiso calc 0.9099(9) A 1
    H H10C 0.568484 0.102221 0.575648 0.030 Uiso calc 0.9099(9) A 1
    C C11A 0.44916(16) 0.06610(14) 0.74657(13) 0.0135(3) Uani d 0.9099(9) A 1
    C C12A 0.30468(17) 0.06181(15) 0.92221(14) 0.0162(3) Uani d 0.9099(9) A 1
    H H12A 0.260489 0.034459 1.005449 0.019 Uiso calc 0.9099(9) A 1
    C C13A 0.27126(19) 0.17348(17) 0.83954(15) 0.0167(3) Uani d 0.9099(9) A 1
    H H13A 0.198107 0.239584 0.853903 0.020 Uiso calc 0.9099(9) A 1
    N N3A 0.06717(14) 0.90954(13) 0.81578(12) 0.0147(3) Uani d 0.9099(9) A 1
    H H3A 0.0060(18) 0.9796(14) 0.8066(17) 0.022 Uiso d 0.9099(9) A 1
    N N4A 0.2353(4) 0.7711(3) 0.7613(2) 0.0136(4) Uani d 0.9099(9) A 1
    H H4A 0.3034(17) 0.7388(18) 0.7122(14) 0.020 Uiso d 0.9099(9) A 1
    C C14A 0.1663(2) 0.96187(19) 0.59451(15) 0.0167(4) Uani d 0.9099(9) A 1
    H H14A 0.268061 1.003764 0.565408 0.025 Uiso calc 0.9099(9) A 1
    H H14B 0.087809 1.031841 0.589348 0.025 Uiso calc 0.9099(9) A 1
    H H14C 0.149788 0.903210 0.544569 0.025 Uiso calc 0.9099(9) A 1
    C C15A 0.15618(17) 0.88171(15) 0.72134(13) 0.0130(3) Uani d 0.9099(9) A 1
    C C16A 0.09140(19) 0.81487(18) 0.91902(16) 0.0165(4) Uani d 0.9099(9) A 1
    H H16A 0.043111 0.811425 0.999237 0.020 Uiso calc 0.9099(9) A 1
    C C17A 0.19652(17) 0.72754(15) 0.88554(13) 0.0151(3) Uani d 0.9099(9) A 1
    H H17A 0.235948 0.651262 0.937315 0.018 Uiso calc 0.9099(9) A 1
    N N5A 0.90654(15) 0.58146(13) 0.80199(12) 0.0159(3) Uani d 0.9099(9) A 1
    H H5AA 0.8356(17) 0.5879(19) 0.8618(13) 0.024 Uiso d 0.9099(9) A 1
    N N6A 1.0223(4) 0.6183(3) 0.61691(17) 0.0158(5) Uani d 0.9099(9) A 1
    H H6A 1.047(2) 0.6590(17) 0.5401(9) 0.024 Uiso d 0.9099(9) A 1
    C C18A 0.8036(2) 0.77104(17) 0.65572(15) 0.0173(4) Uani d 0.9099(9) A 1
    H H18A 0.775661 0.772415 0.577879 0.026 Uiso calc 0.9099(9) A 1
    H H18B 0.854750 0.855706 0.648619 0.026 Uiso calc 0.9099(9) A 1
    H H18C 0.710800 0.760067 0.717405 0.026 Uiso calc 0.9099(9) A 1
    C C19A 0.90804(17) 0.65821(15) 0.69068(14) 0.0140(3) Uani d 0.9099(9) A 1
    C C20A 1.09638(18) 0.51212(15) 0.68442(14) 0.0183(3) Uani d 0.9099(9) A 1
    H H20A 1.181907 0.464382 0.655269 0.022 Uiso calc 0.9099(9) A 1
    C C21A 1.0234(2) 0.48953(18) 0.79978(15) 0.0186(4) Uani d 0.9099(9) A 1
    H H21A 1.048088 0.422387 0.867299 0.022 Uiso calc 0.9099(9) A 1
    O O1B 0.3361(14) 0.3467(11) 1.0512(9) 0.021(2) Uani d 0.0901(9) A 2
    O O2B 0.2768(12) 0.5341(10) 0.9276(9) 0.019(2) Uani d 0.0901(9) A 2
    O O3B 0.5623(13) 0.6743(11) 0.5010(11) 0.019(2) Uani d 0.0901(9) A 2
    O O4B 0.7474(12) 0.5493(10) 0.4393(8) 0.0185(19) Uani d 0.0901(9) A 2
    O O5B 0.9052(12) 0.1340(12) 0.7314(10) 0.022(2) Uani d 0.0901(9) A 2
    O O6B 0.7760(13) 0.0691(10) 0.9168(8) 0.0217(3) Uani d 0.0901(9) A 2
    C C1B 0.3620(15) 0.4349(12) 0.9506(10) 0.0154(17) Uani d 0.0901(9) A 2
    C C2B 0.6491(15) 0.5726(12) 0.5215(9) 0.0155(17) Uani d 0.0901(9) A 2
    C C3B 0.8013(15) 0.1528(11) 0.8159(9) 0.0155(15) Uani d 0.0901(9) A 2
    C C4B 0.4914(16) 0.4160(15) 0.8519(11) 0.0139(15) Uani d 0.0901(9) A 2
    C C5B 0.5144(17) 0.4987(15) 0.7351(10) 0.0130(15) Uani d 0.0901(9) A 2
    H H5B 0.450408 0.574762 0.715534 0.016 Uiso calc 0.0901(9) A 2
    C C6B 0.6278(17) 0.4738(13) 0.6461(9) 0.0118(3) Uani d 0.0901(9) A 2
    C C7B 0.7185(17) 0.3616(13) 0.6748(11) 0.0120(3) Uani d 0.0901(9) A 2
    H H7B 0.795895 0.343054 0.613952 0.014 Uiso calc 0.0901(9) A 2
    C C8B 0.6991(17) 0.2759(13) 0.7898(11) 0.0143(14) Uani d 0.0901(9) A 2
    C C9B 0.5855(17) 0.3057(15) 0.8771(12) 0.0140(15) Uani d 0.0901(9) A 2
    H H9B 0.571941 0.248118 0.956982 0.017 Uiso calc 0.0901(9) A 2
    N N1B 0.8512(14) 0.6448(12) 0.7625(10) 0.0162(15) Uani d 0.0901(9) A 2
    H H1B 0.794429 0.643147 0.832866 0.019 Uiso calc 0.0901(9) A 2
    N N2B 1.022(4) 0.596(3) 0.6250(14) 0.0151(19) Uani d 0.0901(9) A 2
    H H2B 1.099861 0.555833 0.590398 0.018 Uiso calc 0.0901(9) A 2
    C C10B 1.027(3) 0.459(2) 0.8362(16) 0.0186(4) Uani d 0.0901(9) A 2
    H H10D 0.973669 0.462481 0.916474 0.028 Uiso calc 0.0901(9) A 2
    H H10E 1.136675 0.473684 0.829447 0.028 Uiso calc 0.0901(9) A 2
    H H10F 1.009621 0.370858 0.824488 0.028 Uiso calc 0.0901(9) A 2
    C C11B 0.9660(16) 0.5645(13) 0.7432(11) 0.0172(16) Uani d 0.0901(9) A 2
    C C12B 0.9386(16) 0.7024(13) 0.5652(10) 0.0168(18) Uani d 0.0901(9) A 2
    H H12B 0.951250 0.744914 0.481027 0.020 Uiso calc 0.0901(9) A 2
    C C13B 0.8361(19) 0.7308(16) 0.6542(11) 0.0144(18) Uani d 0.0901(9) A 2
    H H13B 0.763155 0.801145 0.643027 0.017 Uiso calc 0.0901(9) A 2
    N N3B 0.9101(15) 0.0588(12) 1.2644(10) 0.020(2) Uani d 0.0901(9) A 2
    H H3B 0.972182 -0.007821 1.255590 0.024 Uiso calc 0.0901(9) A 2
    N N4B 0.780(5) 0.241(3) 1.224(2) 0.020(3) Uani d 0.0901(9) A 2
    H H4B 0.741883 0.315890 1.182443 0.024 Uiso calc 0.0901(9) A 2
    C C14B 0.967(2) 0.2003(19) 1.0515(11) 0.019(3) Uani d 0.0901(9) A 2
    H H14D 0.990040 0.116708 1.028014 0.029 Uiso calc 0.0901(9) A 2
    H H14E 1.061878 0.250271 1.041044 0.029 Uiso calc 0.0901(9) A 2
    H H14F 0.897947 0.255024 1.000667 0.029 Uiso calc 0.0901(9) A 2
    C C15B 0.8916(17) 0.1686(14) 1.1790(10) 0.019(2) Uani d 0.0901(9) A 2
    C C16B 0.817(2) 0.0660(16) 1.3684(11) 0.017(3) Uani d 0.0901(9) A 2
    H H16B 0.811200 0.001269 1.444487 0.020 Uiso calc 0.0901(9) A 2
    C C17B 0.7345(17) 0.1797(14) 1.3463(12) 0.021(2) Uani d 0.0901(9) A 2
    H H17B 0.661054 0.210989 1.402322 0.025 Uiso calc 0.0901(9) A 2
    N N5B 0.4442(13) 0.1450(11) 0.6925(9) 0.0148(3) Uani d 0.0901(9) A 2
    H H5BA 0.437910 0.215239 0.631013 0.018 Uiso calc 0.0901(9) A 2
    N N6B 0.410(3) 0.013(3) 0.8728(14) 0.016(2) Uani d 0.0901(9) A 2
    H H6B 0.376045 -0.018373 0.950791 0.019 Uiso calc 0.0901(9) A 2
    C C18B 0.2189(18) 0.1957(19) 0.8343(17) 0.0167(3) Uani d 0.0901(9) A 2
    H H18D 0.236520 0.290934 0.791949 0.025 Uiso calc 0.0901(9) A 2
    H H18E 0.204232 0.184000 0.921700 0.025 Uiso calc 0.0901(9) A 2
    H H18F 0.127233 0.164192 0.813587 0.025 Uiso calc 0.0901(9) A 2
    C C19B 0.3520(14) 0.1176(14) 0.7978(11) 0.0169(16) Uani d 0.0901(9) A 2
    C C20B 0.5330(16) -0.0392(13) 0.8061(11) 0.0171(18) Uani d 0.0901(9) A 2
    H H20B 0.590742 -0.117429 0.833557 0.021 Uiso calc 0.0901(9) A 2
    C C21B 0.5516(18) 0.0457(15) 0.6950(11) 0.0161(18) Uani d 0.0901(9) A 2
    H H21B 0.627299 0.038191 0.628490 0.019 Uiso calc 0.0901(9) A 2
loop_
    _atom_site_aniso_label
    _atom_site_aniso_U_11
    _atom_site_aniso_U_22
    _atom_site_aniso_U_33
    _atom_site_aniso_U_12
    _atom_site_aniso_U_13
    _atom_site_aniso_U_23
    O1A 0.0192(6) 0.0154(6) 0.0093(5) 0.0061(5) 0.0031(4) 0.0011(5)
    O2A 0.0218(6) 0.0166(5) 0.0133(5) 0.0117(4) 0.0018(4) 0.0003(4)
    O3A 0.0199(6) 0.0180(6) 0.0116(6) 0.0103(5) 0.0034(5) 0.0007(5)
    O4A 0.0213(5) 0.0157(5) 0.0098(5) 0.0077(4) 0.0022(4) 0.0025(4)
    O5A 0.0259(6) 0.0188(6) 0.0132(6) 0.0139(5) 0.0021(5) 0.0020(5)
    O6A 0.0214(6) 0.0192(5) 0.0115(5) 0.0094(4) 0.0033(4) -0.0011(4)
    C1A 0.0153(7) 0.0112(7) 0.0107(8) 0.0028(6) -0.0008(6) -0.0015(6)
    C2A 0.0148(7) 0.0111(7) 0.0110(7) 0.0030(6) -0.0009(6) -0.0023(6)
    C3A 0.0163(7) 0.0117(7) 0.0113(7) 0.0037(6) -0.0015(6) -0.0012(6)
    C4A 0.0139(8) 0.0098(7) 0.0097(7) 0.0027(5) -0.0005(6) -0.0009(5)
    C5A 0.0128(7) 0.0110(7) 0.0102(8) 0.0041(6) -0.0001(6) -0.0020(6)
    C6A 0.0130(7) 0.0102(7) 0.0100(7) 0.0019(6) -0.0001(6) -0.0024(6)
    C7A 0.0145(8) 0.0085(7) 0.0098(7) 0.0029(6) -0.0020(6) 0.0000(5)
    C8A 0.0119(7) 0.0109(7) 0.0111(8) 0.0029(6) -0.0001(6) -0.0024(6)
    C9A 0.0140(7) 0.0113(7) 0.0081(7) 0.0030(6) 0.0006(5) -0.0005(6)
    N1A 0.0186(6) 0.0116(6) 0.0115(6) 0.0030(5) -0.0014(5) 0.0002(5)
    N2A 0.0175(7) 0.0101(9) 0.0123(7) 0.0037(6) -0.0013(6) -0.0008(6)
    C10A 0.0218(8) 0.0188(8) 0.0145(8) 0.0073(6) 0.0036(7) -0.0006(7)
    C11A 0.0152(7) 0.0114(7) 0.0121(7) 0.0019(5) -0.0016(6) -0.0007(6)
    C12A 0.0185(7) 0.0139(7) 0.0146(7) 0.0016(6) 0.0004(6) -0.0034(6)
    C13A 0.0185(9) 0.0135(8) 0.0149(7) 0.0041(6) 0.0020(7) -0.0024(6)
    N3A 0.0150(6) 0.0129(6) 0.0149(7) 0.0057(5) -0.0006(5) -0.0036(5)
    N4A 0.0144(10) 0.0119(9) 0.0128(9) 0.0046(8) 0.0003(7) -0.0028(6)
    C14A 0.0193(8) 0.0161(9) 0.0114(8) 0.0048(6) -0.0003(7) -0.0003(7)
    C15A 0.0128(7) 0.0117(7) 0.0140(8) 0.0020(6) -0.0019(6) -0.0031(6)
    C16A 0.0174(8) 0.0161(8) 0.0135(8) 0.0026(7) 0.0006(6) -0.0024(7)
    C17A 0.0180(7) 0.0137(7) 0.0121(7) 0.0027(6) -0.0022(6) -0.0014(6)
    N5A 0.0177(7) 0.0157(6) 0.0110(6) 0.0033(5) 0.0037(5) -0.0023(5)
    N6A 0.0184(7) 0.0145(13) 0.0105(7) 0.0027(8) 0.0032(6) -0.0008(6)
    C18A 0.0162(8) 0.0148(8) 0.0176(8) 0.0039(6) -0.0001(6) -0.0010(6)
    C19A 0.0146(7) 0.0130(7) 0.0131(7) -0.0002(6) 0.0009(6) -0.0036(6)
    C20A 0.0202(8) 0.0145(7) 0.0165(8) 0.0056(6) 0.0015(6) -0.0019(6)
    C21A 0.0225(7) 0.0150(9) 0.0137(9) 0.0063(7) 0.0004(8) 0.0005(7)
    O1B 0.021(4) 0.017(4) 0.016(4) 0.009(4) 0.006(4) 0.000(3)
    O2B 0.024(4) 0.020(4) 0.009(4) 0.009(3) 0.002(3) -0.002(3)
    O3B 0.022(4) 0.019(4) 0.007(4) 0.004(3) 0.003(4) 0.005(3)
    O4B 0.025(4) 0.016(4) 0.007(3) 0.004(3) 0.002(3) 0.004(3)
    O5B 0.027(4) 0.014(4) 0.015(4) 0.010(3) 0.001(3) 0.007(3)
    O6B 0.0259(6) 0.0188(6) 0.0132(6) 0.0139(5) 0.0021(5) 0.0020(5)
    C1B 0.018(3) 0.014(3) 0.012(3) 0.003(3) 0.001(3) -0.001(3)
    C2B 0.019(3) 0.014(3) 0.010(3) 0.003(3) 0.001(2) 0.001(2)
    C3B 0.018(3) 0.013(2) 0.012(2) 0.005(2) -0.001(2) 0.001(2)
    C4B 0.017(2) 0.012(2) 0.009(2) 0.006(2) 0.001(2) 0.001(2)
    C5B 0.017(2) 0.011(2) 0.008(2) 0.003(2) 0.000(2) 0.001(2)
    C6B 0.0139(8) 0.0098(7) 0.0097(7) 0.0027(5) -0.0005(6) -0.0009(5)
    C7B 0.0140(7) 0.0113(7) 0.0081(7) 0.0030(6) 0.0006(5) -0.0005(6)
    C8B 0.018(2) 0.012(2) 0.009(2) 0.005(2) 0.001(2) 0.001(2)
    C9B 0.017(2) 0.013(2) 0.009(2) 0.005(2) 0.001(2) -0.001(2)
    N1B 0.020(3) 0.015(3) 0.009(3) 0.003(2) 0.001(2) 0.002(2)
    N2B 0.019(3) 0.013(3) 0.010(3) 0.003(3) 0.003(3) -0.002(3)
    C10B 0.0225(7) 0.0150(9) 0.0137(9) 0.0063(7) 0.0004(8) 0.0005(7)
    C11B 0.019(3) 0.015(3) 0.012(3) 0.003(2) 0.003(2) 0.001(2)
    C12B 0.020(3) 0.013(3) 0.012(3) 0.005(3) 0.001(3) 0.001(3)
    C13B 0.018(3) 0.012(3) 0.009(3) 0.002(3) 0.002(3) 0.001(3)
    N3B 0.027(5) 0.019(4) 0.013(4) 0.007(4) 0.005(4) -0.009(3)
    N4B 0.023(5) 0.015(4) 0.018(4) 0.009(4) 0.002(4) -0.003(4)
    C14B 0.025(6) 0.014(5) 0.014(4) 0.008(5) 0.001(4) 0.001(4)
    C15B 0.022(4) 0.016(4) 0.015(4) 0.006(3) 0.002(3) -0.006(3)
    C16B 0.021(5) 0.016(5) 0.013(5) 0.008(4) 0.000(4) -0.006(4)
    C17B 0.024(5) 0.018(4) 0.015(4) 0.011(4) 0.003(4) -0.001(4)
    N5B 0.0186(6) 0.0116(6) 0.0115(6) 0.0030(5) -0.0014(5) 0.0002(5)
    N6B 0.020(3) 0.013(3) 0.010(3) 0.003(3) -0.001(3) 0.003(3)
    C18B 0.0185(9) 0.0135(8) 0.0149(7) 0.0041(6) 0.0020(7) -0.0024(6)
    C19B 0.019(3) 0.013(3) 0.013(3) 0.004(2) 0.000(2) 0.003(2)
    C20B 0.020(3) 0.015(3) 0.012(3) 0.004(3) 0.002(3) 0.002(3)
    C21B 0.021(3) 0.012(3) 0.011(3) 0.004(3) 0.002(3) 0.001(3)
_geom_special_details
;
 All esds (except the esd in the dihedral angle between two l.s. planes)
 are estimated using the full covariance matrix.  The cell esds are taken
 into account individually in the estimation of esds in distances, angles
 and torsion angles; correlations between esds in cell parameters are only
 used when they are defined by crystal symmetry.  An approximate (isotropic)
 treatment of cell esds is used for estimating esds involving l.s. planes.
;
loop_
    _geom_bond_atom_site_label_1
    _geom_bond_atom_site_label_2
    _geom_bond_site_symmetry_2
    _geom_bond_distance
    _geom_bond_publ_flag
    O1A C1A . 1.2629(18) ?
    O2A C1A . 1.2565(17) ?
    O3A C2A . 1.2674(17) ?
    O4A C2A . 1.2534(17) ?
    O5A C3A . 1.2677(18) ?
    O6A C3A . 1.2519(18) ?
    C1A C4A . 1.513(2) ?
    C2A C6A . 1.516(2) ?
    C3A C8A . 1.5159(19) ?
    C4A C5A . 1.392(2) ?
    C4A C9A . 1.3936(19) ?
    C5A H5A . 0.9500 ?
    C5A C6A . 1.394(2) ?
    C6A C7A . 1.395(2) ?
    C7A H7A . 0.9500 ?
    C7A C8A . 1.391(2) ?
    C8A C9A . 1.395(2) ?
    C9A H9A . 0.9500 ?
    N1A H1A . 0.883(9) ?
    N1A C11A . 1.3234(18) ?
    N1A C13A . 1.376(2) ?
    N2A H2A . 0.873(9) ?
    N2A C11A . 1.331(2) ?
    N2A C12A . 1.381(2) ?
    C10A H10A . 0.9800 ?
    C10A H10B . 0.9800 ?
    C10A H10C . 0.9800 ?
    C10A C11A . 1.480(2) ?
    C12A H12A . 0.9500 ?
    C12A C13A . 1.349(2) ?
    C13A H13A . 0.9500 ?
    N3A H3A . 0.881(9) ?
    N3A C15A . 1.3287(19) ?
    N3A C16A . 1.375(2) ?
    N4A H4A . 0.877(9) ?
    N4A C15A . 1.333(2) ?
    N4A C17A . 1.381(3) ?
    C14A H14A . 0.9800 ?
    C14A H14B . 0.9800 ?
    C14A H14C . 0.9800 ?
    C14A C15A . 1.476(2) ?
    C16A H16A . 0.9500 ?
    C16A C17A . 1.352(2) ?
    C17A H17A . 0.9500 ?
    N5A H5AA . 0.868(9) ?
    N5A C19A . 1.324(2) ?
    N5A C21A . 1.378(2) ?
    N6A H6A . 0.873(9) ?
    N6A C19A . 1.337(2) ?
    N6A C20A . 1.383(2) ?
    C18A H18A . 0.9800 ?
    C18A H18B . 0.9800 ?
    C18A H18C . 0.9800 ?
    C18A C19A . 1.473(2) ?
    C20A H20A . 0.9500 ?
    C20A C21A . 1.349(2) ?
    C21A H21A . 0.9500 ?
    O1B C1B . 1.266(9) ?
    O2B C1B . 1.246(9) ?
    O3B C2B . 1.271(9) ?
    O4B C2B . 1.245(9) ?
    O5B C3B . 1.275(9) ?
    O6B C3B . 1.247(9) ?
    C1B C4B . 1.522(9) ?
    C2B C6B . 1.518(9) ?
    C3B C8B . 1.524(8) ?
    C4B C5B . 1.384(9) ?
    C4B C9B . 1.381(9) ?
    C5B H5B . 0.9500 ?
    C5B C6B . 1.382(9) ?
    C6B C7B . 1.383(9) ?
    C7B H7B . 0.9500 ?
    C7B C8B . 1.379(9) ?
    C8B C9B . 1.388(9) ?
    C9B H9B . 0.9500 ?
    N1B H1B . 0.8800 ?
    N1B C11B . 1.313(9) ?
    N1B C13B . 1.360(9) ?
    N2B H2B . 0.8800 ?
    N2B C11B . 1.336(10) ?
    N2B C12B . 1.397(10) ?
    C10B H10D . 0.9800 ?
    C10B H10E . 0.9800 ?
    C10B H10F . 0.9800 ?
    C10B C11B . 1.473(9) ?
    C12B H12B . 0.9500 ?
    C12B C13B . 1.341(9) ?
    C13B H13B . 0.9500 ?
    N3B H3B . 0.8800 ?
    N3B C15B . 1.318(9) ?
    N3B C16B . 1.360(9) ?
    N4B H4B . 0.8800 ?
    N4B C15B . 1.334(9) ?
    N4B C17B . 1.394(10) ?
    C14B H14D . 0.9800 ?
    C14B H14E . 0.9800 ?
    C14B H14F . 0.9800 ?
    C14B C15B . 1.472(9) ?
    C16B H16B . 0.9500 ?
    C16B C17B . 1.347(10) ?
    C17B H17B . 0.9500 ?
    N5B H5BA . 0.8800 ?
    N5B C19B . 1.316(9) ?
    N5B C21B . 1.368(9) ?
    N6B H6B . 0.8800 ?
    N6B C19B . 1.343(10) ?
    N6B C20B . 1.400(10) ?
    C18B H18D . 0.9800 ?
    C18B H18E . 0.9800 ?
    C18B H18F . 0.9800 ?
    C18B C19B . 1.468(9) ?
    C20B H20B . 0.9500 ?
    C20B C21B . 1.341(10) ?
    C21B H21B . 0.9500 ?
loop_
    _geom_angle_atom_site_label_1
    _geom_angle_atom_site_label_2
    _geom_angle_atom_site_label_3
    _geom_angle_site_symmetry_1
    _geom_angle_site_symmetry_3
    _geom_angle
    _geom_angle_publ_flag
    O1A C1A C4A . . 115.95(13) ?
    O2A C1A O1A . . 124.87(15) ?
    O2A C1A C4A . . 119.16(14) ?
    O3A C2A C6A . . 115.77(13) ?
    O4A C2A O3A . . 124.98(15) ?
    O4A C2A C6A . . 119.24(14) ?
    O5A C3A C8A . . 116.00(13) ?
    O6A C3A O5A . . 124.60(14) ?
    O6A C3A C8A . . 119.40(13) ?
    C5A C4A C1A . . 120.71(14) ?
    C5A C4A C9A . . 119.10(13) ?
    C9A C4A C1A . . 120.20(14) ?
    C4A C5A H5A . . 119.5 ?
    C4A C5A C6A . . 121.00(13) ?
    C6A C5A H5A . . 119.5 ?
    C5A C6A C2A . . 119.89(14) ?
    C5A C6A C7A . . 118.99(14) ?
    C7A C6A C2A . . 121.08(14) ?
    C6A C7A H7A . . 119.5 ?
    C8A C7A C6A . . 120.96(13) ?
    C8A C7A H7A . . 119.5 ?
    C7A C8A C3A . . 120.22(13) ?
    C7A C8A C9A . . 119.10(13) ?
    C9A C8A C3A . . 120.67(14) ?
    C4A C9A C8A . . 120.84(13) ?
    C4A C9A H9A . . 119.6 ?
    C8A C9A H9A . . 119.6 ?
    C11A N1A H1A . . 123.1(12) ?
    C11A N1A C13A . . 108.45(13) ?
    C13A N1A H1A . . 128.4(12) ?
    C11A N2A H2A . . 121.3(13) ?
    C11A N2A C12A . . 108.88(14) ?
    C12A N2A H2A . . 129.8(13) ?
    H10A C10A H10B . . 109.5 ?
    H10A C10A H10C . . 109.5 ?
    H10B C10A H10C . . 109.5 ?
    C11A C10A H10A . . 109.5 ?
    C11A C10A H10B . . 109.5 ?
    C11A C10A H10C . . 109.5 ?
    N1A C11A N2A . . 108.61(14) ?
    N1A C11A C10A . . 125.15(14) ?
    N2A C11A C10A . . 126.24(14) ?
    N2A C12A H12A . . 126.8 ?
    C13A C12A N2A . . 106.30(15) ?
    C13A C12A H12A . . 126.8 ?
    N1A C13A H13A . . 126.1 ?
    C12A C13A N1A . . 107.75(14) ?
    C12A C13A H13A . . 126.1 ?
    C15A N3A H3A . . 121.1(12) ?
    C15A N3A C16A . . 108.74(13) ?
    C16A N3A H3A . . 130.1(12) ?
    C15A N4A H4A . . 121.7(13) ?
    C15A N4A C17A . . 108.96(15) ?
    C17A N4A H4A . . 129.2(13) ?
    H14A C14A H14B . . 109.5 ?
    H14A C14A H14C . . 109.5 ?
    H14B C14A H14C . . 109.5 ?
    C15A C14A H14A . . 109.5 ?
    C15A C14A H14B . . 109.5 ?
    C15A C14A H14C . . 109.5 ?
    N3A C15A N4A . . 108.31(15) ?
    N3A C15A C14A . . 125.30(14) ?
    N4A C15A C14A . . 126.38(16) ?
    N3A C16A H16A . . 126.2 ?
    C17A C16A N3A . . 107.51(15) ?
    C17A C16A H16A . . 126.2 ?
    N4A C17A H17A . . 126.8 ?
    C16A C17A N4A . . 106.47(14) ?
    C16A C17A H17A . . 126.8 ?
    C19A N5A H5AA . . 122.0(13) ?
    C19A N5A C21A . . 108.61(13) ?
    C21A N5A H5AA . . 129.1(13) ?
    C19A N6A H6A . . 123.4(13) ?
    C19A N6A C20A . . 108.66(15) ?
    C20A N6A H6A . . 127.8(13) ?
    H18A C18A H18B . . 109.5 ?
    H18A C18A H18C . . 109.5 ?
    H18B C18A H18C . . 109.5 ?
    C19A C18A H18A . . 109.5 ?
    C19A C18A H18B . . 109.5 ?
    C19A C18A H18C . . 109.5 ?
    N5A C19A N6A . . 108.55(14) ?
    N5A C19A C18A . . 125.28(14) ?
    N6A C19A C18A . . 126.14(15) ?
    N6A C20A H20A . . 126.7 ?
    C21A C20A N6A . . 106.55(14) ?
    C21A C20A H20A . . 126.7 ?
    N5A C21A H21A . . 126.2 ?
    C20A C21A N5A . . 107.63(13) ?
    C20A C21A H21A . . 126.2 ?
    O1B C1B C4B . . 120.2(9) ?
    O2B C1B O1B . . 121.0(10) ?
    O2B C1B C4B . . 118.6(9) ?
    O3B C2B C6B . . 119.9(9) ?
    O4B C2B O3B . . 120.8(10) ?
    O4B C2B C6B . . 119.2(9) ?
    O5B C3B C8B . . 119.0(8) ?
    O6B C3B O5B . . 121.5(10) ?
    O6B C3B C8B . . 119.4(9) ?
    C5B C4B C1B . . 123.5(9) ?
    C9B C4B C1B . . 118.8(9) ?
    C9B C4B C5B . . 117.7(9) ?
    C4B C5B H5B . . 119.1 ?
    C6B C5B C4B . . 121.8(9) ?
    C6B C5B H5B . . 119.1 ?
    C5B C6B C2B . . 118.4(9) ?
    C5B C6B C7B . . 118.7(9) ?
    C7B C6B C2B . . 122.9(9) ?
    C6B C7B H7B . . 119.2 ?
    C8B C7B C6B . . 121.5(9) ?
    C8B C7B H7B . . 119.2 ?
    C7B C8B C3B . . 119.2(9) ?
    C7B C8B C9B . . 118.0(9) ?
    C9B C8B C3B . . 122.8(9) ?
    C4B C9B C8B . . 122.3(9) ?
    C4B C9B H9B . . 118.8 ?
    C8B C9B H9B . . 118.8 ?
    C11B N1B H1B . . 126.2 ?
    C11B N1B C13B . . 107.6(9) ?
    C13B N1B H1B . . 126.2 ?
    C11B N2B H2B . . 125.5 ?
    C11B N2B C12B . . 109.0(9) ?
    C12B N2B H2B . . 125.5 ?
    H10D C10B H10E . . 109.5 ?
    H10D C10B H10F . . 109.5 ?
    H10E C10B H10F . . 109.5 ?
    C11B C10B H10D . . 109.5 ?
    C11B C10B H10E . . 109.5 ?
    C11B C10B H10F . . 109.5 ?
    N1B C11B N2B . . 109.0(8) ?
    N1B C11B C10B . . 126.0(11) ?
    N2B C11B C10B . . 125.0(11) ?
    N2B C12B H12B . . 128.0 ?
    C13B C12B N2B . . 104.0(9) ?
    C13B C12B H12B . . 128.0 ?
    N1B C13B H13B . . 124.8 ?
    C12B C13B N1B . . 110.4(9) ?
    C12B C13B H13B . . 124.8 ?
    C15B N3B H3B . . 125.8 ?
    C15B N3B C16B . . 108.3(9) ?
    C16B N3B H3B . . 125.8 ?
    C15B N4B H4B . . 125.7 ?
    C15B N4B C17B . . 108.6(9) ?
    C17B N4B H4B . . 125.7 ?
    H14D C14B H14E . . 109.5 ?
    H14D C14B H14F . . 109.5 ?
    H14E C14B H14F . . 109.5 ?
    C15B C14B H14D . . 109.5 ?
    C15B C14B H14E . . 109.5 ?
    C15B C14B H14F . . 109.5 ?
    N3B C15B N4B . . 108.7(9) ?
    N3B C15B C14B . . 126.4(11) ?
    N4B C15B C14B . . 124.5(11) ?
    N3B C16B H16B . . 125.5 ?
    C17B C16B N3B . . 109.1(9) ?
    C17B C16B H16B . . 125.5 ?
    N4B C17B H17B . . 127.4 ?
    C16B C17B N4B . . 105.1(9) ?
    C16B C17B H17B . . 127.4 ?
    C19B N5B H5BA . . 125.8 ?
    C19B N5B C21B . . 108.4(8) ?
    C21B N5B H5BA . . 125.8 ?
    C19B N6B H6B . . 125.7 ?
    C19B N6B C20B . . 108.6(9) ?
    C20B N6B H6B . . 125.7 ?
    H18D C18B H18E . . 109.5 ?
    H18D C18B H18F . . 109.5 ?
    H18E C18B H18F . . 109.5 ?
    C19B C18B H18D . . 109.5 ?
    C19B C18B H18E . . 109.5 ?
    C19B C18B H18F . . 109.5 ?
    N5B C19B N6B . . 108.2(9) ?
    N5B C19B C18B . . 127.0(11) ?
    N6B C19B C18B . . 124.5(11) ?
    N6B C20B H20B . . 127.5 ?
    C21B C20B N6B . . 105.0(9) ?
    C21B C20B H20B . . 127.5 ?
    N5B C21B H21B . . 125.4 ?
    C20B C21B N5B . . 109.2(9) ?
    C20B C21B H21B . . 125.4 ?
loop_
    _geom_torsion_atom_site_label_1
    _geom_torsion_atom_site_label_2
    _geom_torsion_atom_site_label_3
    _geom_torsion_atom_site_label_4
    _geom_torsion_site_symmetry_1
    _geom_torsion_site_symmetry_2
    _geom_torsion_site_symmetry_3
    _geom_torsion_site_symmetry_4
    _geom_torsion
    _geom_torsion_publ_flag
    O1A C1A C4A C5A . . . . 179.42(14) ?
    O1A C1A C4A C9A . . . . -0.3(2) ?
    O2A C1A C4A C5A . . . . 1.2(2) ?
    O2A C1A C4A C9A . . . . -178.44(14) ?
    O3A C2A C6A C5A . . . . 4.3(2) ?
    O3A C2A C6A C7A . . . . -173.16(14) ?
    O4A C2A C6A C5A . . . . -176.84(14) ?
    O4A C2A C6A C7A . . . . 5.7(2) ?
    O5A C3A C8A C7A . . . . -4.4(2) ?
    O5A C3A C8A C9A . . . . 177.30(14) ?
    O6A C3A C8A C7A . . . . 174.65(14) ?
    O6A C3A C8A C9A . . . . -3.7(2) ?
    C1A C4A C5A C6A . . . . -179.09(14) ?
    C1A C4A C9A C8A . . . . 178.51(14) ?
    C2A C6A C7A C8A . . . . 175.60(14) ?
    C3A C8A C9A C4A . . . . 178.58(14) ?
    C4A C5A C6A C2A . . . . -176.59(14) ?
    C4A C5A C6A C7A . . . . 0.9(2) ?
    C5A C4A C9A C8A . . . . -1.2(2) ?
    C5A C6A C7A C8A . . . . -1.8(2) ?
    C6A C7A C8A C3A . . . . -177.06(14) ?
    C6A C7A C8A C9A . . . . 1.3(2) ?
    C7A C8A C9A C4A . . . . 0.2(2) ?
    C9A C4A C5A C6A . . . . 0.6(2) ?
    N2A C12A C13A N1A . . . . -0.4(2) ?
    C11A N1A C13A C12A . . . . -0.12(19) ?
    C11A N2A C12A C13A . . . . 0.8(3) ?
    C12A N2A C11A N1A . . . . -0.8(3) ?
    C12A N2A C11A C10A . . . . 179.21(17) ?
    C13A N1A C11A N2A . . . . 0.6(2) ?
    C13A N1A C11A C10A . . . . -179.45(16) ?
    N3A C16A C17A N4A . . . . 0.2(3) ?
    C15A N3A C16A C17A . . . . -0.52(19) ?
    C15A N4A C17A C16A . . . . 0.3(4) ?
    C16A N3A C15A N4A . . . . 0.7(3) ?
    C16A N3A C15A C14A . . . . -178.42(16) ?
    C17A N4A C15A N3A . . . . -0.6(4) ?
    C17A N4A C15A C14A . . . . 178.51(19) ?
    N6A C20A C21A N5A . . . . -0.1(3) ?
    C19A N5A C21A C20A . . . . 0.1(2) ?
    C19A N6A C20A C21A . . . . 0.2(3) ?
    C20A N6A C19A N5A . . . . -0.1(3) ?
    C20A N6A C19A C18A . . . . 178.17(19) ?
    C21A N5A C19A N6A . . . . 0.0(3) ?
    C21A N5A C19A C18A . . . . -178.26(16) ?
    O1B C1B C4B C5B . . . . 171.5(18) ?
    O1B C1B C4B C9B . . . . -4(3) ?
    O2B C1B C4B C5B . . . . -4(3) ?
    O2B C1B C4B C9B . . . . -179.6(17) ?
    O3B C2B C6B C5B . . . . -1(3) ?
    O3B C2B C6B C7B . . . . -179.7(16) ?
    O4B C2B C6B C5B . . . . -177.6(16) ?
    O4B C2B C6B C7B . . . . 4(3) ?
    O5B C3B C8B C7B . . . . 2(3) ?
    O5B C3B C8B C9B . . . . -178.6(18) ?
    O6B C3B C8B C7B . . . . -174.1(17) ?
    O6B C3B C8B C9B . . . . 5(3) ?
    C1B C4B C5B C6B . . . . -176.2(17) ?
    C1B C4B C9B C8B . . . . 175.4(17) ?
    C2B C6B C7B C8B . . . . 178.0(17) ?
    C3B C8B C9B C4B . . . . -178.6(17) ?
    C4B C5B C6B C2B . . . . -177.7(17) ?
    C4B C5B C6B C7B . . . . 1(3) ?
    C5B C4B C9B C8B . . . . -1(3) ?
    C5B C6B C7B C8B . . . . -1(3) ?
    C6B C7B C8B C3B . . . . 179.3(16) ?
    C6B C7B C8B C9B . . . . 0(3) ?
    C7B C8B C9B C4B . . . . 1(3) ?
    C9B C4B C5B C6B . . . . -1(3) ?
    N2B C12B C13B N1B . . . . -2(3) ?
    C11B N1B C13B C12B . . . . 2(2) ?
    C11B N2B C12B C13B . . . . 1(4) ?
    C12B N2B C11B N1B . . . . 0(4) ?
    C12B N2B C11B C10B . . . . -179(2) ?
    C13B N1B C11B N2B . . . . -1(3) ?
    C13B N1B C11B C10B . . . . 177(2) ?
    N3B C16B C17B N4B . . . . 1(3) ?
    C15B N3B C16B C17B . . . . 3(2) ?
    C15B N4B C17B C16B . . . . -3(5) ?
    C16B N3B C15B N4B . . . . -5(3) ?
    C16B N3B C15B C14B . . . . -178.0(19) ?
    C17B N4B C15B N3B . . . . 5(5) ?
    C17B N4B C15B C14B . . . . 179(2) ?
    N6B C20B C21B N5B . . . . 0(3) ?
    C19B N5B C21B C20B . . . . -5(2) ?
    C19B N6B C20B C21B . . . . 5(3) ?
    C20B N6B C19B N5B . . . . -8(4) ?
    C20B N6B C19B C18B . . . . 178(2) ?
    C21B N5B C19B N6B . . . . 8(3) ?
    C21B N5B C19B C18B . . . . -178.8(18) ?
loop_
    _geom_hbond_atom_site_label_D
    _geom_hbond_atom_site_label_H
    _geom_hbond_atom_site_label_A
    _geom_hbond_site_symmetry_A
    _geom_hbond_distance_DH
    _geom_hbond_distance_HA
    _geom_hbond_distance_DA
    _geom_hbond_angle_DHA
    _geom_hbond_publ_flag
    N1A H1A O1A 2_666 0.883(9) 1.730(10) 2.6101(17) 174.4(18) yes
    N2A H2A O4A 2_657 0.873(9) 1.828(10) 2.6888(18) 168.5(18) yes
    C10A H10C O2A 2_666 0.98 2.42 3.390(2) 170.8 yes
    C12A H12A O5A 2_657 0.95 2.45 3.338(2) 156.0 yes
    N3A H3A O5A 1_465 0.881(9) 1.755(10) 2.6309(16) 172.3(18) yes
    N4A H4A O2A . 0.877(9) 1.815(10) 2.682(2) 169.8(18) yes
    C14A H14B O6A 1_465 0.98 2.43 3.3867(19) 165.0 yes
    C17A H17A O3A . 0.95 2.44 3.3202(19) 154.5 yes
    N5A H5AA O3A 2_667 0.868(9) 1.749(10) 2.6131(17) 173.2(19) yes
    N6A H6A O6A 2_766 0.873(9) 1.857(10) 2.713(2) 166.7(18) yes
    C18A H18A O1A . 0.98 2.63 3.462(2) 143.2 yes
    C18A H18C O4A 2_667 0.98 2.45 3.371(2) 156.5 yes
    C20A H20A O1A 2_766 0.95 2.38 3.2993(19) 163.5 yes
    N1B H1B O1B 2_667 0.88 1.64 2.510(16) 169.2 yes
    N2B H2B O4B 2_766 0.88 1.75 2.606(16) 164.9 yes
    C10B H10D O2B 2_667 0.98 2.61 3.51(2) 151.4 yes
    C10B H10E O2B 1_655 0.98 2.05 2.85(3) 136.8 yes
    C12B H12B O5B 2_766 0.95 2.58 3.475(15) 157.1 yes
    N3B H3B O5B 2_757 0.88 1.66 2.522(15) 167.6 yes
    N4B H4B O2B 2_667 0.88 1.75 2.598(16) 161.8 yes
    C17B H17B O3B 2_667 0.95 2.52 3.442(16) 164.3 yes
    N5B H5BA O3B 2_666 0.88 1.65 2.518(15) 168.4 yes
    N6B H6B O6B 2_657 0.88 1.83 2.648(19) 153.2 yes
_shelx_space_group_comment
;
The symmetry employed for this shelxl refinement is uniquely defined
by the following loop, which should always be used as a source of
symmetry information in preference to the above space-group names.
They are only intended as comments.
;
_shelx_estimated_absorpt_T_min     ?
_shelx_estimated_absorpt_T_max     ?
_iucr_refine_instructions_details
;
TITL mim_btc_16_100k2_a.res in P-1
    mim_btc_16_100k2.res
    created by SHELXL-2018/3 at 14:20:57 on 17-Mar-2025
REM Old TITL mim_btc_16_100k2_a.res in P-1
REM SHELXT solution in P-1: R1 0.144, Rweak 0.005, Alpha 0.045
REM <I/s> 0.000 for 0 systematic absences, Orientation as input
REM Formula found by SHELXT: C9B N5A O4B
REM #####
CELL 0.71073 8.8634 10.3453 11.6777 74.199 79.749 87.58
ZERR 2 0.0005 0.0007 0.0007 0.004 0.004 0.004
LATT 1
SFAC C H N O
UNIT 42 48 12 12
EQIV $1 1-X,1-Y,2-Z
EQIV $2 1+X,+Y,+Z
EQIV $3 2-X,-Y,2-Z
EQIV $4 1-X,1-Y,1-Z
EQIV $5 1-X,-Y,2-Z
EQIV $6 -1+X,1+Y,+Z
EQIV $7 2-X,1-Y,1-Z
CONF
BOND
list 4
MORE -1
fmap 2 53
BOND $H
EADP C18B C13A
EADP C10B C21A
SIMU 0.01 0.02 5 O1B > C21B
RIGU 0.003 0.003 O1B > C21B
sadi
EADP C4A C6B
EADP C9A C7B
EADP N5B N1A
EADP O5A O6B
SADI 0.01 C20B C21B C20A C21A
SADI 0.01 N5B C21B N5A C21A
SADI 0.01 N6B C20B N6A C20A
SADI 0.01 O1B C1B O1A C1A
SADI 0.01 O2B C1B O2A C1A
SADI 0.01 O3B C2B O3A C2A
SADI 0.01 O4B C2B O4A C2A
SADI 0.01 O5B C3B O5A C3A
SADI 0.01 O6B C3B O6A C3A
SADI 0.01 C18B C19B C18A C19A
SADI 0.01 N6B C19B N6A C19A
SADI 0.01 C1B C4B C1A C4A
SADI 0.01 N5B C19B N5A C19A
SADI 0.01 C16B C17B C16A C17A
SADI 0.01 C4B C5B C4A C5A
SADI 0.01 N4B C17B N4A C17A
SADI 0.01 N3B C16B N3A C16A
SADI 0.01 C2B C6B C2A C6A
SADI 0.01 C14B C15B C14A C15A
SADI 0.01 C5B C6B C5A C6A
SADI 0.01 N4B C15B N4A C15A
SADI 0.01 N3B C15B N3A C15A
SADI 0.01 C12B C13B C12A C13A
SADI 0.01 C6B C7B C6A C7A
SADI 0.01 N1B C13B N1A C13A
SADI 0.01 N2B C12B N2A C12A
SADI 0.01 C3B C8B C3A C8A
SADI 0.01 C10B C11B C10A C11A
SADI 0.01 N2B C11B N2A C11A
SADI 0.01 C7B C8B C7A C8A
SADI 0.01 N1B C11B N1A C11A
SADI 0.01 C8B C9B C8A C9A
SADI 0.01 C4B C9B C4A C9A
SADI C5B C9B C5A C9A
SADI C7B C9B C7A C9A
SADI C3B C9B C3A C9A
SADI N1B N2B N1A N2A
SADI N1B C10B N1A C10A
SADI N2B C10B N2A C10A
SADI C1B C9B C1A C9A
SADI C6B C8B C6A C8A
SADI C4B C8B C4A C8A
SADI N1B C12B N1A C12A
SADI O6B C8B O6A C8A
SADI C11B C12B C11A C12A
SADI O5B C8B O5A C8A
SADI N2B C13B N2A C13A
SADI C11B C13B C11A C13A
SADI C5B C7B C5A C7A
SADI N3B N4B N3A N4A
SADI N3B C14B N3A C14A
SADI N4B C14B N4A C14A
SADI C3B C7B C3A C7A
SADI C2B C7B C2A C7A
SADI C4B C6B C4A C6A
SADI O4B C6B O4A C6A
SADI N4B C16B N4A C16A
SADI C15B C16B C15A C16A
SADI N3B C17B N3A C17A
SADI O3B C6B O3A C6A
SADI C15B C17B C15A C17A
SADI C2B C5B C2A C5A
SADI N5B N6B N5A N6A
SADI N5B C18B N5A C18A
SADI N6B C18B N6A C18A
SADI C1B C5B C1A C5A
SADI O2B C4B O2A C4A
SADI O1B C4B O1A C4A
SADI N5B C20B N5A C20A
SADI O5B O6B O5A O6A
SADI C19B C20B C19A C20A
SADI O3B O4B O3A O4A
SADI N6B C21B N6A C21A
SADI C19B C21B C19A C21A
SADI O1B O2B O1A O2A
DFIX 0.86 0.01 N1A H1A N2A H2A N3A H3A N4A H4A N5A H5Aa N6A H6A
L.S. 20
PLAN  5
TEMP -173.15
CONF
HTAB N1A O1A_$4
HTAB N2A O4A_$5
HTAB C10A O2A_$4
HTAB C12A O5A_$5
HTAB N3A O5A_$6
HTAB N4A O2A
HTAB C14A O6A_$6
HTAB C17A O3A
HTAB N5A O3A_$1
HTAB N6A O6A_$7
HTAB C18A O1A
HTAB C18A O4A_$1
HTAB C20A O1A_$7
HTAB N1B O1B_$1
HTAB N2B O4B_$7
HTAB C10B O2B_$1
HTAB C10B O2B_$2
HTAB C12B O5B_$7
HTAB N3B O5B_$3
HTAB N4B O2B_$1
HTAB C17B O3B_$1
HTAB N5B O3B_$4
HTAB N6B O6B_$5
MORE -1
BOND $H
fmap 2 53
acta
OMIT 1 0 5
REM <olex2.extras>
REM <HklSrc "%.\\mIm_btc_16_100K2.hkl">
REM </olex2.extras>
WGHT    0.050100    0.347500
FVAR       0.32154   0.90987
PART 1
O1A   4    0.634374    0.634905    0.469265    21.00000    0.01916    0.01541 =
         0.00933    0.00110    0.00307    0.00612
O2A   4    0.439968    0.699819    0.590898    21.00000    0.02179    0.01663 =
         0.01327    0.00031    0.00183    0.01168
O3A   4    0.295364    0.413469    1.006720    21.00000    0.01990    0.01804 =
         0.01163    0.00074    0.00345    0.01026
O4A   4    0.442913    0.243543    1.085391    21.00000    0.02130    0.01566 =
         0.00977    0.00253    0.00224    0.00767
O5A   4    0.880190    0.114762    0.809574    21.00000    0.02591    0.01881 =
         0.01320    0.00203    0.00208    0.01386
O6A   4    0.927859    0.222642    0.613370    21.00000    0.02138    0.01918 =
         0.01151   -0.00112    0.00331    0.00936
C1A   1    0.546078    0.620732    0.569527    21.00000    0.01534    0.01120 =
         0.01067   -0.00152   -0.00078    0.00277
C2A   1    0.411598    0.338423    1.000353    21.00000    0.01481    0.01109 =
         0.01102   -0.00231   -0.00094    0.00296
C3A   1    0.855925    0.207747    0.718621    21.00000    0.01635    0.01169 =
         0.01134   -0.00117   -0.00153    0.00371
C4A   1    0.576836    0.500835    0.670267    21.00000    0.01389    0.00985 =
         0.00967   -0.00089   -0.00048    0.00266
C5A   1    0.487268    0.476393    0.784784    21.00000    0.01276    0.01103 =
         0.01019   -0.00202   -0.00011    0.00409
AFIX  43
H5A   2    0.405067    0.535044    0.799311    21.00000   -1.20000
AFIX   0
C6A   1    0.516356    0.367189    0.878447    21.00000    0.01302    0.01018 =
         0.01001   -0.00238   -0.00007    0.00187
C7A   1    0.638671    0.282872    0.856509    21.00000    0.01453    0.00849 =
         0.00979   -0.00004   -0.00201    0.00286
AFIX  43
H7A   2    0.661151    0.209755    0.920485    21.00000   -1.20000
AFIX   0
C8A   1    0.728252    0.304284    0.742287    21.00000    0.01193    0.01089 =
         0.01105   -0.00241   -0.00014    0.00286
C9A   1    0.696277    0.413541    0.649507    21.00000    0.01397    0.01134 =
         0.00808   -0.00049    0.00059    0.00302
AFIX  43
H9A   2    0.756694    0.428611    0.571195    21.00000   -1.20000
AFIX   0
N1A   3    0.362117    0.174486    0.730666    21.00000    0.01856    0.01159 =
         0.01149    0.00021   -0.00136    0.00300
H1A   2    0.366769    0.235538    0.660505    21.00000   -1.50000
N2A   3    0.415926   -0.004821    0.861704    21.00000    0.01754    0.01008 =
         0.01228   -0.00080   -0.00133    0.00370
H2A   2    0.461934   -0.080489    0.888445    21.00000   -1.50000
C10A  1    0.563805    0.030917    0.651264    21.00000    0.02176    0.01876 =
         0.01445   -0.00060    0.00358    0.00730
AFIX 137
H10A  2    0.534175   -0.053945    0.639115    21.00000   -1.50000
H10B  2    0.664662    0.021176    0.675921    21.00000   -1.50000
H10C  2    0.568484    0.102221    0.575648    21.00000   -1.50000
AFIX   0
C11A  1    0.449163    0.066104    0.746573    21.00000    0.01520    0.01141 =
         0.01209   -0.00072   -0.00161    0.00189
C12A  1    0.304682    0.061805    0.922205    21.00000    0.01848    0.01388 =
         0.01462   -0.00335    0.00043    0.00157
AFIX  43
H12A  2    0.260489    0.034459    1.005449    21.00000   -1.20000
AFIX   0
C13A  1    0.271257    0.173480    0.839539    21.00000    0.01852    0.01351 =
         0.01495   -0.00244    0.00199    0.00410
AFIX  43
H13A  2    0.198107    0.239584    0.853903    21.00000   -1.20000
AFIX   0
N3A   3    0.067173    0.909535    0.815777    21.00000    0.01498    0.01289 =
         0.01490   -0.00357   -0.00059    0.00566
H3A   2    0.005996    0.979617    0.806575    21.00000   -1.50000
N4A   3    0.235254    0.771091    0.761271    21.00000    0.01445    0.01186 =
         0.01281   -0.00283    0.00026    0.00461
H4A   2    0.303442    0.738795    0.712191    21.00000   -1.50000
C14A  1    0.166310    0.961868    0.594507    21.00000    0.01932    0.01614 =
         0.01141   -0.00030   -0.00029    0.00484
AFIX 137
H14A  2    0.268061    1.003764    0.565408    21.00000   -1.50000
H14B  2    0.087809    1.031841    0.589348    21.00000   -1.50000
H14C  2    0.149788    0.903210    0.544569    21.00000   -1.50000
AFIX   0
C15A  1    0.156175    0.881712    0.721339    21.00000    0.01281    0.01174 =
         0.01404   -0.00314   -0.00192    0.00200
C16A  1    0.091404    0.814866    0.919015    21.00000    0.01738    0.01608 =
         0.01349   -0.00236    0.00059    0.00258
AFIX  43
H16A  2    0.043111    0.811425    0.999237    21.00000   -1.20000
AFIX   0
C17A  1    0.196521    0.727541    0.885537    21.00000    0.01797    0.01375 =
         0.01205   -0.00141   -0.00218    0.00275
AFIX  43
H17A  2    0.235948    0.651262    0.937315    21.00000   -1.20000
AFIX   0
N5A   3    0.906535    0.581459    0.801987    21.00000    0.01767    0.01569 =
         0.01097   -0.00234    0.00371    0.00331
H5AA  2    0.835557    0.587935    0.861829    21.00000   -1.50000
N6A   3    1.022335    0.618342    0.616906    21.00000    0.01838    0.01450 =
         0.01051   -0.00079    0.00322    0.00274
H6A   2    1.047026    0.658971    0.540106    21.00000   -1.50000
C18A  1    0.803569    0.771044    0.655720    21.00000    0.01624    0.01476 =
         0.01764   -0.00103   -0.00013    0.00386
AFIX 137
H18A  2    0.775661    0.772415    0.577879    21.00000   -1.50000
H18B  2    0.854750    0.855706    0.648619    21.00000   -1.50000
H18C  2    0.710800    0.760067    0.717405    21.00000   -1.50000
AFIX   0
C19A  1    0.908040    0.658214    0.690682    21.00000    0.01462    0.01302 =
         0.01305   -0.00362    0.00094   -0.00021
C20A  1    1.096378    0.512115    0.684421    21.00000    0.02019    0.01448 =
         0.01646   -0.00186    0.00147    0.00562
AFIX  43
H20A  2    1.181907    0.464382    0.655269    21.00000   -1.20000
AFIX   0
C21A  1    1.023393    0.489534    0.799775    21.00000    0.02250    0.01499 =
         0.01373    0.00055    0.00042    0.00629
AFIX  43
H21A  2    1.048088    0.422387    0.867299    21.00000   -1.20000
AFIX   0
PART 2
O1B   4    0.336129    0.346710    1.051236   -21.00000    0.02093    0.01744 =
         0.01610    0.00032    0.00620    0.00928
O2B   4    0.276773    0.534110    0.927553   -21.00000    0.02425    0.01962 =
         0.00892   -0.00241    0.00180    0.00894
O3B   4    0.562344    0.674304    0.500957   -21.00000    0.02232    0.01889 =
         0.00725    0.00471    0.00321    0.00418
O4B   4    0.747373    0.549320    0.439283   -21.00000    0.02539    0.01646 =
         0.00742    0.00356    0.00200    0.00388
O5B   4    0.905202    0.134021    0.731372   -21.00000    0.02709    0.01419 =
         0.01486    0.00699    0.00124    0.01050
O6B   4    0.776021    0.069147    0.916802   -21.00000    0.02591    0.01881 =
         0.01320    0.00203    0.00208    0.01386
C1B   1    0.361952    0.434946    0.950625   -21.00000    0.01780    0.01389 =
         0.01155   -0.00146    0.00142    0.00330
C2B   1    0.649144    0.572615    0.521524   -21.00000    0.01911    0.01350 =
         0.00971    0.00103    0.00126    0.00303
C3B   1    0.801254    0.152787    0.815858   -21.00000    0.01822    0.01286 =
         0.01151    0.00122   -0.00051    0.00494
C4B   1    0.491404    0.415956    0.851937   -21.00000    0.01695    0.01172 =
         0.00910    0.00125    0.00053    0.00559
C5B   1    0.514362    0.498746    0.735080   -21.00000    0.01688    0.01097 =
         0.00802    0.00064    0.00026    0.00327
AFIX  43
H5B   2    0.450408    0.574762    0.715534   -21.00000   -1.20000
AFIX   0
C6B   1    0.627812    0.473788    0.646094   -21.00000    0.01389    0.00985 =
         0.00967   -0.00089   -0.00048    0.00266
C7B   1    0.718478    0.361560    0.674843   -21.00000    0.01397    0.01134 =
         0.00808   -0.00049    0.00059    0.00302
AFIX  43
H7B   2    0.795895    0.343054    0.613952   -21.00000   -1.20000
AFIX   0
C8B   1    0.699149    0.275875    0.789834   -21.00000    0.01832    0.01193 =
         0.00904    0.00080    0.00073    0.00464
C9B   1    0.585487    0.305653    0.877110   -21.00000    0.01727    0.01292 =
         0.00899   -0.00141    0.00129    0.00500
AFIX  43
H9B   2    0.571941    0.248118    0.956982   -21.00000   -1.20000
AFIX   0
N1B   3    0.851222    0.644759    0.762529   -21.00000    0.02036    0.01463 =
         0.00890    0.00156    0.00128    0.00344
AFIX  43
H1B   2    0.794429    0.643147    0.832866   -21.00000   -1.20000
AFIX   0
N2B   3    1.022397    0.595844    0.625004   -21.00000    0.01870    0.01312 =
         0.01018   -0.00155    0.00342    0.00285
AFIX  43
H2B   2    1.099861    0.555833    0.590398   -21.00000   -1.20000
AFIX   0
C10B  1    1.026556    0.459053    0.836183   -21.00000    0.02250    0.01499 =
         0.01373    0.00055    0.00042    0.00629
AFIX 137
H10D  2    0.973669    0.462481    0.916474   -21.00000   -1.50000
H10E  2    1.136675    0.473684    0.829447   -21.00000   -1.50000
H10F  2    1.009621    0.370858    0.824488   -21.00000   -1.50000
AFIX   0
C11B  1    0.965974    0.564496    0.743181   -21.00000    0.01923    0.01509 =
         0.01216    0.00080    0.00280    0.00299
C12B  1    0.938574    0.702391    0.565240   -21.00000    0.02031    0.01345 =
         0.01181    0.00140    0.00137    0.00466
AFIX  43
H12B  2    0.951250    0.744914    0.481027   -21.00000   -1.20000
AFIX   0
C13B  1    0.836062    0.730819    0.654166   -21.00000    0.01814    0.01199 =
         0.00915    0.00065    0.00214    0.00228
AFIX  43
H13B  2    0.763155    0.801145    0.643027   -21.00000   -1.20000
AFIX   0
N3B   3    0.910145    0.058795    1.264411   -21.00000    0.02670    0.01906 =
         0.01262   -0.00895    0.00523    0.00662
AFIX  43
H3B   2    0.972182   -0.007821    1.255590   -21.00000   -1.20000
AFIX   0
N4B   3    0.780147    0.241396    1.223631   -21.00000    0.02317    0.01527 =
         0.01772   -0.00278    0.00222    0.00924
AFIX  43
H4B   2    0.741883    0.315890    1.182443   -21.00000   -1.20000
AFIX   0
C14B  1    0.966633    0.200307    1.051535   -21.00000    0.02501    0.01445 =
         0.01361    0.00069    0.00141    0.00813
AFIX 137
H14D  2    0.990040    0.116708    1.028014   -21.00000   -1.50000
H14E  2    1.061878    0.250271    1.041044   -21.00000   -1.50000
H14F  2    0.897947    0.255024    1.000667   -21.00000   -1.50000
AFIX   0
C15B  1    0.891574    0.168639    1.179039   -21.00000    0.02220    0.01644 =
         0.01532   -0.00579    0.00244    0.00642
C16B  1    0.817059    0.066008    1.368441   -21.00000    0.02094    0.01620 =
         0.01342   -0.00594   -0.00025    0.00814
AFIX  43
H16B  2    0.811200    0.001269    1.444487   -21.00000   -1.20000
AFIX   0
C17B  1    0.734524    0.179660    1.346341   -21.00000    0.02449    0.01817 =
         0.01479   -0.00142    0.00304    0.01051
AFIX  43
H17B  2    0.661054    0.210989    1.402322   -21.00000   -1.20000
AFIX   0
N5B   3    0.444232    0.144968    0.692548   -21.00000    0.01856    0.01159 =
         0.01149    0.00021   -0.00136    0.00300
AFIX  43
H5BA  2    0.437910    0.215239    0.631013   -21.00000   -1.20000
AFIX   0
N6B   3    0.409864    0.012634    0.872782   -21.00000    0.02024    0.01287 =
         0.01022    0.00298   -0.00083    0.00301
AFIX  43
H6B   2    0.376045   -0.018373    0.950791   -21.00000   -1.20000
AFIX   0
C18B  1    0.218950    0.195658    0.834289   -21.00000    0.01852    0.01351 =
         0.01495   -0.00244    0.00199    0.00410
AFIX 137
H18D  2    0.236520    0.290934    0.791949   -21.00000   -1.50000
H18E  2    0.204232    0.184000    0.921700   -21.00000   -1.50000
H18F  2    0.127233    0.164192    0.813587   -21.00000   -1.50000
AFIX   0
C19B  1    0.352034    0.117553    0.797792   -21.00000    0.01935    0.01341 =
         0.01325    0.00251   -0.00049    0.00355
C20B  1    0.532977   -0.039172    0.806083   -21.00000    0.01962    0.01455 =
         0.01172    0.00170    0.00243    0.00410
AFIX  43
H20B  2    0.590742   -0.117429    0.833557   -21.00000   -1.20000
AFIX   0
C21B  1    0.551579    0.045741    0.694978   -21.00000    0.02063    0.01245 =
         0.01071    0.00110    0.00166    0.00446
AFIX  43
H21B  2    0.627299    0.038191    0.628490   -21.00000   -1.20000
AFIX   0
HKLF 4
REM  mim_btc_16_100k2_a.res in P-1
REM wR2 = 0.1022, GooF = S = 1.050, Restrained GooF = 0.894 for all data
REM R1 = 0.0389 for 3780 Fo > 4sig(Fo) and 0.0521 for all 4693 data
REM 584 parameters refined using 1806 restraints
END
WGHT      0.0501      0.3468
REM SADI restraints, including those derived from SAME
SADI 0.0100  C20B^b C21B^b  C20A^a C21A^a
SADI 0.0100  N5B^b C21B^b  N5A^a C21A^a
SADI 0.0100  N6B^b C20B^b  N6A^a C20A^a
SADI 0.0100  O1B^b C1B^b  O1A^a C1A^a
SADI 0.0100  O2B^b C1B^b  O2A^a C1A^a
SADI 0.0100  O3B^b C2B^b  O3A^a C2A^a
SADI 0.0100  O4B^b C2B^b  O4A^a C2A^a
SADI 0.0100  O5B^b C3B^b  O5A^a C3A^a
SADI 0.0100  O6B^b C3B^b  O6A^a C3A^a
SADI 0.0100  C18B^b C19B^b  C18A^a C19A^a
SADI 0.0100  N6B^b C19B^b  N6A^a C19A^a
SADI 0.0100  C1B^b C4B^b  C1A^a C4A^a
SADI 0.0100  N5B^b C19B^b  N5A^a C19A^a
SADI 0.0100  C16B^b C17B^b  C16A^a C17A^a
SADI 0.0100  C4B^b C5B^b  C4A^a C5A^a
SADI 0.0100  N4B^b C17B^b  N4A^a C17A^a
SADI 0.0100  N3B^b C16B^b  N3A^a C16A^a
SADI 0.0100  C2B^b C6B^b  C2A^a C6A^a
SADI 0.0100  C14B^b C15B^b  C14A^a C15A^a
SADI 0.0100  C5B^b C6B^b  C5A^a C6A^a
SADI 0.0100  N4B^b C15B^b  N4A^a C15A^a
SADI 0.0100  N3B^b C15B^b  N3A^a C15A^a
SADI 0.0100  C12B^b C13B^b  C12A^a C13A^a
SADI 0.0100  C6B^b C7B^b  C6A^a C7A^a
SADI 0.0100  N1B^b C13B^b  N1A^a C13A^a
SADI 0.0100  N2B^b C12B^b  N2A^a C12A^a
SADI 0.0100  C3B^b C8B^b  C3A^a C8A^a
SADI 0.0100  C10B^b C11B^b  C10A^a C11A^a
SADI 0.0100  N2B^b C11B^b  N2A^a C11A^a
SADI 0.0100  C7B^b C8B^b  C7A^a C8A^a
SADI 0.0100  N1B^b C11B^b  N1A^a C11A^a
SADI 0.0100  C8B^b C9B^b  C8A^a C9A^a
SADI 0.0100  C4B^b C9B^b  C4A^a C9A^a
SADI 0.0200  C5B^b C9B^b  C5A^a C9A^a
SADI 0.0200  C7B^b C9B^b  C7A^a C9A^a
SADI 0.0200  C3B^b C9B^b  C3A^a C9A^a
SADI 0.0200  N1B^b N2B^b  N1A^a N2A^a
SADI 0.0200  N1B^b C10B^b  N1A^a C10A^a
SADI 0.0200  N2B^b C10B^b  N2A^a C10A^a
SADI 0.0200  C1B^b C9B^b  C1A^a C9A^a
SADI 0.0200  C6B^b C8B^b  C6A^a C8A^a
SADI 0.0200  C4B^b C8B^b  C4A^a C8A^a
SADI 0.0200  N1B^b C12B^b  N1A^a C12A^a
SADI 0.0200  O6B^b C8B^b  O6A^a C8A^a
SADI 0.0200  C11B^b C12B^b  C11A^a C12A^a
SADI 0.0200  O5B^b C8B^b  O5A^a C8A^a
SADI 0.0200  N2B^b C13B^b  N2A^a C13A^a
SADI 0.0200  C11B^b C13B^b  C11A^a C13A^a
SADI 0.0200  C5B^b C7B^b  C5A^a C7A^a
SADI 0.0200  N3B^b N4B^b  N3A^a N4A^a
SADI 0.0200  N3B^b C14B^b  N3A^a C14A^a
SADI 0.0200  N4B^b C14B^b  N4A^a C14A^a
SADI 0.0200  C3B^b C7B^b  C3A^a C7A^a
SADI 0.0200  C2B^b C7B^b  C2A^a C7A^a
SADI 0.0200  C4B^b C6B^b  C4A^a C6A^a
SADI 0.0200  O4B^b C6B^b  O4A^a C6A^a
SADI 0.0200  N4B^b C16B^b  N4A^a C16A^a
SADI 0.0200  C15B^b C16B^b  C15A^a C16A^a
SADI 0.0200  N3B^b C17B^b  N3A^a C17A^a
SADI 0.0200  O3B^b C6B^b  O3A^a C6A^a
SADI 0.0200  C15B^b C17B^b  C15A^a C17A^a
SADI 0.0200  C2B^b C5B^b  C2A^a C5A^a
SADI 0.0200  N5B^b N6B^b  N5A^a N6A^a
SADI 0.0200  N5B^b C18B^b  N5A^a C18A^a
SADI 0.0200  N6B^b C18B^b  N6A^a C18A^a
SADI 0.0200  C1B^b C5B^b  C1A^a C5A^a
SADI 0.0200  O2B^b C4B^b  O2A^a C4A^a
SADI 0.0200  O1B^b C4B^b  O1A^a C4A^a
SADI 0.0200  N5B^b C20B^b  N5A^a C20A^a
SADI 0.0200  O5B^b O6B^b  O5A^a O6A^a
SADI 0.0200  C19B^b C20B^b  C19A^a C20A^a
SADI 0.0200  O3B^b O4B^b  O3A^a O4A^a
SADI 0.0200  N6B^b C21B^b  N6A^a C21A^a
SADI 0.0200  C19B^b C21B^b  C19A^a C21A^a
SADI 0.0200  O1B^b O2B^b  O1A^a O2A^a
REM Highest difference peak  0.359,  deepest hole -0.232,  1-sigma level  0.045
Q1    1   0.5618  0.5591  0.6230  11.00000  0.05    0.36
Q2    1   0.7872  0.2586  0.7264  11.00000  0.05    0.28
Q3    1   0.4590  0.3458  0.9342  11.00000  0.05    0.27
Q4    1   0.3810  0.2927  0.5890  11.00000  0.05    0.21
Q5    1   0.3133  0.1429  0.8978  11.00000  0.05    0.21
  REM The information below was added by Olex2.
  REM
  REM R1 = 0.0389 for 3780 Fo > 4sig(Fo) and 0.0521 for all 18776 data
  REM 584 parameters refined using n/a restraints
  REM Highest difference peak 0.36, deepest hole -0.23
  REM Mean Shift 0, Max Shift -0.001.
  REM +++ Tabular Listing of Refinement Information +++
  REM R1_all = 0.0521
  REM R1_gt = 0.0389
  REM wR_ref = 0.1022
  REM GOOF = 1.050
  REM Shift_max = -0.001
  REM Shift_mean = 0
  REM Reflections_all = 18776
  REM Reflections_gt = 3780
  REM Parameters = 584
  REM Hole = -0.23
  REM Peak = 0.36
  REM Flack = n/a
;
