# Supplementary material for: Crystal structure of tris­(2-methyl-1H-imidazol-3-ium) benzene-1,3,5-tri­carboxyl­ate
Source: Acta Crystallogr E Crystallogr Commun. 2025 Jun 6;81(Pt 7):573–81. doi: 10.1107/S2056989025004748 (PMC12230616; doi:10.1107/S2056989025004748)
Supplement: Supplementary file 2 [file e-81-00573-Isup2.hkl]

#
# h,k,l, Fc-squared, Fo-squared, sigma(Fo-squared), status flag
#
data_I
_shelx_title ' mim_btc_16_100k2_a.res in P-1'
_shelx_refln_list_code          4
_shelx_F_calc_maximum      306.56
_exptl_crystal_F_000       480.00
_reflns_d_resolution_high  0.7667

loop_
 _space_group_symop_operation_xyz
 'x, y, z'
 '-x, -y, -z'

_cell_length_a     8.8634
_cell_length_b    10.3453
_cell_length_c    11.6777
_cell_angle_alpha  74.199
_cell_angle_beta   79.749
_cell_angle_gamma  87.580

_shelx_F_squared_multiplier     1.000

loop_
 _refln_index_h
 _refln_index_k
 _refln_index_l
 _refln_F_squared_calc
 _refln_F_squared_meas
 _refln_F_squared_sigma
 _refln_observed_status
   1   0   0        535.64        553.34         4.79 o
   2   0   0       1193.84       1148.38        12.08 o
   3   0   0        165.62        162.14         2.69 o
   4   0   0        174.31        165.82         2.99 o
   5   0   0        166.42        170.16         3.30 o
   6   0   0        466.33        455.20         6.78 o
   7   0   0         84.94         87.11         2.71 o
   8   0   0        163.64        159.63         4.04 o
   9   0   0         11.78         14.56         2.23 o
  10   0   0          0.80          0.79         2.46 o
  11   0   0        142.27        141.47         7.04 o
 -11   1   0          1.72          1.91         4.00 o
 -10   1   0        169.52        177.10         5.47 o
  -9   1   0         17.17         17.50         2.44 o
  -8   1   0        111.27        110.49         3.40 o
  -7   1   0         47.24         49.75         2.22 o
  -6   1   0         41.54         47.06         1.93 o
  -5   1   0          1.94          3.07         0.92 o
  -4   1   0       1062.63       1080.61        13.66 o
  -3   1   0        916.31        968.55        10.60 o
  -2   1   0       6750.37       6483.16        73.08 o
  -1   1   0        120.94         94.49         1.93 o
   0   1   0        431.32        451.83         5.88 o
   1   1   0        895.38        919.51         8.38 o
   2   1   0       1158.37       1126.27        11.86 o
   3   1   0        639.27        645.11         7.25 o
   4   1   0        121.35        140.28         2.47 o
   5   1   0        246.82        231.91         3.98 o
   6   1   0         15.79         12.14         1.53 o
   7   1   0         27.16         28.67         2.05 o
   8   1   0         29.65         28.59         2.21 o
   9   1   0         14.11          8.69         2.12 o
  10   1   0         95.30         91.87         4.30 o
  11   1   0         17.74         24.91         6.12 o
 -11   2   0          0.28          1.74         3.40 o
 -10   2   0        111.01        113.02         5.45 o
  -9   2   0         16.03         18.66         2.54 o
  -8   2   0          7.98          7.37         1.92 o
  -7   2   0        728.61        714.17         9.20 o
  -6   2   0        110.12        108.78         2.54 o
  -5   2   0          0.73          4.93         0.97 o
  -4   2   0          8.75         14.10         1.18 o
  -3   2   0       1739.02       1713.63        18.18 o
  -2   2   0        222.78        259.08         4.04 o
  -1   2   0       1427.91       1364.42        19.76 o
   0   2   0         60.87         67.00         1.62 o
   1   2   0        389.88        413.92         5.18 o
   2   2   0       8347.26       7834.84        86.81 o
   3   2   0       2899.64       2822.34        31.92 o
   4   2   0         70.90         66.60         2.16 o
   5   2   0        423.27        423.90         5.57 o
   6   2   0         12.62         15.41         1.59 o
   7   2   0          9.18          6.08         1.67 o
   8   2   0         60.02         63.55         3.04 o
   9   2   0         55.92         51.68         3.27 o
  10   2   0         28.81         29.45         4.26 o
  11   2   0        181.86        187.17        13.44 o
 -11   3   0          8.34         11.57         3.78 o
 -10   3   0         29.15         28.91         3.24 o
  -9   3   0          3.98          5.28         3.05 o
  -8   3   0        372.71        366.70         6.32 o
  -7   3   0         19.81         20.34         1.86 o
  -6   3   0         16.64         43.39         2.45 o
  -5   3   0        477.24        460.46         6.24 o
  -4   3   0        389.39        380.70         4.73 o
  -3   3   0          5.84          4.53         1.02 o
  -2   3   0         97.71        112.15         3.71 o
  -1   3   0        977.28       1016.91        15.60 o
   0   3   0         63.59         60.39         1.45 o
   1   3   0       5546.44       5532.86        62.29 o
   2   3   0        950.78        925.40        11.00 o
   3   3   0        115.57        109.21         1.99 o
   4   3   0        116.44        104.21         2.15 o
   5   3   0         74.93         69.13         3.01 o
   6   3   0          0.03          2.64         1.26 o
   7   3   0        205.50        201.88         4.76 o
   8   3   0          0.25         -1.91         1.91 o
   9   3   0          0.22          0.11         2.46 o
  10   3   0          7.34          3.82         2.86 o
  11   3   0          2.69         -0.53         5.93 o
 -10   4   0         58.16         51.95         3.84 o
  -9   4   0          0.15          1.86         2.27 o
  -8   4   0        190.99        203.06         5.20 o
  -7   4   0         23.87         34.73         2.26 o
  -6   4   0        183.05        177.88         3.79 o
  -5   4   0        394.40        406.24         5.25 o
  -4   4   0        562.40        510.42        14.12 o
  -3   4   0        139.00        154.01         2.83 o
  -2   4   0        112.41        125.50         4.86 o
  -1   4   0       1527.04       1588.14        18.69 o
   0   4   0        191.43        201.14         3.15 o
   1   4   0         36.03         35.72         2.16 o
   2   4   0        131.17        135.31         2.66 o
   3   4   0        361.82        375.11         5.17 o
   4   4   0          0.11          5.48         1.28 o
   5   4   0        522.93        539.88         6.86 o
   6   4   0         68.87         70.26         3.18 o
   7   4   0         19.48         18.26         2.09 o
   8   4   0         43.44         41.06         3.18 o
   9   4   0         84.83         87.09         4.45 o
  10   4   0         50.10         56.92         6.46 o
 -10   5   0         44.83         38.79         3.79 o
  -9   5   0          0.20         -0.48         2.17 o
  -8   5   0          1.08          1.11         2.14 o
  -7   5   0         89.83         82.57         3.35 o
  -6   5   0        203.64        205.14         4.33 o
  -5   5   0         37.81         35.07         2.45 o
  -4   5   0         13.78         21.22         2.15 o
  -3   5   0         95.70         98.18         2.34 o
  -2   5   0         12.27         18.10         1.32 o
  -1   5   0        192.22        207.44         4.74 o
   0   5   0        237.04        198.55         3.83 o
   1   5   0        291.53        296.94         4.63 o
   2   5   0        473.58        445.07         6.31 o
   3   5   0        328.04        309.72         5.43 o
   4   5   0         27.24         26.94         1.43 o
   5   5   0        100.19        109.57         3.33 o
   6   5   0        204.37        205.66         5.11 o
   7   5   0        161.01        147.60         4.84 o
   8   5   0          1.05          3.53         2.46 o
   9   5   0          0.92          4.24         3.44 o
  10   5   0          0.20          1.58         4.95 o
 -10   6   0          3.34          6.23         2.90 o
  -9   6   0         36.13         40.08         3.23 o
  -8   6   0         86.42         62.37         3.28 o
  -7   6   0          0.17          3.48         1.84 o
  -6   6   0        224.54        216.66         4.63 o
  -5   6   0          5.11         -0.37         1.77 o
  -4   6   0        300.33        273.10         8.29 o
  -3   6   0         52.63         70.07         2.15 o
  -2   6   0          7.25          4.98         1.09 o
  -1   6   0         19.90         22.07         1.52 o
   0   6   0         17.68         14.57         1.32 o
   1   6   0       1102.18       1107.90        15.71 o
   2   6   0       1212.11       1247.09        15.51 o
   3   6   0          0.94          3.25         1.25 o
   4   6   0         14.44         15.65         1.79 o
   5   6   0        234.74        226.62         6.24 o
   6   6   0          7.31         35.64         3.62 o
   7   6   0         33.66         35.85         3.04 o
   8   6   0        224.19        224.95         6.44 o
   9   6   0          0.07          6.83         3.80 o
  10   6   0         36.18         30.29        12.48 o
  -9   7   0         32.20         37.05         3.37 o
  -8   7   0          1.39          2.31         2.18 o
  -7   7   0         72.03         85.32         5.11 o
  -6   7   0        136.02        139.59         4.66 o
  -5   7   0         18.73         17.33         2.51 o
  -4   7   0        101.17         97.62         4.46 o
  -3   7   0         11.95         13.72         2.19 o
  -2   7   0        102.73        105.99         4.62 o
  -1   7   0          4.58          2.85         1.11 o
   0   7   0        444.19        431.06         7.09 o
   1   7   0        109.43        110.85         3.09 o
   2   7   0        679.81        682.08         9.52 o
   3   7   0        110.32        124.58         3.41 o
   4   7   0        269.65        274.23         7.00 o
   5   7   0          7.47         10.56         2.59 o
   6   7   0         39.32         43.06         3.65 o
   7   7   0         49.76         74.57         4.64 o
   8   7   0          3.27          2.38         4.64 o
   9   7   0         65.42         55.62         6.52 o
  -9   8   0         66.20         65.58        12.86 o
  -8   8   0          5.69          8.59         2.70 o
  -7   8   0        130.39        136.83         4.70 o
  -6   8   0          0.02          0.04         2.24 o
  -5   8   0        232.00        204.10         5.92 o
  -4   8   0        341.63        334.09         7.22 o
  -3   8   0        174.19        181.88         5.04 o
  -2   8   0       1158.08       1088.01        16.12 o
  -1   8   0          2.32          1.71         1.31 o
   0   8   0        124.90        128.63         5.40 o
   1   8   0          0.02         -0.35         1.57 o
   2   8   0          0.07         -1.14         1.54 o
   3   8   0         55.09         54.13         3.17 o
   4   8   0        231.28        217.43         6.72 o
   5   8   0        121.92        126.13         8.82 o
   6   8   0         71.92         70.63         7.76 o
   7   8   0         35.83         33.11         3.82 o
   8   8   0         17.20         23.61         5.95 o
  -8   9   0          0.03          3.40         2.84 o
  -7   9   0          0.15         -0.86         2.52 o
  -6   9   0         91.18        103.03         5.29 o
  -5   9   0         26.09         30.03         3.25 o
  -4   9   0        123.36        126.79         5.02 o
  -3   9   0          5.84         12.64         2.46 o
  -2   9   0         93.14         92.61         4.80 o
  -1   9   0        205.32        199.28         5.35 o
   0   9   0         41.51         46.14         3.30 o
   1   9   0         99.80        106.51         5.24 o
   2   9   0          1.87          2.31         1.95 o
   3   9   0        262.42        289.15         7.04 o
   4   9   0         73.83         74.18         7.09 o
   5   9   0          3.52          2.47         2.97 o
   6   9   0         75.92         80.85         6.61 o
   7   9   0          2.67          1.87         4.44 o
   8   9   0          0.15          4.15         5.33 o
  -7  10   0         32.55         35.04         3.83 o
  -6  10   0          6.63         12.20         3.51 o
  -5  10   0         19.37         27.78         3.58 o
  -4  10   0          4.63          1.91         3.60 o
  -3  10   0         32.57         34.08         4.04 o
  -2  10   0        123.22        114.73         5.64 o
  -1  10   0          1.66          5.42         2.99 o
   0  10   0        135.89        140.83         7.29 o
   1  10   0        172.47        171.92         5.03 o
   2  10   0          6.48         12.22         2.74 o
   3  10   0          5.89          7.01         2.76 o
   4  10   0         40.73         39.50         4.11 o
   5  10   0         10.57          7.74         3.64 o
   6  10   0        123.12        116.38         8.14 o
   7  10   0         66.57         57.92         7.15 o
  -6  11   0        241.79        294.66        12.88 o
  -5  11   0          4.74          4.68         4.19 o
  -4  11   0          9.57          5.24         4.01 o
  -3  11   0        148.13        155.40         7.31 o
  -2  11   0         14.18         14.33         3.74 o
  -1  11   0        642.45        606.63        15.93 o
   0  11   0         33.05         38.64         8.13 o
   1  11   0        195.78        187.58         6.49 o
   2  11   0         17.75         22.54         3.55 o
   3  11   0        334.23        349.18         9.72 o
   4  11   0         22.77         22.39         4.28 o
   5  11   0          7.48         10.60         5.30 o
  -4  12   0         70.73         85.92         7.97 o
  -3  12   0         38.69         47.38         5.48 o
  -2  12   0          2.14          1.24         3.91 o
  -1  12   0          6.00          4.54         3.61 o
   0  12   0          6.24         11.40         4.19 o
   1  12   0          0.14          0.88         4.15 o
   2  12   0          0.80         -0.90         3.32 o
   3  12   0        137.21        122.87         6.06 o
   4  12   0         80.54         78.56        15.96 o
  -3 -12   1          2.16          1.03         4.27 o
  -2 -12   1        103.79        102.31         5.61 o
  -1 -12   1          4.86          6.29         4.37 o
   0 -12   1        210.51        207.38        17.10 o
   1 -12   1          6.12          2.94         4.07 o
   2 -12   1         39.34         52.05         4.93 o
   3 -12   1         17.63         27.46         8.46 o
  -5 -11   1          5.61          9.14         5.33 o
  -4 -11   1          1.55          0.57         4.58 o
  -3 -11   1         74.99         72.01         5.96 o
  -2 -11   1         21.83         22.17         3.54 o
  -1 -11   1         28.22         31.11         3.70 o
   0 -11   1         11.91         13.60         3.66 o
   1 -11   1         18.20         20.29         3.52 o
   2 -11   1         43.09         46.54         4.25 o
   3 -11   1          3.63          1.92         3.69 o
   4 -11   1          5.79         15.43         4.17 o
   5 -11   1        123.99        128.35         7.34 o
  -6 -10   1          3.71          2.44         4.92 o
  -5 -10   1         10.18          8.87         4.71 o
  -4 -10   1          1.52          4.13         3.32 o
  -3 -10   1        252.67        268.11         7.29 o
  -2 -10   1         33.79         34.65         3.38 o
  -1 -10   1         45.04         51.30         3.75 o
   0 -10   1         57.05         66.11         3.53 o
   1 -10   1          3.38          4.79         2.52 o
   2 -10   1         98.93        108.48         5.71 o
   3 -10   1        370.23        378.25        10.02 o
   4 -10   1          6.21          9.77         3.56 o
   5 -10   1        114.53         98.78         5.06 o
   6 -10   1        135.85        143.28         7.07 o
   7 -10   1         37.75         56.30         5.41 o
  -7  -9   1        289.09        268.04        17.07 o
  -6  -9   1         56.47         50.69         7.30 o
  -5  -9   1         67.57         60.57         6.00 o
  -4  -9   1         35.57         35.11         4.54 o
  -3  -9   1          0.07          1.44         2.40 o
  -2  -9   1          0.29         -2.18         2.18 o
  -1  -9   1         22.44         23.42         2.36 o
   0  -9   1         43.07         49.50         2.85 o
   1  -9   1        553.60        546.04         9.80 o
   2  -9   1        115.76        115.22         5.24 o
   3  -9   1          0.16         -2.02         2.02 o
   4  -9   1        278.12        266.57         7.66 o
   5  -9   1        201.32        196.46         6.36 o
   6  -9   1         30.38         33.72         4.92 o
   7  -9   1        231.34        256.66         8.87 o
   8  -9   1         13.83         15.17         3.20 o
  -8  -8   1         30.85         27.43         6.01 o
  -7  -8   1         15.34         10.74         4.72 o
  -6  -8   1         59.87         53.84         8.22 o
  -5  -8   1         22.87         19.83         3.23 o
  -4  -8   1         40.55         51.35         6.02 o
  -3  -8   1         44.59         47.95         3.09 o
  -2  -8   1         50.10         53.02         3.08 o
  -1  -8   1         80.14         86.77         4.32 o
   0  -8   1        121.57        117.05         3.54 o
   1  -8   1         23.17         27.08         2.38 o
   2  -8   1        571.24        540.28         8.20 o
   3  -8   1       1289.98       1280.25        18.84 o
   4  -8   1        156.79        148.64         5.03 o
   5  -8   1          2.92          2.45         2.28 o
   6  -8   1         85.56         81.88         4.40 o
   7  -8   1         61.31         53.35         3.39 o
   8  -8   1        150.06        171.23         6.69 o
  -9  -7   1         19.81         15.47         6.87 o
  -8  -7   1         12.67          6.39         4.98 o
  -7  -7   1         73.92         61.98         7.06 o
  -6  -7   1         15.83         17.68         5.47 o
  -5  -7   1          4.34          4.68         2.52 o
  -4  -7   1         48.72         49.27         5.49 o
  -3  -7   1          6.05          8.68         2.21 o
  -2  -7   1         17.80         16.41         1.71 o
  -1  -7   1        132.56        123.95         3.83 o
   0  -7   1         65.34         70.28         2.50 o
   1  -7   1        165.16        169.30         4.02 o
   2  -7   1         34.95         46.06         2.17 o
   3  -7   1         54.86         59.02         6.13 o
   4  -7   1       2951.76       2744.89        37.02 o
   5  -7   1        131.91        122.15         4.60 o
   6  -7   1         16.67         11.93         2.08 o
   7  -7   1          6.35          5.55         2.11 o
   8  -7   1         42.43         38.64         3.06 o
   9  -7   1          0.10         -1.07         2.65 o
  -9  -6   1          1.83          0.75         4.96 o
  -8  -6   1         11.74         12.69         4.41 o
  -7  -6   1          9.53         10.93         2.84 o
  -6  -6   1          1.85          3.12         2.42 o
  -5  -6   1        184.29        194.36         6.76 o
  -4  -6   1          6.03          7.20         2.09 o
  -3  -6   1          6.61         10.94         1.94 o
  -2  -6   1         56.36         52.91         2.11 o
  -1  -6   1          4.44         11.80         1.34 o
   0  -6   1         33.48         28.63         2.69 o
   1  -6   1        743.17        717.12         9.49 o
   2  -6   1         42.74         34.62         2.23 o
   3  -6   1         57.22         71.90         2.41 o
   4  -6   1        606.89        610.25        10.11 o
   5  -6   1          0.06          0.87         1.64 o
   6  -6   1          0.04         -0.38         1.57 o
   7  -6   1         31.24         29.61         2.58 o
   8  -6   1        500.73        468.73         7.97 o
   9  -6   1         27.26         32.83         3.16 o
  10  -6   1         63.64         67.86         4.05 o
 -10  -5   1         23.97         23.90         5.94 o
  -9  -5   1         22.99         21.55         4.11 o
  -8  -5   1          6.68          7.46         3.23 o
  -7  -5   1        118.67        120.61         4.60 o
  -6  -5   1         67.33         70.87         3.32 o
  -5  -5   1          0.33          1.11         1.85 o
  -4  -5   1         11.86         15.18         3.52 o
  -3  -5   1        192.37        188.62         3.90 o
  -2  -5   1         98.80         88.28         2.36 o
  -1  -5   1        591.96        605.45         8.12 o
   0  -5   1         16.83         20.88         1.30 o
   1  -5   1          1.97          2.05         0.88 o
   2  -5   1       1547.92       1646.07        19.74 o
   3  -5   1         67.59         69.12         2.79 o
   4  -5   1         41.60         34.02         1.70 o
   5  -5   1         25.05         31.43         3.85 o
   6  -5   1        386.41        351.60         9.68 o
   7  -5   1         90.29         80.28         3.93 o
   8  -5   1          0.00          2.86         1.96 o
   9  -5   1         44.19         42.24         3.10 o
  10  -5   1         16.17         17.42         3.13 o
 -10  -4   1        123.14        114.61         6.33 o
  -9  -4   1          2.43         -2.74         3.26 o
  -8  -4   1         67.46         61.65         3.62 o
  -7  -4   1          8.88          8.59         2.19 o
  -6  -4   1        496.67        499.47         7.53 o
  -5  -4   1        108.22         97.59         2.85 o
  -4  -4   1        104.67        101.01         2.16 o
  -3  -4   1         57.85         59.48         1.60 o
  -2  -4   1          8.02          5.04         0.91 o
  -1  -4   1         65.94         63.59         1.87 o
   0  -4   1        172.65        147.41         4.50 o
   1  -4   1         46.76         49.14         3.63 o
   2  -4   1        513.19        548.18         7.28 o
   3  -4   1        215.85        227.90         3.38 o
   4  -4   1        418.25        438.94         5.89 o
   5  -4   1        348.51        355.04         5.21 o
   6  -4   1         27.44         31.64         1.98 o
   7  -4   1         83.70         77.08         3.01 o
   8  -4   1         24.22         26.29         2.34 o
   9  -4   1         55.78         51.74         4.75 o
  10  -4   1          2.82          0.71         2.68 o
 -10  -3   1        100.56         98.54         6.04 o
  -9  -3   1          1.34          2.46         3.30 o
  -8  -3   1        161.81        168.10         4.74 o
  -7  -3   1        157.51        152.35         4.05 o
  -6  -3   1         56.64         61.32         2.67 o
  -5  -3   1        230.07        258.83         4.47 o
  -4  -3   1        273.07        258.50         4.30 o
  -3  -3   1        871.90        868.19         9.63 o
  -2  -3   1         28.90         30.71         2.96 o
   0  -3   1        527.33        581.37         7.24 o
   1  -3   1       1361.34       1361.94        17.86 o
   2  -3   1         93.70         66.17         3.40 o
   3  -3   1         80.57         83.03         2.76 o
   4  -3   1        734.33        836.87         9.77 o
   5  -3   1        347.69        356.89         4.73 o
   6  -3   1          0.45          1.52         1.11 o
   7  -3   1          9.79         14.18         1.79 o
   8  -3   1        349.33        316.71         6.91 o
   9  -3   1       1015.81        971.68        14.05 o
  10  -3   1        188.48        185.84         7.10 o
  11  -3   1          0.26          3.03         3.55 o
 -11  -2   1         57.29         66.35         8.12 o
 -10  -2   1        242.73        258.47         7.71 o
  -9  -2   1        602.19        614.85         9.88 o
  -8  -2   1          0.13          0.91         1.94 o
  -7  -2   1        207.32        197.91         3.92 o
  -6  -2   1         63.75         72.71         3.19 o
  -5  -2   1          5.63          6.94         1.22 o
  -4  -2   1        601.69        569.01         7.54 o
  -3  -2   1         33.09         36.09         1.19 o
  -2  -2   1        411.38        404.03         6.25 o
  -1  -2   1         81.35         81.32         4.18 o
   0  -2   1        968.35        888.22         9.57 o
   1  -2   1         80.74         67.56         1.51 o
   2  -2   1         14.39         24.46         1.39 o
   3  -2   1        884.74        906.13        11.08 o
   4  -2   1        228.64        250.07         3.70 o
   5  -2   1        212.63        230.66         3.47 o
   6  -2   1         94.38         94.40         2.53 o
   7  -2   1          5.84          4.13         1.43 o
   8  -2   1         13.68         14.40         2.39 o
   9  -2   1         53.62         60.30         3.31 o
  10  -2   1        139.63        128.10         6.76 o
  11  -2   1        116.15        129.73         8.14 o
 -11  -1   1        132.62        148.29         9.31 o
 -10  -1   1         16.13         13.09         2.88 o
  -9  -1   1        764.05        751.53        11.31 o
  -8  -1   1        710.87        724.14         9.53 o
  -7  -1   1         35.98         33.47         1.96 o
  -6  -1   1         15.05         17.17         1.38 o
  -5  -1   1         15.73         19.65         1.42 o
  -4  -1   1         31.55         24.66         1.36 o
  -3  -1   1        386.61        370.62         5.44 o
  -2  -1   1       2204.74       2244.78        25.48 o
  -1  -1   1         44.71         51.56         1.11 o
   0  -1   1        393.08        353.66         3.67 o
   1  -1   1       4331.77       3909.83        40.43 o
   2  -1   1        146.70        158.03         2.27 o
   3  -1   1          2.05          1.38         0.66 o
   4  -1   1         57.15         45.97         1.99 o
   5  -1   1       1564.63       1581.68        18.96 o
   6  -1   1       1524.75       1589.72        19.37 o
   7  -1   1          0.83          0.88         1.77 o
   8  -1   1         13.37         12.36         1.87 o
   9  -1   1          0.36         -0.34         2.06 o
  10  -1   1          5.17          2.37         2.85 o
  11  -1   1        122.23        140.32         6.26 o
 -11   0   1         20.20         18.56         5.47 o
 -10   0   1        110.99        112.25         5.42 o
  -9   0   1        111.33        114.89         4.68 o
  -8   0   1          5.99          3.38         1.74 o
  -7   0   1         17.43         16.70         1.64 o
  -6   0   1        615.19        616.97         7.80 o
  -5   0   1        528.31        520.37         6.54 o
  -4   0   1        182.33        187.10         3.25 o
  -3   0   1        289.77        312.21         4.29 o
  -2   0   1         33.76         39.99         1.23 o
  -1   0   1        444.49        389.41         3.62 o
   0   0   1         58.83         46.91         0.92 o
   1   0   1         58.07         70.69         1.21 o
   2   0   1        562.45        557.80         5.69 o
   3   0   1          3.12          6.82         0.76 o
   4   0   1         37.25         39.26         1.59 o
   5   0   1         25.31         33.44         1.64 o
   6   0   1        278.87        284.19         4.84 o
   7   0   1         77.95         70.29         2.76 o
   8   0   1         35.38         33.73         2.65 o
   9   0   1         21.40         20.62         2.26 o
  10   0   1        130.41        134.66         6.18 o
  11   0   1         59.70         64.23         8.62 o
 -11   1   1         22.10         19.69         4.57 o
 -10   1   1         68.89         69.22         3.83 o
  -9   1   1          1.16          1.41         2.14 o
  -8   1   1        537.30        538.75         7.74 o
  -7   1   1         67.76         73.82         2.82 o
  -6   1   1        121.68        106.34         2.66 o
  -5   1   1         13.36         11.09         1.06 o
  -4   1   1        273.32        252.31         3.37 o
  -3   1   1       1770.21       1778.41        18.72 o
  -2   1   1         17.32         18.38         0.82 o
  -1   1   1       4696.01       4349.08        54.54 o
   0   1   1        302.54        311.00         3.75 o
   1   1   1          0.32         -0.20         0.20 o
   2   1   1          1.41          2.36         0.52 o
   3   1   1       2000.69       1931.52        20.23 o
   4   1   1        316.35        317.19         4.22 o
   5   1   1        800.67        789.11         9.24 o
   6   1   1         74.28         69.41         2.23 o
   7   1   1         11.69         12.11         1.69 o
   8   1   1          0.64         -0.45         1.74 o
   9   1   1         34.83         35.10         4.10 o
  10   1   1        254.98        265.36         6.44 o
  11   1   1          2.81          6.58         4.51 o
 -11   2   1          6.22          1.84         2.93 o
 -10   2   1          0.82         -1.53         2.55 o
  -9   2   1        272.31        275.73         6.17 o
  -8   2   1        135.83        137.63         4.60 o
  -7   2   1          3.75          3.96         1.43 o
  -6   2   1         32.51         35.62         1.68 o
  -5   2   1        394.45        385.62         4.91 o
  -4   2   1       1088.60       1137.78        11.72 o
  -3   2   1        174.96        142.85         2.35 o
  -2   2   1        230.68        223.41         9.18 o
  -1   2   1         16.94         23.23         1.19 o
   0   2   1        447.35        460.37         5.61 o
   1   2   1       1071.30       1125.17        14.58 o
   2   2   1       3044.51       2841.94        31.92 o
   3   2   1       1964.39       1831.74        19.27 o
   4   2   1        117.32        118.27         2.53 o
   5   2   1          0.97          2.73         0.96 o
   6   2   1        229.00        224.44         4.53 o
   7   2   1         84.66         78.53         2.97 o
   8   2   1        112.48        116.46         3.80 o
   9   2   1          9.10          7.43         2.32 o
  10   2   1          8.32          9.34         3.50 o
  11   2   1         39.37         43.60         4.69 o
 -10   3   1          2.63          5.75         2.78 o
  -9   3   1         88.31         83.33         3.82 o
  -8   3   1          9.45         10.03         1.93 o
  -7   3   1         20.57         28.68         2.07 o
  -6   3   1          0.01          2.03         1.12 o
  -5   3   1          2.55          2.03         0.95 o
  -4   3   1       2557.27       2811.43        27.46 o
  -3   3   1       3041.08       3160.85        40.75 o
  -2   3   1        490.76        447.66         7.87 o
  -1   3   1        157.17        157.76         2.73 o
   0   3   1         62.97         57.22         1.93 o
   1   3   1      10067.84       9690.28       108.83 o
   2   3   1        677.91        616.52         6.91 o
   3   3   1        310.82        317.13         4.95 o
   4   3   1        310.39        306.55         4.23 o
   5   3   1        312.24        325.36         4.65 o
   6   3   1          6.98          4.50         1.27 o
   7   3   1          1.29          3.73         1.52 o
   8   3   1         21.46         18.33         2.30 o
   9   3   1         26.17         22.40         2.71 o
  10   3   1        341.98        357.44         9.97 o
  11   3   1        421.29        416.87        10.99 o
 -10   4   1          3.95          4.83         2.89 o
  -9   4   1        162.54        175.15         5.43 o
  -8   4   1        234.86        203.95         6.24 o
  -7   4   1        201.95        209.74         4.84 o
  -6   4   1         11.26          5.55         1.40 o
  -5   4   1        137.57        150.03         3.25 o
  -4   4   1        209.53        219.27         4.64 o
  -3   4   1        431.95        451.82         8.47 o
  -2   4   1        339.26        371.34         6.09 o
  -1   4   1       1116.66       1090.14        14.32 o
   0   4   1         19.21         13.78         1.15 o
   1   4   1        117.93        128.61         2.55 o
   2   4   1        705.57        674.55         8.62 o
   3   4   1          5.04          7.71         0.83 o
   4   4   1        551.42        582.53         7.64 o
   5   4   1        324.62        326.31         4.72 o
   6   4   1         55.20         57.57         2.23 o
   7   4   1         15.84         19.85         1.85 o
   8   4   1         45.91         44.45         4.36 o
   9   4   1        156.09        159.05         5.67 o
  10   4   1         19.86         16.81         4.16 o
 -10   5   1         45.30         46.41         3.82 o
  -9   5   1         10.72         12.32         2.58 o
  -8   5   1        328.82        309.02         6.08 o
  -7   5   1       1391.29       1238.11        15.16 o
  -6   5   1        667.45        584.92         8.23 o
  -5   5   1         21.28         19.27         2.11 o
  -4   5   1         18.96         29.03         4.59 o
  -3   5   1        827.77        788.79        11.76 o
  -2   5   1       1226.54       1368.26        16.51 o
  -1   5   1          3.37         10.32         1.05 o
   0   5   1        123.46        104.33         4.38 o
   1   5   1        627.96        653.62         8.38 o
   2   5   1          2.08          1.24         0.96 o
   3   5   1        809.32        820.98        10.54 o
   4   5   1         15.63         16.28         1.27 o
   5   5   1        280.71        292.18         4.79 o
   6   5   1        138.66        141.80         3.73 o
   7   5   1         53.30         51.77         3.13 o
   8   5   1         32.83         35.16         3.15 o
   9   5   1         28.95         33.55         3.46 o
  10   5   1         59.80         66.16         4.60 o
 -10   6   1          1.65          1.87         2.80 o
  -9   6   1        111.74        114.85         4.49 o
  -8   6   1         12.97         15.87         2.40 o
  -7   6   1         46.73         47.87         2.76 o
  -6   6   1          7.51          3.81         1.63 o
  -5   6   1         57.32         40.45         3.31 o
  -4   6   1         28.15         34.01         5.05 o
  -3   6   1        405.41        393.60         7.07 o
  -2   6   1        523.74        541.09        13.56 o
  -1   6   1         34.50         40.83         1.76 o
   0   6   1        160.71        154.92         4.66 o
   1   6   1          1.06          1.45         0.87 o
   2   6   1         44.02         37.35         2.37 o
   3   6   1         87.34         75.44         2.49 o
   4   6   1         37.58         37.70         2.51 o
   5   6   1          0.54         -1.31         1.59 o
   6   6   1          9.96          9.62         2.12 o
   7   6   1          0.22          1.10         2.13 o
   8   6   1        145.33        146.56         5.42 o
   9   6   1          0.44          0.84         3.35 o
  10   6   1         20.98         17.63         5.62 o
  -9   7   1          2.10          6.10         2.71 o
  -8   7   1         16.15         17.93         2.62 o
  -7   7   1         36.74         31.24         3.42 o
  -6   7   1          6.42          6.41         2.05 o
  -5   7   1        192.27        160.17         5.53 o
  -4   7   1         99.59         97.19         3.94 o
  -3   7   1          3.37          5.07         1.63 o
  -2   7   1         48.22         41.82         2.10 o
  -1   7   1         68.43         76.10         3.07 o
   0   7   1       1128.80       1170.41        14.65 o
   1   7   1        100.63        102.54         2.93 o
   2   7   1         11.44         11.81         1.51 o
   3   7   1         84.26         79.61         3.29 o
   4   7   1         15.38         13.77         2.36 o
   5   7   1        110.29        110.80         4.81 o
   6   7   1          0.28         -0.66         2.37 o
   7   7   1          8.72         13.28         3.30 o
   8   7   1         28.39         27.86         4.18 o
   9   7   1         56.31         51.17         9.77 o
  -9   8   1          0.05          2.13         9.96 o
  -8   8   1         83.98         85.48         4.07 o
  -7   8   1         41.59         35.10         2.84 o
  -6   8   1        606.59        561.84        10.81 o
  -5   8   1         99.45         93.49         5.04 o
  -4   8   1          0.11          2.29         2.08 o
  -3   8   1          1.27          2.70         1.86 o
  -2   8   1        324.40        337.01         6.70 o
  -1   8   1         18.14         23.00         1.80 o
   0   8   1          5.31          2.78         1.65 o
   1   8   1        382.05        369.85         6.26 o
   2   8   1          4.83          4.50         1.63 o
   3   8   1          2.31          3.48         1.70 o
   4   8   1         18.93         17.01         2.34 o
   5   8   1          1.84          0.37         2.45 o
   6   8   1         24.65         20.87         3.29 o
   7   8   1         44.38         40.52         4.19 o
   8   8   1          6.09          6.54         3.49 o
   9   8   1         11.66          9.67         9.00 o
  -8   9   1         14.10         20.32         3.43 o
  -7   9   1          1.52          1.69         2.45 o
  -6   9   1         17.10         18.16         3.28 o
  -5   9   1         28.99         34.76         3.50 o
  -4   9   1         13.72         12.85         2.49 o
  -3   9   1        122.94        115.80         4.52 o
  -2   9   1       2504.10       2427.56        33.14 o
  -1   9   1         60.97         71.72         4.26 o
   0   9   1          6.55          5.79         3.39 o
   1   9   1         65.94         69.73         3.37 o
   2   9   1         43.00         43.72         3.88 o
   3   9   1        195.81        195.86         5.01 o
   4   9   1         63.97         63.28         4.02 o
   5   9   1         10.11         11.38         3.12 o
   6   9   1         47.84         51.45         4.48 o
   7   9   1          1.18          5.48         3.61 o
   8   9   1          7.88          7.70         4.48 o
  -7  10   1          1.09          2.53         2.93 o
  -6  10   1        109.86        126.52         6.03 o
  -5  10   1        129.27        110.60         5.36 o
  -4  10   1        142.90        145.62         6.58 o
  -3  10   1         24.61         30.14         3.82 o
  -2  10   1         75.63         73.54         7.56 o
  -1  10   1       1066.49       1085.32        19.55 o
   0  10   1        137.32        142.39         4.97 o
   1  10   1         11.49          9.83         2.37 o
   2  10   1         50.61         44.01         3.04 o
   3  10   1         16.29         12.03         2.85 o
   4  10   1         19.69         23.29         3.20 o
   5  10   1          2.51          6.81         3.51 o
   6  10   1          1.58          6.04         3.67 o
   7  10   1          1.06          4.78         5.20 o
  -6  11   1          1.01          2.57         3.94 o
  -5  11   1         94.53         93.84         6.46 o
  -4  11   1         54.18         57.78         5.42 o
  -3  11   1        320.57        309.62         9.65 o
  -2  11   1        190.32        191.91         7.65 o
  -1  11   1         31.20         38.10         5.97 o
   0  11   1        190.17        203.00         6.61 o
   1  11   1        353.80        374.23        10.83 o
   2  11   1         29.95         34.88         3.60 o
   3  11   1          6.43          5.06         3.09 o
   4  11   1          0.00          0.98         3.12 o
   5  11   1          0.01          2.31         3.90 o
   6  11   1         47.32         47.45         9.43 o
  -4  12   1        148.87        162.76         8.16 o
  -3  12   1         81.11         78.21         6.00 o
  -2  12   1          0.38          3.10         6.09 o
  -1  12   1        230.05        243.99         7.99 o
   0  12   1        125.28        136.76         6.18 o
   1  12   1         14.02         14.55         4.23 o
   2  12   1          5.98          7.81         3.43 o
   3  12   1         59.75         54.48         4.78 o
   4  12   1         24.53         26.41         4.85 o
  -1  13   1         14.11         10.62         4.77 o
   0  13   1         90.07        100.60         7.10 o
   1  13   1         53.88         55.24         6.04 o
  -2 -12   2          1.62          1.14         4.19 o
  -1 -12   2         10.40          6.35         1.65 o
   0 -12   2          9.14          6.15         4.26 o
   1 -12   2         12.99         11.79         4.67 o
   2 -12   2         92.27        100.62        16.16 o
   3 -12   2         18.29         28.76        12.48 o
  -4 -11   2         10.90          8.59         5.13 o
  -3 -11   2         62.69         51.24        10.78 o
  -2 -11   2        446.17        460.20        14.56 o
  -1 -11   2          2.14          7.95         3.17 o
   0 -11   2          8.05          6.82         3.89 o
   1 -11   2        106.95        112.99         6.70 o
   2 -11   2         68.27         87.36         6.42 o
   3 -11   2         23.05         19.06         3.85 o
   4 -11   2          8.75          9.69         4.32 o
   5 -11   2          0.70         -2.30         4.24 o
  -6 -10   2          3.85         -0.76         5.27 o
  -5 -10   2        161.22        161.10         9.47 o
  -4 -10   2        432.41        409.10        13.50 o
  -3 -10   2          9.99          9.21         4.07 o
  -2 -10   2        236.46        229.38         6.79 o
  -1 -10   2        314.63        296.22         7.59 o
   0 -10   2          2.68          1.38         2.63 o
   1 -10   2          1.77          3.26         2.81 o
   2 -10   2          8.43          7.29         2.89 o
   3 -10   2         55.77         48.15         4.56 o
   4 -10   2         20.84         21.74         4.14 o
   5 -10   2          4.82         12.15         5.17 o
   6 -10   2         59.67         73.89         4.55 o
  -7  -9   2        100.26         85.71         7.69 o
  -6  -9   2        321.49        309.51        17.02 o
  -5  -9   2        196.63        199.54         9.74 o
  -4  -9   2         20.24         16.08         4.27 o
  -3  -9   2         46.96         46.27         3.96 o
  -2  -9   2         48.95         50.92         3.50 o
  -1  -9   2        724.76        741.11        17.83 o
   0  -9   2         52.32         63.68         4.06 o
   1  -9   2        607.30        599.99        12.07 o
   2  -9   2         20.90         19.91         3.23 o
   3  -9   2        941.07        911.05        17.15 o
   4  -9   2          8.26          9.10         2.72 o
   5  -9   2        241.81        236.32         6.86 o
   6  -9   2         38.71         38.83         3.54 o
   7  -9   2          0.00          0.11         2.81 o
  -8  -8   2          3.57          3.39         5.43 o
  -7  -8   2         55.75         40.80         5.91 o
  -6  -8   2          2.47          4.98         3.89 o
  -5  -8   2         60.66         56.91         5.57 o
  -4  -8   2         90.56         92.33         8.47 o
  -3  -8   2          7.10          9.66         2.71 o
  -2  -8   2         76.61         80.86         5.38 o
  -1  -8   2          4.67          5.84         2.02 o
   0  -8   2         10.73         13.26         1.92 o
   1  -8   2        328.46        321.96         6.97 o
   2  -8   2        159.86        150.98         3.94 o
   3  -8   2         87.01         94.86         4.05 o
   4  -8   2         45.97         40.69         3.11 o
   5  -8   2         30.06         37.19         4.27 o
   6  -8   2          7.45         11.79         2.43 o
   7  -8   2         39.08         38.82         3.28 o
   8  -8   2         10.01          6.71         2.99 o
  -8  -7   2         12.60         12.65         5.43 o
  -7  -7   2         11.57         14.30         4.71 o
  -6  -7   2          0.15         -3.39         3.39 o
  -5  -7   2         39.44         46.10        12.14 o
  -4  -7   2        134.25        148.34         5.45 o
  -3  -7   2         30.59         32.52         2.98 o
  -2  -7   2        223.11        225.54         7.01 o
  -1  -7   2        588.33        595.56        10.86 o
   0  -7   2          3.39          3.41         1.40 o
   1  -7   2        170.48        159.89         3.35 o
   2  -7   2          0.91          1.07         1.35 o
   3  -7   2        656.42        613.42        11.00 o
   4  -7   2          0.35          0.19         1.84 o
   5  -7   2          3.33          5.32         2.01 o
   6  -7   2         51.05         43.40         2.80 o
   7  -7   2          2.72          2.10         2.26 o
   8  -7   2        158.74        160.50         5.17 o
   9  -7   2          8.67          8.71         2.92 o
  -9  -6   2          1.21         -2.77         5.34 o
  -8  -6   2          7.71         11.89         4.78 o
  -7  -6   2          4.26          1.45         3.90 o
  -6  -6   2         97.23        102.20         6.42 o
  -5  -6   2         65.58         69.11         3.81 o
  -4  -6   2         77.26         75.86         4.87 o
  -3  -6   2        250.45        270.95        12.06 o
  -2  -6   2        897.86        876.53        14.46 o
  -1  -6   2         13.49         21.63         2.00 o
   0  -6   2         12.90         12.23         1.19 o
   1  -6   2          6.12          6.60         1.20 o
   2  -6   2         96.68        106.14         3.22 o
   3  -6   2         73.47         64.41         2.45 o
   4  -6   2       1478.40       1358.01        15.52 o
   5  -6   2        121.40        117.46         3.81 o
   6  -6   2        488.56        475.64         7.47 o
   7  -6   2         86.54         79.49         3.45 o
   8  -6   2          9.57         14.91         2.40 o
   9  -6   2        187.75        203.90         5.77 o
  10  -6   2          0.32          0.77         3.57 o
  -9  -5   2         27.76         32.76         7.30 o
  -8  -5   2          1.26         -0.21         3.88 o
  -7  -5   2        216.42        201.67         6.70 o
  -6  -5   2          0.33          1.52         2.16 o
  -5  -5   2        325.93        314.14         7.40 o
  -4  -5   2         12.59         11.56         4.53 o
  -3  -5   2          6.56         10.25         1.84 o
  -2  -5   2        729.64        749.72         9.78 o
   0  -5   2       1824.96       1914.84        22.59 o
   1  -5   2        571.81        582.58         7.87 o
   2  -5   2        459.61        445.65         6.47 o
   3  -5   2         21.25         19.31         2.06 o
   4  -5   2        232.43        218.75         4.17 o
   5  -5   2        179.16        178.21         3.58 o
   6  -5   2        578.09        532.27         8.40 o
   7  -5   2         10.39          9.07         1.87 o
   8  -5   2        106.27        109.57         3.94 o
   9  -5   2         57.37         60.79         3.52 o
  10  -5   2          6.37          2.97         3.12 o
 -10  -4   2         13.71         16.05         6.01 o
  -9  -4   2          2.78         -4.38         4.38 o
  -8  -4   2         52.58         54.65         8.23 o
  -7  -4   2         14.22         15.05         2.90 o
  -6  -4   2        306.78        306.19         6.22 o
  -5  -4   2          0.66          1.21         1.30 o
  -4  -4   2          2.64          1.41         1.20 o
  -3  -4   2        695.65        659.22        13.78 o
  -2  -4   2         31.62         36.98         1.39 o
  -1  -4   2          0.02         -0.26         0.78 o
   0  -4   2       1877.75       1954.47        20.91 o
   1  -4   2       1699.40       1746.53        20.60 o
   2  -4   2         26.84         27.26         1.62 o
   3  -4   2         48.40         62.98         1.82 o
   4  -4   2        112.16        103.40         2.49 o
   5  -4   2         10.29          6.48         1.16 o
   6  -4   2        464.92        445.52        10.11 o
   7  -4   2         19.77         18.15         2.77 o
   8  -4   2         29.67         23.24         2.32 o
   9  -4   2         11.74          9.86         2.54 o
  10  -4   2          9.49         11.03         3.32 o
 -10  -3   2          6.86          6.92         5.43 o
  -9  -3   2        135.49        140.97         6.34 o
  -8  -3   2          4.06          3.49         2.88 o
  -7  -3   2          0.80         -0.81         1.73 o
  -6  -3   2         51.10         53.04         3.47 o
  -5  -3   2        594.24        585.50         7.18 o
  -4  -3   2        636.81        654.32         7.64 o
  -3  -3   2         67.48         79.27         2.71 o
  -2  -3   2          8.92         16.15         2.64 o
  -1  -3   2        977.22        990.15        11.93 o
   0  -3   2       1374.66       1279.77        15.10 o
   1  -3   2        742.74        757.51         9.39 o
   2  -3   2        484.49        446.13         6.05 o
   3  -3   2        210.18        221.88         3.16 o
   4  -3   2         33.87         45.77         2.69 o
   5  -3   2         32.66         45.50         1.90 o
   6  -3   2         52.85         58.36         2.14 o
   7  -3   2         37.02         29.88         2.05 o
   8  -3   2         26.75         30.26         3.42 o
   9  -3   2        252.32        241.40         5.93 o
  10  -3   2          0.19         -2.84         2.84 o
  11  -3   2          0.11         -0.03         3.56 o
 -10  -2   2        403.22        420.24        14.31 o
  -9  -2   2         12.40         13.09         3.10 o
  -8  -2   2          2.19          0.31         2.15 o
  -7  -2   2        101.49        108.28         3.83 o
  -6  -2   2        171.73        175.83         3.37 o
  -5  -2   2         88.82         79.13         2.12 o
  -4  -2   2        752.59        773.34         8.84 o
  -3  -2   2        590.25        640.66         7.26 o
  -2  -2   2        220.68        244.95         5.36 o
  -1  -2   2        654.99        676.94        24.54 o
   0  -2   2          4.05          1.37         0.69 o
   1  -2   2        368.06        376.40         5.89 o
   2  -2   2        561.75        621.13         7.14 o
   3  -2   2       2312.18       2369.79        24.97 o
   4  -2   2          2.06          6.02         0.97 o
   5  -2   2        175.04        169.12         3.50 o
   6  -2   2        197.89        179.55         3.48 o
   7  -2   2         17.99         21.46         1.95 o
   8  -2   2        130.94        141.18         4.22 o
   9  -2   2          0.12          0.61         2.09 o
  10  -2   2         59.25         60.81         6.24 o
  11  -2   2         13.44         19.31         3.81 o
 -10  -1   2         52.06         51.98         5.00 o
  -9  -1   2          2.50         -1.47         2.67 o
  -8  -1   2         97.71         93.93         3.57 o
  -7  -1   2         20.83         23.51         1.80 o
  -6  -1   2         27.41         33.25         1.70 o
  -5  -1   2        536.95        540.86         7.47 o
  -4  -1   2          9.57          9.97         0.93 o
  -3  -1   2        119.40        105.86         1.89 o
  -2  -1   2        902.10        974.35        11.29 o
  -1  -1   2          0.03          0.40         0.94 o
   0  -1   2       1159.14       1117.25        11.75 o
   1  -1   2       6523.60       6318.94        59.73 o
   2  -1   2         77.64         69.52         1.65 o
   3  -1   2        173.44        175.53         2.71 o
   4  -1   2         23.08         31.42         1.28 o
   5  -1   2          0.00         -0.92         0.92 o
   6  -1   2        313.56        307.63         5.73 o
   7  -1   2        385.93        397.90         6.51 o
   8  -1   2          0.24          0.03         1.73 o
   9  -1   2          3.86          2.07         2.01 o
  10  -1   2        176.93        203.23         6.59 o
  11  -1   2         33.20         25.19         3.94 o
 -10   0   2          8.21         11.43         3.84 o
  -9   0   2        325.83        337.62         8.59 o
  -8   0   2        199.52        201.58         4.37 o
  -7   0   2         18.80         21.32         1.76 o
  -6   0   2          1.76          2.81         1.16 o
  -5   0   2        112.19        117.24         2.51 o
  -4   0   2         33.09         40.71         1.47 o
  -3   0   2       1096.74       1130.85        12.22 o
  -2   0   2         81.99         94.67         1.71 o
  -1   0   2       5068.43       4987.66        43.89 o
   0   0   2       4743.37       4426.04        41.74 o
   1   0   2         99.91        114.91         1.34 o
   2   0   2          3.14          1.68         0.55 o
   3   0   2        332.22        337.82         4.24 o
   4   0   2        216.01        218.77         4.13 o
   5   0   2       1277.23       1238.23        15.17 o
   6   0   2         38.23         33.80         1.72 o
   7   0   2         16.58         24.23         2.39 o
   8   0   2         54.14         60.28         2.89 o
   9   0   2        422.12        422.60         7.57 o
  10   0   2          5.53          6.86         2.88 o
  11   0   2          3.61          2.88         3.50 o
 -10   1   2        160.67        173.89         7.35 o
  -9   1   2         53.41         58.03         3.26 o
  -8   1   2        462.39        474.96         7.23 o
  -7   1   2          4.29          4.20         1.46 o
  -6   1   2          7.99          8.28         1.29 o
  -5   1   2        209.64        223.93         3.51 o
  -4   1   2         81.46         85.45         1.86 o
  -3   1   2       1571.15       1583.36        15.59 o
  -2   1   2         42.66         58.03         1.45 o
  -1   1   2       1385.27       1353.04        15.59 o
   0   1   2         72.10         90.53         1.26 o
   1   1   2        203.40        238.86         3.95 o
   2   1   2         60.13         65.79         1.14 o
   3   1   2        575.41        526.60         6.11 o
   4   1   2       1318.64       1349.47        14.64 o
   5   1   2        103.54         94.09         2.52 o
   6   1   2        559.48        563.69         7.75 o
   7   1   2          0.38          1.17         1.29 o
   8   1   2          2.59          4.71         1.82 o
   9   1   2         84.17         78.18         6.53 o
  10   1   2         46.40         43.61         4.12 o
  11   1   2          1.19         -1.68         3.96 o
 -10   2   2         19.49         15.89         2.91 o
  -9   2   2        230.57        226.87         6.64 o
  -8   2   2          0.83          2.97         1.91 o
  -7   2   2          2.62          4.32         1.63 o
  -6   2   2        383.93        367.99         5.05 o
  -5   2   2        312.83        308.19         4.21 o
  -4   2   2        144.96        153.95         2.81 o
  -3   2   2        112.47        102.05         2.00 o
  -2   2   2        244.19        238.96         3.86 o
  -1   2   2        110.23         99.22         1.61 o
   0   2   2        989.66        939.71        14.24 o
   1   2   2        436.42        505.83         5.62 o
   2   2   2      93976.01      92515.05      1025.98 o
   3   2   2       1045.65       1044.89        11.39 o
   4   2   2        494.62        489.97         6.64 o
   5   2   2         58.29         67.22         1.99 o
   6   2   2         32.23         34.11         1.72 o
   7   2   2        230.05        230.77         4.23 o
   8   2   2        334.13        319.46         6.06 o
   9   2   2         15.69         15.12         2.80 o
  10   2   2         41.14         30.65         3.70 o
  11   2   2         11.95         15.59         4.18 o
 -10   3   2         94.05        109.26         4.81 o
  -9   3   2          0.47         -0.09         2.31 o
  -8   3   2        224.17        231.33         6.15 o
  -7   3   2        151.60        148.77         3.78 o
  -6   3   2        297.52        293.16         7.16 o
  -5   3   2          2.07          3.38         1.01 o
  -4   3   2        261.41        290.63         4.16 o
  -3   3   2        147.99        150.40         3.83 o
  -2   3   2        508.93        544.04         9.30 o
  -1   3   2        745.76        831.37        11.27 o
   0   3   2       6470.93       6421.91        72.24 o
   1   3   2        459.67        451.92         6.53 o
   2   3   2        964.95       1007.59        11.91 o
   3   3   2        637.39        662.51         8.30 o
   4   3   2        760.10        705.01         9.09 o
   5   3   2        196.19        214.03         3.55 o
   6   3   2         60.66         65.03         3.85 o
   7   3   2         40.43         33.69         2.04 o
   8   3   2          1.54          1.43         1.79 o
   9   3   2          2.02          2.45         2.71 o
  10   3   2         16.89         14.57         4.97 o
  11   3   2         60.71         55.82         5.93 o
 -10   4   2        164.41        160.82         5.68 o
  -9   4   2          1.82          1.71         2.34 o
  -8   4   2        180.77        162.37         4.43 o
  -7   4   2         27.86         25.28         2.12 o
  -6   4   2         43.57         44.12         2.22 o
  -5   4   2        574.63        558.76         7.48 o
  -4   4   2         52.25         46.73         2.32 o
  -3   4   2        127.45        137.44         4.05 o
  -2   4   2        146.33        169.90         4.19 o
  -1   4   2        494.93        507.49         7.12 o
   0   4   2         11.09         18.57         1.10 o
   1   4   2       1076.71       1089.01        14.57 o
   2   4   2        235.15        226.15         5.17 o
   3   4   2        166.12        144.99         2.34 o
   4   4   2       2992.04       2934.01        33.56 o
   5   4   2        388.09        381.68         5.31 o
   6   4   2          0.31         -0.18         1.25 o
   7   4   2         98.81        102.45         3.12 o
   8   4   2          2.99          3.61         1.91 o
   9   4   2          0.90         -2.03         3.25 o
  10   4   2         82.91         79.80         5.62 o
  11   4   2         52.21         49.25         5.52 o
 -10   5   2         14.11         11.62         3.28 o
  -9   5   2         29.48         34.52         3.04 o
  -8   5   2         28.54         25.32         2.46 o
  -7   5   2          0.06          2.96         1.73 o
  -6   5   2        563.51        543.86         7.80 o
  -5   5   2         11.06         12.77         1.88 o
  -4   5   2        182.79        211.45         4.80 o
  -3   5   2        119.79        107.58         4.59 o
  -2   5   2         55.31         44.23         1.46 o
  -1   5   2         20.66         18.79         1.22 o
   0   5   2          3.21          9.10         1.03 o
   1   5   2        357.57        363.24         5.19 o
   2   5   2        174.24        169.43         2.80 o
   3   5   2       1027.16        981.90        12.33 o
   4   5   2        534.10        541.28         6.80 o
   5   5   2         98.43         91.48         2.71 o
   6   5   2          6.15          5.21         1.44 o
   7   5   2         16.95         15.62         2.11 o
   8   5   2          7.74         10.39         2.57 o
   9   5   2         74.38         70.10         4.96 o
  10   5   2          0.50         -0.28         3.88 o
  -9   6   2          3.93          6.17         2.62 o
  -8   6   2        102.87         81.90         4.41 o
  -7   6   2         34.55         27.64         2.43 o
  -6   6   2        214.06        204.00         4.51 o
  -5   6   2         74.09         84.14         3.69 o
  -4   6   2        223.63        217.46         5.99 o
  -2   6   2        355.57        318.89         5.47 o
  -1   6   2        136.23        138.24         3.32 o
   0   6   2        254.61        255.26         5.04 o
   1   6   2        169.99        180.68         3.37 o
   2   6   2          0.08          2.90         0.90 o
   3   6   2         14.83         15.06         1.50 o
   4   6   2        140.61        139.10         3.75 o
   5   6   2        161.34        162.40         4.57 o
   6   6   2          8.17         12.76         1.90 o
   7   6   2        225.54        210.37         5.66 o
   8   6   2          2.30          6.15         2.57 o
   9   6   2          2.60          3.23         3.52 o
  10   6   2          8.78          3.07         4.63 o
  -9   7   2         98.58         95.84         4.37 o
  -8   7   2        103.78         95.76         5.21 o
  -7   7   2         12.69         14.06         2.34 o
  -6   7   2         12.43         18.61         2.60 o
  -5   7   2          1.46         -0.69         1.84 o
  -4   7   2        300.94        291.21         7.88 o
  -3   7   2         15.29         11.05         3.40 o
  -2   7   2         23.51         25.05         3.10 o
  -1   7   2         26.55         20.68         2.29 o
   0   7   2         89.31         94.31         2.67 o
   1   7   2         80.37         88.66         2.53 o
   2   7   2         65.57         54.33         2.90 o
   3   7   2        138.45        135.93         3.47 o
   4   7   2         51.56         49.72         2.44 o
   5   7   2         76.78         82.44         3.55 o
   6   7   2         43.71         43.33         5.36 o
   7   7   2         25.02         23.08         3.46 o
   8   7   2         64.98         59.55         4.81 o
   9   7   2         41.48         33.94         6.82 o
  -8   8   2          2.22          5.34         2.62 o
  -7   8   2          8.88          7.38         2.30 o
  -6   8   2        218.76        190.78        11.17 o
  -5   8   2         21.16         18.80         2.74 o
  -4   8   2        431.32        390.68        14.67 o
  -3   8   2          0.40          0.43         1.79 o
  -2   8   2         50.97         50.72         2.93 o
  -1   8   2        169.91        181.75         4.80 o
   0   8   2          4.14          4.25         1.38 o
   1   8   2         41.13         42.41         2.86 o
   2   8   2          2.17          1.03         1.51 o
   3   8   2        460.58        457.62         7.37 o
   4   8   2        490.29        480.38         7.76 o
   5   8   2          1.56          3.11         2.36 o
   6   8   2         68.75         67.54         4.45 o
   7   8   2         62.77         61.97         4.60 o
   8   8   2         23.22         18.80         5.06 o
   9   8   2         43.18         42.34         5.56 o
  -8   9   2         20.12         29.55         3.39 o
  -7   9   2        124.05        136.78         6.00 o
  -6   9   2         21.33         17.63         3.28 o
  -5   9   2         44.34         41.54         3.77 o
  -4   9   2        117.44        116.51         5.46 o
  -3   9   2        101.64         98.12         5.37 o
  -2   9   2          9.61         10.09         2.17 o
  -1   9   2          7.26          6.35         2.49 o
   0   9   2         15.36         17.36         2.30 o
   1   9   2         17.83         16.93         2.35 o
   2   9   2        302.94        290.44         5.82 o
   3   9   2          1.07          3.27         1.97 o
   4   9   2        136.20        132.77         4.68 o
   5   9   2         58.27         67.16         9.31 o
   6   9   2         74.25         75.25         4.95 o
   7   9   2          3.25          4.85         3.56 o
   8   9   2         28.82         42.06         7.35 o
  -7  10   2        102.50        128.61         5.09 o
  -6  10   2         14.82         20.76         7.53 o
  -5  10   2         33.12         33.83         3.84 o
  -4  10   2         28.60         21.58         3.48 o
  -3  10   2        243.52        254.16         6.73 o
  -2  10   2         87.54         93.37         8.94 o
  -1  10   2        206.89        211.86         7.19 o
   0  10   2        579.09        568.85        12.09 o
   1  10   2          0.37          1.53         2.05 o
   2  10   2         79.50         81.08         3.69 o
   3  10   2          1.63          3.78         2.32 o
   4  10   2          6.48          5.12         2.74 o
   5  10   2         47.36         43.52         5.70 o
   6  10   2         17.80         13.59         3.77 o
   7  10   2         43.89         40.27         5.43 o
  -6  11   2          4.42         10.84         4.03 o
  -5  11   2          6.36          8.53         4.06 o
  -4  11   2         28.54         29.72         5.40 o
  -3  11   2         46.04         49.39         4.99 o
  -2  11   2        121.84        126.60         6.64 o
  -1  11   2         37.44         40.81         4.48 o
   0  11   2        250.41        245.39         8.73 o
   1  11   2         24.70         19.16         3.35 o
   2  11   2         61.48         71.23         3.87 o
   3  11   2         54.57         60.66         4.18 o
   4  11   2          0.94          1.23         3.09 o
   5  11   2         62.58         58.22         7.02 o
   6  11   2         11.84         15.23         4.41 o
  -4  12   2         73.38         91.99        14.27 o
  -3  12   2          1.39         -1.64         4.18 o
  -2  12   2         51.17         40.22         5.13 o
  -1  12   2        163.77        168.76         9.13 o
   0  12   2         96.65        112.38         9.40 o
   1  12   2         64.43         81.18         5.05 o
   2  12   2         47.82         49.56         5.24 o
   3  12   2         42.20         38.10         4.23 o
   4  12   2         25.81         31.40         4.41 o
   5  12   2          3.10          0.85         4.33 o
  -2  13   2          1.15          4.63         5.08 o
  -1  13   2         33.54         34.02         5.53 o
   0  13   2         31.41         29.01         5.16 o
   1  13   2        284.83        303.81        13.52 o
   2  13   2         32.57         32.01         5.39 o
  -3 -11   3         37.87         34.20         6.96 o
  -2 -11   3          0.00         -0.94         3.65 o
  -1 -11   3        135.66        128.51         8.66 o
   0 -11   3        127.15        111.42         8.61 o
   1 -11   3        146.03        134.56         7.06 o
   2 -11   3         25.70         26.75         4.54 o
   3 -11   3         50.19         47.76         4.61 o
   4 -11   3         98.15         97.32         7.77 o
  -5 -10   3        194.53        176.50        25.15 o
  -4 -10   3         34.02         27.84         5.27 o
  -3 -10   3          1.43          1.18         4.07 o
  -2 -10   3         45.51         50.80         4.83 o
  -1 -10   3         79.46         79.52         4.42 o
   0 -10   3        174.62        180.73         7.12 o
   1 -10   3          1.56          4.11         3.32 o
   2 -10   3        241.80        249.17         7.26 o
   3 -10   3         22.50         17.59         3.42 o
   4 -10   3         80.34         96.83         6.13 o
   5 -10   3         54.59         81.65         5.28 o
   6 -10   3          0.18         -0.90         3.43 o
  -6  -9   3        190.03        185.59        10.15 o
  -5  -9   3         12.96          6.00         4.43 o
  -4  -9   3         59.32         65.98         6.29 o
  -3  -9   3         27.61         28.09         4.68 o
  -2  -9   3          0.03          0.56         2.27 o
  -1  -9   3         65.64         65.12         3.81 o
   0  -9   3          1.08          4.55         2.41 o
   1  -9   3          2.59          4.62         2.22 o
   2  -9   3         11.98         11.47         2.75 o
   3  -9   3          7.19         11.13         3.15 o
   4  -9   3          0.26          1.32         3.17 o
   5  -9   3          0.00         -1.35         2.53 o
   6  -9   3          4.33          3.43         2.70 o
   7  -9   3        171.77        183.49         5.87 o
  -7  -8   3          3.60          4.58         5.36 o
  -6  -8   3        472.84        471.79        14.68 o
  -5  -8   3        336.34        333.50        11.64 o
  -4  -8   3          4.52          5.66         3.62 o
  -3  -8   3         13.54         14.32         3.65 o
  -2  -8   3         17.41         22.64         4.16 o
  -1  -8   3        501.43        498.93         9.25 o
   0  -8   3         20.97         19.80         2.17 o
   1  -8   3          3.90         10.36         2.04 o
   2  -8   3        205.68        211.53         4.99 o
   3  -8   3         64.52         63.22         3.41 o
   4  -8   3         67.14         74.47         5.12 o
   5  -8   3        211.07        222.57         6.40 o
   6  -8   3         52.12         50.24         3.27 o
   7  -8   3         54.86         47.17         3.47 o
   8  -8   3         53.44         59.51         4.01 o
  -8  -7   3        134.16        112.24         8.56 o
  -7  -7   3         15.45         12.36         4.90 o
  -6  -7   3         96.83         88.32         6.63 o
  -5  -7   3        481.27        486.51        13.94 o
  -4  -7   3        242.41        240.52        12.82 o
  -3  -7   3         31.54         30.07         3.96 o
  -2  -7   3         12.07          9.41         2.64 o
  -1  -7   3          7.20          6.84         1.83 o
   0  -7   3          0.01         -0.49         1.44 o
   1  -7   3         57.23         57.18         2.28 o
   2  -7   3        197.18        187.16         4.72 o
   3  -7   3        299.62        278.06         5.33 o
   4  -7   3          3.94          2.52         2.02 o
   5  -7   3         47.19         38.65         2.80 o
   6  -7   3        306.70        290.88         5.92 o
   7  -7   3         35.82         39.01         2.98 o
   8  -7   3          0.10          2.23         2.59 o
   9  -7   3        292.57        328.22         8.53 o
  -8  -6   3          0.24         -1.00         6.05 o
  -7  -6   3          1.40          9.33         4.36 o
  -6  -6   3          4.08          8.43         3.76 o
  -5  -6   3         59.04         70.36         5.43 o
  -4  -6   3        186.75        206.34         5.96 o
  -3  -6   3         68.20         70.49         7.59 o
  -2  -6   3        252.42        254.20        11.75 o
   0  -6   3         19.19         18.20         1.38 o
   1  -6   3        232.14        266.00         4.32 o
   2  -6   3        187.68        175.76         3.77 o
   3  -6   3        284.65        282.00         5.12 o
   4  -6   3       1357.89       1240.18        13.48 o
   5  -6   3        767.45        774.34        10.28 o
   6  -6   3        195.01        182.54         5.23 o
   7  -6   3          5.62          3.69         2.11 o
   8  -6   3          5.15          5.14         2.40 o
   9  -6   3          0.17          5.12         2.84 o
  -9  -5   3        120.32        105.38         8.07 o
  -8  -5   3        144.54        154.48        13.88 o
  -7  -5   3          0.04          3.74         4.03 o
  -6  -5   3         49.83         43.55         6.14 o
  -5  -5   3        176.75        178.26        15.91 o
  -4  -5   3          1.74          0.89         1.84 o
  -3  -5   3          3.28          1.89         3.11 o
  -2  -5   3          2.05          4.15         1.07 o
  -1  -5   3          7.96         11.75         1.28 o
   0  -5   3        124.40        124.97         2.58 o
   1  -5   3          0.66          1.41         0.93 o
   2  -5   3         88.85         99.26         2.65 o
   3  -5   3        337.81        322.64         4.78 o
   4  -5   3        111.49        114.37         2.57 o
   5  -5   3        226.91        208.86         3.79 o
   6  -5   3       1541.42       1468.35        17.31 o
   7  -5   3         41.79         33.62         3.11 o
   8  -5   3         17.34         15.44         2.31 o
   9  -5   3          1.13          1.63         2.62 o
  10  -5   3         23.98         18.78         3.60 o
  -9  -4   3         44.48         54.81         6.62 o
  -8  -4   3        100.88         88.96         7.25 o
  -7  -4   3          6.43          5.87         2.67 o
  -6  -4   3         50.22         64.70         3.83 o
  -5  -4   3          0.01         -1.46         1.46 o
  -4  -4   3          5.17          6.77         1.46 o
  -3  -4   3        784.49        843.89        15.47 o
  -2  -4   3         38.69         48.94         2.24 o
  -1  -4   3         57.10         73.43         2.05 o
   0  -4   3        238.11        219.23         3.35 o
   1  -4   3        115.66        136.58         2.58 o
   2  -4   3        143.00        136.18         2.88 o
   3  -4   3        358.64        346.33         5.17 o
   4  -4   3         18.13         16.13         1.15 o
   5  -4   3         77.05         90.33         2.53 o
   6  -4   3        672.16        643.23         7.98 o
   7  -4   3          0.00          1.57         1.54 o
   8  -4   3          5.26          3.10         2.00 o
   9  -4   3          0.36         -2.36         2.44 o
  10  -4   3        215.87        192.30        12.63 o
 -10  -3   3          0.23         -1.46         5.53 o
  -9  -3   3          8.92          6.40         6.72 o
  -8  -3   3          7.58          9.07         4.09 o
  -7  -3   3         22.81         25.47         2.69 o
  -6  -3   3          0.08         10.33         1.67 o
  -5  -3   3        127.40        124.95         4.19 o
  -4  -3   3        178.81        193.59         3.58 o
  -3  -3   3          1.31          0.05         0.96 o
  -2  -3   3         15.39         23.32         1.50 o
  -1  -3   3         19.05         30.38         1.32 o
   0  -3   3        269.61        304.73         4.46 o
   1  -3   3       1648.53       1719.79        20.38 o
   2  -3   3         22.22         22.69         1.77 o
   3  -3   3        162.58        215.66         3.13 o
   4  -3   3       1214.62       1262.72        14.22 o
   5  -3   3         27.45         26.29         1.58 o
   6  -3   3         19.63         20.26         1.67 o
   7  -3   3          1.27          1.92         1.40 o
   8  -3   3        277.54        284.56         5.98 o
   9  -3   3          4.02          1.91         2.57 o
  10  -3   3          9.09         16.32         3.38 o
  11  -3   3         36.09         41.71         4.48 o
 -10  -2   3          6.91         13.87         5.64 o
  -9  -2   3          8.29         13.87         5.13 o
  -8  -2   3        155.16        151.00         5.78 o
  -7  -2   3         14.19         17.26         2.68 o
  -6  -2   3        164.42        164.53         3.84 o
  -5  -2   3          8.79         11.61         1.10 o
  -4  -2   3        947.11       1035.38        17.93 o
  -3  -2   3        249.69        247.84         5.14 o
  -2  -2   3        434.79        415.35        10.30 o
  -1  -2   3       1389.00       1413.03        26.10 o
   0  -2   3          2.70          0.83         0.62 o
   1  -2   3         70.98         83.57         1.68 o
   2  -2   3        301.21        264.31         3.33 o
   3  -2   3        227.06        210.89         3.00 o
   4  -2   3        144.15        157.18         3.84 o
   5  -2   3        193.15        198.48         4.40 o
   6  -2   3        262.25        266.48         4.83 o
   7  -2   3         72.74         70.50         2.78 o
   8  -2   3          3.08          3.84         1.84 o
   9  -2   3         60.30         60.29         3.87 o
  10  -2   3         15.55         16.68         3.32 o
  11  -2   3         24.11         22.00         3.85 o
 -10  -1   3        133.83        116.39         8.24 o
  -9  -1   3        224.83        215.57        12.85 o
  -8  -1   3         23.57         26.44         2.94 o
  -7  -1   3          2.84          3.51         1.80 o
  -6  -1   3        382.73        406.15         5.69 o
  -5  -1   3        604.77        591.99         8.07 o
  -4  -1   3        194.42        220.02         3.28 o
  -3  -1   3        476.73        514.00         6.02 o
  -2  -1   3        592.72        572.38         5.86 o
  -1  -1   3       1443.69       1470.73        22.06 o
   0  -1   3        170.30        150.36         2.57 o
   1  -1   3        216.10        241.14         2.99 o
   2  -1   3       1013.34       1049.10        10.92 o
   3  -1   3        987.18        958.23         9.86 o
   4  -1   3         10.67          5.56         1.07 o
   5  -1   3         28.11         29.50         1.87 o
   6  -1   3        175.49        204.36         4.02 o
   7  -1   3         39.93         41.12         2.26 o
   8  -1   3         12.55         11.67         1.96 o
   9  -1   3          5.22          8.96         2.63 o
  10  -1   3        125.36        104.96         6.37 o
  11  -1   3        436.25        445.38        10.37 o
 -10   0   3          8.65         14.77         5.60 o
  -9   0   3         96.92        103.03         5.43 o
  -8   0   3        864.75        882.79        12.41 o
  -7   0   3        613.90        620.46         8.21 o
  -6   0   3          1.24          5.24         1.26 o
  -5   0   3        147.51        134.03         2.70 o
  -4   0   3        140.33        175.08         2.93 o
  -3   0   3        104.85        122.60         2.43 o
  -2   0   3       1625.87       1620.18        15.66 o
  -1   0   3        139.97        144.88         3.12 o
   0   0   3         83.13         75.78         1.25 o
   1   0   3        158.70        178.57         1.93 o
   2   0   3        117.38        113.80         1.59 o
   3   0   3          9.66         12.56         0.79 o
   4   0   3        110.97        113.43         2.25 o
   5   0   3        266.27        263.02         3.97 o
   6   0   3         43.08         45.16         1.88 o
   7   0   3         87.03         93.84         2.87 o
   8   0   3          6.89          9.04         2.03 o
   9   0   3         54.45         55.61         3.73 o
  10   0   3         42.22         52.89         4.68 o
  11   0   3          9.33          9.77         3.60 o
 -10   1   3         11.88         17.12         5.41 o
  -9   1   3         96.26        103.36         5.48 o
  -8   1   3         24.67         30.38         2.47 o
  -7   1   3       1039.73        982.70        11.93 o
  -6   1   3        806.68        812.19         9.88 o
  -5   1   3          0.01          0.06         0.95 o
  -4   1   3          6.63         11.97         0.97 o
  -3   1   3         78.65         83.18         1.79 o
  -2   1   3         66.05         55.71         2.09 o
  -1   1   3        243.47        264.66         3.68 o
   0   1   3       2737.38       2716.94        30.83 o
   1   1   3          8.65          8.90         0.98 o
   2   1   3         12.05         13.54         1.08 o
   3   1   3         60.06         65.33         1.76 o
   4   1   3        173.01        172.59         4.37 o
   5   1   3          0.53          1.36         0.88 o
   6   1   3          1.89          4.30         1.10 o
   7   1   3        487.82        495.30         7.67 o
   8   1   3        485.00        500.85         7.31 o
   9   1   3         15.82         16.71         2.84 o
  10   1   3         24.04         15.91         3.34 o
  11   1   3          6.24          4.43         4.22 o
 -10   2   3          7.37          7.07         3.53 o
  -9   2   3         51.52         56.85         3.31 o
  -8   2   3        234.13        233.52         5.35 o
  -7   2   3        318.25        302.06         5.73 o
  -6   2   3         12.49         13.23         1.39 o
  -5   2   3          2.80          3.82         1.00 o
  -4   2   3        995.17       1045.40        10.92 o
  -3   2   3        751.51        785.63         9.76 o
  -2   2   3         28.05         49.15         3.04 o
  -1   2   3        789.78        822.41         9.05 o
   0   2   3         57.11         48.42         2.07 o
   1   2   3        120.67        110.79         1.90 o
   2   2   3       2471.46       2344.29        22.43 o
   3   2   3         30.15         23.96         0.91 o
   4   2   3        466.28        438.63         5.55 o
   5   2   3         23.75         18.80         1.26 o
   6   2   3          2.52          2.94         1.14 o
   7   2   3        161.54        174.06         3.68 o
   8   2   3         20.91         19.92         2.54 o
   9   2   3          3.76          4.95         2.63 o
  10   2   3         24.73         25.60         4.55 o
  11   2   3         38.03         45.77         4.64 o
 -10   3   3         48.73         49.91         4.98 o
  -9   3   3         14.50         20.98         2.83 o
  -8   3   3         33.81         35.22         2.67 o
  -7   3   3         33.36         33.53         2.55 o
  -6   3   3        571.86        546.90         7.52 o
  -5   3   3         41.50         50.66         2.13 o
  -4   3   3        446.49        429.38         5.66 o
  -3   3   3         19.79         45.64         2.30 o
  -2   3   3        214.04        204.09         2.90 o
  -1   3   3       1158.19       1198.25        14.25 o
   0   3   3        126.96        145.52         2.82 o
   1   3   3       2197.77       2150.41        27.64 o
   2   3   3        879.36        879.48        10.62 o
   3   3   3          0.11         -0.77         0.77 o
   4   3   3          5.87          6.81         0.94 o
   5   3   3        381.07        396.58         7.17 o
   6   3   3        264.45        285.28         4.69 o
   7   3   3        275.04        277.91         4.81 o
   8   3   3          5.86          6.21         2.05 o
   9   3   3          0.19          5.19         2.52 o
  10   3   3         30.76         28.59         3.83 o
  11   3   3          3.58          3.76         4.30 o
 -10   4   3          6.84          9.25         3.59 o
  -9   4   3          5.30          4.26         2.57 o
  -8   4   3          4.41          3.37         2.05 o
  -7   4   3        729.46        705.70         9.62 o
  -6   4   3         97.53         95.47         4.95 o
  -5   4   3          2.19          3.94         1.23 o
  -4   4   3         10.20         16.54         1.75 o
  -3   4   3        538.92        513.60        11.28 o
  -2   4   3       1085.24       1129.90        14.10 o
  -1   4   3        608.71        568.56         8.26 o
   0   4   3         47.73         46.25         1.59 o
   1   4   3         84.53         88.45         3.68 o
   2   4   3        265.07        247.11         4.36 o
   3   4   3       1007.48       1030.54        11.49 o
   4   4   3       3378.66       3203.57        40.87 o
   5   4   3        956.92        884.39        19.80 o
   6   4   3         31.37         28.98         1.77 o
   7   4   3          1.87          3.61         1.56 o
   8   4   3        146.65        158.20         8.31 o
   9   4   3          0.16         -0.77         2.41 o
  10   4   3          1.18         -2.87         3.64 o
  11   4   3          1.48         -0.30         4.50 o
 -10   5   3          7.49         13.95         2.80 o
  -9   5   3          6.18          4.98         2.56 o
  -8   5   3          2.41          0.48         1.99 o
  -7   5   3         17.40         16.99         2.11 o
  -6   5   3         25.53         22.32         1.94 o
  -5   5   3         54.28         62.87         3.06 o
  -4   5   3          0.13          1.86         1.32 o
  -3   5   3          1.71          2.50         1.35 o
  -2   5   3       1545.08       1691.20        22.57 o
  -1   5   3       2307.66       2437.88        28.41 o
   0   5   3        376.74        352.41         5.19 o
   1   5   3        458.84        465.65         7.16 o
   2   5   3        173.52        157.58         4.01 o
   3   5   3       5114.57       5088.14        57.97 o
   4   5   3        143.15        141.73         3.65 o
   5   5   3        277.58        290.93         4.90 o
   6   5   3          1.11          1.70         1.37 o
   7   5   3        142.35        150.74         4.20 o
   8   5   3          2.85          3.36         2.52 o
   9   5   3          0.04         -0.17         3.28 o
  10   5   3         15.25         15.76         4.37 o
  -9   6   3         43.73         50.29         3.46 o
  -8   6   3          1.91          3.25         2.15 o
  -7   6   3        152.99        147.06         4.32 o
  -6   6   3        340.89        282.89         5.38 o
  -5   6   3        416.13        402.08         7.83 o
  -4   6   3          4.20          2.83         1.56 o
  -2   6   3        164.36        170.87         5.07 o
  -1   6   3        477.91        499.44         7.06 o
   0   6   3        119.99        108.97         4.64 o
   1   6   3        518.63        485.53         6.83 o
   2   6   3         30.96         30.71         1.58 o
   3   6   3        110.12        118.99         2.99 o
   4   6   3        196.94        185.94         3.87 o
   5   6   3          0.23          1.20         1.47 o
   6   6   3        574.46        621.28         9.18 o
   7   6   3        340.24        339.31         6.38 o
   8   6   3          1.33          1.03         2.89 o
   9   6   3         13.87         18.81         3.86 o
  10   6   3         36.51         40.45         6.11 o
  -9   7   3         26.44         22.80         3.16 o
  -8   7   3         39.63         40.86         3.17 o
  -7   7   3         30.41         35.13         2.76 o
  -6   7   3        450.46        388.72         8.35 o
  -5   7   3       1078.85        927.02        14.69 o
  -4   7   3        852.24        779.97        12.50 o
  -3   7   3         32.41         39.60         8.17 o
  -2   7   3         36.36         45.93         3.13 o
  -1   7   3        542.96        491.22         9.43 o
   0   7   3        730.02        778.49        10.36 o
   1   7   3         43.25         52.33         2.13 o
   2   7   3         79.77         76.96         4.11 o
   3   7   3        154.52        154.38         3.64 o
   4   7   3         45.83         47.93         2.39 o
   5   7   3        586.12        575.37         9.70 o
   6   7   3         12.96         14.77         2.44 o
   7   7   3         53.20         53.84         5.15 o
   8   7   3        101.98         99.74         6.98 o
   9   7   3          8.05          9.82         3.95 o
  10   7   3         23.14         22.37         4.59 o
  -8   8   3          0.04         -0.43         2.45 o
  -7   8   3        136.95        125.90         4.46 o
  -6   8   3         88.72         86.40         4.58 o
  -5   8   3         12.66         15.35         2.63 o
  -4   8   3          1.25          4.32         2.09 o
  -3   8   3         32.54         26.31         2.53 o
  -2   8   3          6.00          4.32         1.91 o
  -1   8   3        134.63        134.47         3.43 o
   0   8   3        422.55        447.80         7.92 o
   1   8   3          5.48          7.06         1.41 o
   2   8   3          4.98          4.28         1.58 o
   3   8   3         10.88         10.70         1.81 o
   4   8   3          8.11          8.29         1.88 o
   5   8   3         12.62         12.90         2.39 o
   6   8   3         56.71         62.09         4.22 o
   7   8   3          0.09         -3.25         3.25 o
   8   8   3          0.02          5.81         4.88 o
   9   8   3         29.78         26.37        11.27 o
  -8   9   3         44.18         50.33         3.79 o
  -7   9   3         30.02         43.02         3.31 o
  -6   9   3          5.03          5.19         2.79 o
  -5   9   3         11.94          9.04         2.68 o
  -4   9   3          6.57          8.15         2.60 o
  -3   9   3        196.42        184.62         5.65 o
  -2   9   3         29.60         28.85         4.00 o
  -1   9   3         13.46         10.44         2.21 o
   0   9   3         36.93         39.85         2.78 o
   1   9   3         38.01         46.54         2.96 o
   2   9   3        485.34        497.86         8.09 o
   3   9   3        125.33        170.19         4.63 o
   4   9   3          0.39          1.44         1.99 o
   5   9   3          6.12          4.74         2.90 o
   6   9   3          0.45          2.62         2.99 o
   7   9   3         28.92         25.30         5.19 o
   8   9   3          8.03          7.27         4.94 o
  -7  10   3         13.72         12.53         3.30 o
  -6  10   3         74.83         75.73         7.36 o
  -5  10   3         74.24         67.72         4.48 o
  -4  10   3        378.20        404.92        10.47 o
  -3  10   3        123.87        136.69         9.55 o
  -2  10   3         15.37         18.96         3.51 o
  -1  10   3          2.93         10.57         3.16 o
   0  10   3        104.57        116.33         5.48 o
   1  10   3          0.03         -0.42         2.29 o
   2  10   3          5.78          7.09         2.24 o
   3  10   3         51.07         54.99         3.66 o
   4  10   3          0.02          0.04         2.28 o
   5  10   3          8.91          8.92         3.25 o
   6  10   3         12.27          7.54         3.62 o
   7  10   3          1.59         -4.54         4.54 o
  -6  11   3          2.94          4.46         3.81 o
  -5  11   3          9.81         18.72         3.76 o
  -4  11   3          0.09          0.40         4.03 o
  -3  11   3         64.85         72.24         5.59 o
  -2  11   3          8.20          5.41         3.67 o
  -1  11   3         28.90         36.75         4.46 o
   0  11   3       1050.26       1072.99        28.64 o
   1  11   3        107.44        101.02         5.93 o
   2  11   3         52.40         57.17         4.41 o
   3  11   3         21.89         21.52         2.95 o
   4  11   3         28.14         23.98         3.56 o
   5  11   3        140.76        138.50         8.19 o
   6  11   3         39.34         40.30         4.63 o
  -4  12   3         33.03         27.20         5.44 o
  -3  12   3         77.87         77.04        14.67 o
  -2  12   3         92.57         98.37         9.28 o
  -1  12   3        140.42        152.65         9.08 o
   0  12   3         39.07         44.62         5.03 o
   1  12   3        536.53        521.41        12.66 o
   2  12   3         29.64         39.45         5.12 o
   3  12   3         36.83         39.15         4.24 o
   4  12   3         13.56          6.36         3.77 o
   5  12   3          3.05          1.97         4.21 o
  -2  13   3         30.15         35.36         5.68 o
  -1  13   3        245.57        265.02        11.08 o
   0  13   3        122.72        120.62        11.48 o
   1  13   3         79.27         85.68         6.53 o
   2  13   3        121.27        110.19         7.10 o
   3  13   3        105.09        106.53         9.54 o
  -2 -11   4         22.95         12.43         5.61 o
  -1 -11   4         34.78         34.78         4.86 o
   0 -11   4         21.00         15.72         5.71 o
   1 -11   4         44.07         35.40         5.91 o
   2 -11   4         30.16         26.40         4.76 o
   3 -11   4         54.68         66.52         7.35 o
  -4 -10   4          7.80          4.88         4.96 o
  -3 -10   4         80.57         72.37         6.96 o
  -2 -10   4        113.00        113.01         7.93 o
  -1 -10   4         89.56         94.76         5.98 o
   0 -10   4         41.38         35.22         4.28 o
   1 -10   4          3.20          6.60         2.96 o
   2 -10   4          0.40          0.45         3.38 o
   3 -10   4         17.49         12.73         3.45 o
   4 -10   4        153.30        162.00         6.01 o
   5 -10   4         37.56         46.92         4.39 o
  -6  -9   4          0.62          4.26         6.87 o
  -5  -9   4          0.22         -4.30         4.30 o
  -4  -9   4          6.34         12.81         6.09 o
  -3  -9   4          0.16          0.27         3.69 o
  -2  -9   4         22.39         25.18         4.93 o
  -1  -9   4        100.74        107.09        10.95 o
   0  -9   4        557.69        512.58        10.11 o
   1  -9   4          0.14          1.61         2.49 o
   2  -9   4          7.03          5.97         2.31 o
   3  -9   4          9.88         10.74         3.04 o
   4  -9   4         52.83         63.28         3.91 o
   5  -9   4         15.97         14.23         3.57 o
   6  -9   4         15.60         14.61         2.99 o
   7  -9   4          0.18          0.40         3.03 o
  -7  -8   4         51.77         50.97        11.17 o
  -6  -8   4         69.38         69.29         6.73 o
  -5  -8   4         35.55         44.46         8.75 o
  -4  -8   4         54.17         50.32         5.85 o
  -3  -8   4        179.13        179.67        10.11 o
  -2  -8   4        604.23        578.95        15.49 o
  -1  -8   4         12.46         13.79         3.57 o
   0  -8   4        670.05        602.89        10.74 o
   1  -8   4        386.76        343.48         7.49 o
   2  -8   4         66.22         61.65         3.18 o
   3  -8   4         21.97         26.51         2.49 o
   4  -8   4         59.20         62.56         4.23 o
   5  -8   4         67.42         65.87         4.07 o
   6  -8   4         19.34         20.70         2.80 o
   7  -8   4          2.22          0.60         2.68 o
   8  -8   4         42.75         57.73         4.60 o
  -7  -7   4         31.87         36.17         6.00 o
  -6  -7   4        166.37        153.38         8.83 o
  -5  -7   4        205.09        211.85        16.49 o
  -4  -7   4        984.31        994.55        34.97 o
  -3  -7   4        119.81        115.58         8.61 o
  -2  -7   4          0.00         -0.22         2.18 o
  -1  -7   4        114.17        114.26         6.98 o
   0  -7   4         88.91         89.03         3.78 o
   1  -7   4        994.49        990.24        13.36 o
   2  -7   4         42.90         40.05         2.22 o
   3  -7   4        793.11        748.59        11.15 o
   4  -7   4          9.86          5.96         1.98 o
   5  -7   4        802.44        731.82        10.18 o
   6  -7   4         22.71         22.67         2.56 o
   7  -7   4        177.20        184.75         5.39 o
   8  -7   4         38.20         45.19         4.70 o
   9  -7   4          9.01          6.35         4.00 o
  -8  -6   4         15.01         18.97         5.62 o
  -7  -6   4        311.54        326.76        17.22 o
  -6  -6   4          1.63         -0.36         3.76 o
  -5  -6   4         18.35         19.28         4.01 o
  -4  -6   4         71.98         65.09         7.88 o
  -3  -6   4         64.44         70.78         5.00 o
  -2  -6   4          0.00         -1.77         1.77 o
  -1  -6   4          5.14          4.06         1.70 o
   0  -6   4         74.53         69.33         2.68 o
   1  -6   4          0.01          2.02         1.23 o
   2  -6   4         82.20         90.76         2.78 o
   3  -6   4        277.01        269.27         5.12 o
   4  -6   4         20.86         19.12         1.66 o
   5  -6   4        107.12        113.09         3.56 o
   6  -6   4          0.01          1.23         1.85 o
   7  -6   4        165.92        167.29         4.81 o
   8  -6   4          6.57          8.15         2.95 o
   9  -6   4         16.89         14.83         3.54 o
  -9  -5   4         94.10         94.14        12.86 o
  -8  -5   4         25.06         21.76         5.35 o
  -7  -5   4        133.99        122.66         7.69 o
  -6  -5   4         58.14         53.67         5.43 o
  -5  -5   4         35.76         41.63         4.55 o
  -4  -5   4         10.68         11.70         2.90 o
  -3  -5   4        102.97        109.50         7.20 o
  -2  -5   4         92.88        108.94         3.66 o
  -1  -5   4         24.62         26.88         1.81 o
   0  -5   4        412.57        410.03         6.24 o
   1  -5   4        625.73        682.99         8.50 o
   2  -5   4          2.46          5.23         1.15 o
   3  -5   4        185.90        184.12         3.28 o
   4  -5   4         50.12         49.39         2.27 o
   5  -5   4        845.89        781.49         9.29 o
   6  -5   4         11.55         11.33         1.87 o
   7  -5   4          1.74          5.75         2.04 o
   8  -5   4          3.20          0.95         2.42 o
   9  -5   4          0.00         -1.65         2.94 o
  10  -5   4        146.84        154.82         8.94 o
  -9  -4   4         15.21         18.07         9.09 o
  -8  -4   4        533.76        544.57        15.82 o
  -7  -4   4          2.55          3.74         3.78 o
  -6  -4   4          0.12          5.46         3.37 o
  -5  -4   4         39.85         38.14         4.08 o
  -4  -4   4        192.24        191.69         5.42 o
  -3  -4   4         22.63         16.79         7.23 o
  -2  -4   4          0.01         -0.62         1.15 o
  -1  -4   4        450.46        460.09         7.12 o
   0  -4   4       1426.28       1387.06        16.85 o
   1  -4   4         67.26         63.56         2.36 o
   2  -4   4         16.76         13.24         1.25 o
   3  -4   4          0.93          2.41         1.03 o
   4  -4   4         64.97         84.74         2.28 o
   5  -4   4        238.80        211.74         3.73 o
   6  -4   4        866.04        817.73         9.70 o
   7  -4   4        136.85        130.57         4.12 o
   8  -4   4        287.76        306.72         7.53 o
   9  -4   4          4.56          3.89         2.79 o
  10  -4   4          3.86          5.16         3.21 o
  -9  -3   4        108.17        114.65        13.83 o
  -8  -3   4          2.69          2.16         4.07 o
  -7  -3   4         91.90         86.19         8.03 o
  -6  -3   4          1.23          3.05         2.50 o
  -5  -3   4        389.36        389.34         8.56 o
  -4  -3   4          9.74         10.38         2.83 o
  -3  -3   4        940.38        939.81        15.25 o
  -2  -3   4          2.29          7.42         1.86 o
  -1  -3   4          0.43          7.07         0.96 o
   0  -3   4       1242.88       1325.50        18.65 o
   1  -3   4        378.31        383.48         5.57 o
   2  -3   4       1906.44       2085.76        22.49 o
   3  -3   4        525.17        530.40         6.18 o
   4  -3   4        206.83        191.52         3.27 o
   5  -3   4        184.34        178.81         3.50 o
   6  -3   4        272.96        272.96         4.72 o
   7  -3   4        306.23        313.37         5.87 o
   8  -3   4        651.92        641.54        11.49 o
   9  -3   4         26.05         23.75         3.32 o
  10  -3   4         42.14         47.79         4.27 o
 -10  -2   4         21.61         25.25         8.12 o
  -9  -2   4         57.19         51.92         6.32 o
  -8  -2   4         35.04         33.43         4.06 o
  -7  -2   4         39.46         37.40         3.68 o
  -6  -2   4         75.66         83.20         3.47 o
  -5  -2   4        173.59        180.02         3.68 o
  -4  -2   4        188.43        191.69         4.42 o
  -3  -2   4        214.33        194.32         6.37 o
  -2  -2   4         12.82         16.16         1.44 o
  -1  -2   4        834.02        864.53        11.36 o
   0  -2   4         96.12         93.08         2.01 o
   1  -2   4         64.32         55.94         1.53 o
   2  -2   4       1087.13       1112.47        10.67 o
   3  -2   4        844.33        874.37         9.32 o
   4  -2   4          2.86          2.21         0.84 o
   5  -2   4        146.59        151.86         3.09 o
   6  -2   4         90.70         91.66         4.29 o
   7  -2   4         78.64         71.59         2.92 o
   8  -2   4        380.02        379.82         7.93 o
   9  -2   4         17.28         22.62         3.69 o
  10  -2   4          0.06         -1.75         2.77 o
  11  -2   4         19.44         18.55         3.81 o
 -10  -1   4          3.33          3.29         7.74 o
  -9  -1   4         23.22         26.44         4.43 o
  -8  -1   4         30.82         29.09         3.82 o
  -7  -1   4        234.94        243.67         7.11 o
  -6  -1   4          0.31         -1.12         1.76 o
  -5  -1   4         39.87         51.25         1.75 o
  -4  -1   4        241.79        240.09         3.49 o
  -3  -1   4       1339.58       1455.70        14.34 o
  -2  -1   4       1410.73       1454.72        19.33 o
  -1  -1   4         64.43         60.64         2.10 o
   0  -1   4          0.01          1.03         0.78 o
   1  -1   4       1130.93       1131.33        12.19 o
   2  -1   4       1665.46       1596.12        14.75 o
   3  -1   4        730.15        717.91         7.70 o
   4  -1   4        184.98        168.62         2.92 o
   5  -1   4         59.80         56.67         2.05 o
   6  -1   4        180.34        186.80         3.58 o
   7  -1   4          3.01          4.22         1.54 o
   8  -1   4         27.30         28.89         2.80 o
   9  -1   4         25.94         24.14         4.61 o
  10  -1   4          1.32          0.19         3.32 o
  11  -1   4        240.86        259.47         8.29 o
 -10   0   4          9.56         11.00         5.79 o
  -9   0   4          3.44          8.80         4.51 o
  -8   0   4        710.15        719.15        14.44 o
  -7   0   4         95.25         98.80         3.93 o
  -6   0   4         47.85         55.81         2.67 o
  -5   0   4         65.36         64.83         2.04 o
  -4   0   4        447.20        468.28         5.84 o
  -3   0   4        200.36        181.07         3.45 o
  -2   0   4       2680.49       2907.52        39.25 o
  -1   0   4        171.26        202.39         4.12 o
   0   0   4        608.61        668.02        11.37 o
   1   0   4        401.71        416.23         5.82 o
   2   0   4          4.11          2.37         0.53 o
   3   0   4         92.65         97.72         1.70 o
   4   0   4        155.45        176.65         3.89 o
   5   0   4        961.82        962.40        11.11 o
   6   0   4          5.45          5.03         1.56 o
   7   0   4         78.17         80.67         2.68 o
   8   0   4         33.10         32.24         2.78 o
   9   0   4         12.27         15.81         2.93 o
  10   0   4         84.24         90.47         9.19 o
  11   0   4          5.32          7.27         4.83 o
 -10   1   4        299.42        322.82        18.43 o
  -9   1   4          3.94          5.10         4.48 o
  -8   1   4        119.95        124.90         5.45 o
  -7   1   4         12.72         14.22         1.77 o
  -6   1   4        360.50        360.17         5.58 o
  -5   1   4         68.57         73.93         2.25 o
  -4   1   4        330.42        342.91         4.58 o
  -3   1   4       1057.71       1150.70        12.59 o
  -2   1   4         56.19         66.77         1.53 o
  -1   1   4         73.82         54.54         2.15 o
   0   1   4        963.31        998.41        27.98 o
   1   1   4         16.33         22.77         1.91 o
   2   1   4        573.38        571.63         8.11 o
   3   1   4       1535.70       1574.43        20.73 o
   4   1   4         28.45         32.12         1.46 o
   5   1   4          0.52          0.32         0.85 o
   6   1   4          0.26          0.80         1.06 o
   7   1   4          1.18          0.05         1.21 o
   8   1   4        128.21        116.36         5.71 o
   9   1   4        151.31        154.59         5.43 o
  10   1   4          3.11          0.57         3.01 o
  11   1   4          0.48          4.29         4.14 o
 -10   2   4          2.27          1.47         5.26 o
  -9   2   4          7.08          5.87         4.27 o
  -8   2   4         46.59         49.86         3.34 o
  -7   2   4        492.83        493.34         8.07 o
  -6   2   4        553.18        523.68         6.59 o
  -5   2   4          0.57          2.43         1.06 o
  -4   2   4         22.10         17.59         1.21 o
  -3   2   4        217.33        232.40         3.97 o
  -2   2   4         63.89         68.56         2.91 o
  -1   2   4       1236.35       1275.88        15.19 o
   0   2   4         11.35          3.40         0.82 o
   1   2   4       1459.73       1450.04        21.37 o
   2   2   4        116.17        127.42         2.04 o
   3   2   4         33.21         33.76         1.55 o
   4   2   4         10.22         13.05         0.97 o
   5   2   4         24.62         26.16         1.36 o
   6   2   4         39.26         34.76         1.69 o
   7   2   4        511.64        511.15         7.96 o
   8   2   4         13.02         15.03         2.54 o
   9   2   4          9.09         12.71         2.70 o
  10   2   4         16.36         13.94         3.35 o
  11   2   4        160.43        159.20         7.16 o
 -10   3   4         25.99         15.39         5.54 o
  -9   3   4          8.98          9.08         2.77 o
  -8   3   4        472.00        461.23         8.09 o
  -7   3   4         42.81         44.15         2.50 o
  -6   3   4        940.25        898.59        11.07 o
  -5   3   4         42.79         47.74         2.07 o
  -4   3   4         24.82         23.27         1.56 o
  -3   3   4        633.74        664.82         8.77 o
  -2   3   4        159.44        169.27         3.14 o
  -1   3   4       2449.54       2490.52        26.25 o
   0   3   4          8.79          7.21         0.96 o
   1   3   4        885.75        881.13        16.82 o
   2   3   4         28.87         29.09         1.95 o
   3   3   4         28.20         38.77         1.39 o
   4   3   4          0.05          1.45         0.84 o
   5   3   4        288.00        280.28         4.39 o
   6   3   4         86.90         96.57         5.55 o
   7   3   4          3.40          5.01         1.77 o
   8   3   4        226.72        236.07         5.44 o
   9   3   4          1.01         -2.31         2.31 o
  10   3   4         29.23         27.39         3.44 o
  11   3   4         50.51         48.09         4.83 o
 -10   4   4        250.60        277.85        12.57 o
  -9   4   4          9.10          4.15         3.04 o
  -8   4   4         58.96         61.77         3.18 o
  -7   4   4        156.26        149.84         4.06 o
  -6   4   4         28.15         33.11         2.39 o
  -5   4   4          1.28          4.62         1.35 o
  -4   4   4        400.79        403.16         5.75 o
  -3   4   4        474.67        466.67         5.89 o
  -2   4   4         14.09         10.83         1.13 o
  -1   4   4        627.17        584.69         7.71 o
   0   4   4        176.76        177.08         3.49 o
   1   4   4         17.78         23.84         1.55 o
   2   4   4        188.90        189.96         3.71 o
   3   4   4        562.79        615.65         7.33 o
   4   4   4      14565.12      14713.38       149.65 o
   5   4   4        841.80        820.19        12.06 o
   6   4   4        156.76        165.29         3.48 o
   7   4   4         39.95         41.05         2.76 o
   8   4   4          0.01          0.89         2.14 o
   9   4   4         77.89         67.30         3.81 o
  10   4   4        110.11        108.59         5.37 o
  11   4   4          4.43          3.85         4.47 o
  -9   5   4          3.61          4.92         2.49 o
  -8   5   4        171.07        176.69         8.27 o
  -7   5   4         10.50         10.86         1.98 o
  -6   5   4        163.42        161.70         3.96 o
  -5   5   4        401.16        390.45         7.51 o
  -4   5   4        465.25        431.35         8.87 o
  -3   5   4         99.51        101.25         3.28 o
  -2   5   4        260.71        281.73         5.27 o
  -1   5   4        299.15        306.02         5.28 o
   0   5   4          3.02          6.26         1.40 o
   1   5   4         48.01         46.87         2.06 o
   2   5   4       1814.19       1870.01        24.78 o
   3   5   4        886.85        866.84        11.05 o
   4   5   4        660.13        674.55        10.06 o
   5   5   4        165.50        175.80         3.68 o
   6   5   4        138.74        133.97         3.31 o
   7   5   4        110.61        106.69         3.74 o
   8   5   4         18.55         17.33         2.58 o
   9   5   4         18.86         16.81         3.32 o
  10   5   4          0.00         -3.36         3.63 o
  -9   6   4          1.15          1.78         2.65 o
  -8   6   4        226.20        226.38         5.60 o
  -7   6   4          1.31          2.47         2.02 o
  -6   6   4        163.25        151.67         4.08 o
  -5   6   4         10.49          6.82         1.98 o
  -4   6   4         19.74         26.96         2.76 o
  -3   6   4        123.27        134.70         3.98 o
  -2   6   4          1.72          0.05         0.80 o
  -1   6   4        256.03        247.37         4.30 o
   0   6   4        474.44        512.70         7.25 o
   1   6   4         26.99         31.59         1.68 o
   2   6   4         14.25         14.80         2.58 o
   3   6   4        409.96        412.35         6.45 o
   4   6   4        107.06        111.38         3.06 o
   5   6   4          0.60          2.34         1.52 o
   6   6   4        739.37        705.50         9.19 o
   7   6   4          0.45         -0.65         2.16 o
   8   6   4         36.50         39.42         3.42 o
   9   6   4         26.44         23.86         4.01 o
  10   6   4          3.35          2.51         4.08 o
  -9   7   4         62.41         77.17         4.16 o
  -8   7   4         58.04         49.34         3.34 o
  -7   7   4         70.11         74.40         3.52 o
  -6   7   4          1.05         -0.56         2.22 o
  -5   7   4          0.61          1.88         2.04 o
  -4   7   4        544.67        549.13         9.77 o
  -3   7   4          0.04         -1.61         1.61 o
  -2   7   4        321.74        344.98         7.76 o
  -1   7   4          3.22          4.11         1.29 o
   0   7   4         19.58         27.56         1.80 o
   1   7   4         62.54         66.35         3.17 o
   2   7   4         45.11         42.97         2.18 o
   3   7   4         40.53         36.01         2.04 o
   4   7   4        247.32        253.16         5.59 o
   5   7   4         17.11         20.72         2.26 o
   6   7   4        337.60        326.95         6.98 o
   7   7   4         24.58         26.65         2.99 o
   8   7   4          2.80          4.17         3.28 o
   9   7   4          0.73          0.23         3.50 o
  10   7   4         17.59         12.75         4.50 o
  -8   8   4          1.57          0.52         2.51 o
  -7   8   4         20.24         26.22         2.85 o
  -6   8   4        129.12        110.01         7.72 o
  -5   8   4        123.55         99.57         4.64 o
  -4   8   4        100.68         95.49         4.27 o
  -3   8   4         79.66         80.77         3.73 o
  -2   8   4        195.97        175.66         6.31 o
  -1   8   4        482.57        478.17         7.44 o
   0   8   4         41.70         39.96         2.24 o
   1   8   4        114.01        112.50         3.27 o
   2   8   4        107.41        109.28         3.83 o
   3   8   4          3.67          4.71         1.67 o
   4   8   4         21.28         25.64         2.86 o
   5   8   4         14.75         16.73         2.45 o
   6   8   4         47.38         52.56         4.69 o
   7   8   4         57.83         60.63         6.96 o
   8   8   4          3.66          4.55         4.19 o
   9   8   4         36.71         29.41         8.22 o
  -7   9   4         59.42         48.15         3.52 o
  -6   9   4        112.21        109.41         9.19 o
  -5   9   4         76.87         79.33         6.55 o
  -4   9   4         49.85         64.22         4.03 o
  -3   9   4         10.69         11.83         3.18 o
  -2   9   4        128.69        130.57         5.36 o
  -1   9   4          9.21          7.39         2.21 o
   0   9   4         73.17         73.88         4.45 o
   1   9   4          1.58          1.22         1.96 o
   2   9   4        134.58        141.64         4.74 o
   3   9   4         30.76         30.68         2.46 o
   4   9   4         30.21         34.35         2.68 o
   5   9   4         80.94         76.70         5.27 o
   6   9   4          2.51          2.96         4.30 o
   7   9   4         49.39         49.35         5.70 o
   8   9   4         75.47         67.35         9.82 o
  -7  10   4         16.04         18.27         4.05 o
  -6  10   4          2.16          8.54         3.41 o
  -5  10   4          0.25         -1.21         2.86 o
  -4  10   4        235.35        218.59         7.95 o
  -3  10   4         48.10         45.85         3.79 o
  -2  10   4        355.56        350.87         7.90 o
  -1  10   4          2.56          3.28         3.08 o
   0  10   4          0.09         -1.39         2.78 o
   1  10   4        167.53        168.90         5.44 o
   2  10   4          0.22         -1.07         2.05 o
   3  10   4          1.86          1.94         2.24 o
   4  10   4          1.14          0.49         2.40 o
   5  10   4        201.64        203.89         7.35 o
   6  10   4        156.04        142.45        24.04 o
   7  10   4          3.46         -1.76         4.58 o
   8  10   4         49.24         51.48         6.54 o
  -6  11   4          7.68         11.95         4.93 o
  -5  11   4        151.23        177.80        10.60 o
  -4  11   4         27.85         30.85         3.95 o
  -3  11   4         10.23          9.49         3.98 o
  -2  11   4         73.14         81.26         7.38 o
  -1  11   4        107.72        108.73         6.27 o
   0  11   4         56.84         60.77         5.66 o
   1  11   4          0.01          1.93         3.43 o
   2  11   4          2.60         -0.09         2.53 o
   3  11   4         11.84          8.08         3.42 o
   4  11   4        206.39        200.49         6.71 o
   5  11   4          3.76          4.34         3.64 o
   6  11   4         25.80         18.44         5.40 o
   7  11   4         22.22         14.70         8.12 o
  -4  12   4          5.31          5.07         4.59 o
  -3  12   4          1.17          3.69         4.65 o
  -2  12   4         57.16         53.56         6.57 o
  -1  12   4        107.15        126.45        10.31 o
   0  12   4          1.21          0.52         4.18 o
   1  12   4        139.52        143.57         6.15 o
   2  12   4        265.55        256.67         7.84 o
   3  12   4          0.49          2.98         3.42 o
   4  12   4         28.22         38.45         7.47 o
   5  12   4          0.08         10.01         8.95 o
  -2  13   4          8.57          9.24         5.03 o
  -1  13   4         23.89         35.12         7.18 o
   0  13   4         74.88         77.49         6.67 o
   1  13   4         33.53         29.34         4.65 o
   2  13   4        243.87        239.36         9.88 o
   3  13   4          6.42          1.04         4.84 o
   0 -11   5         27.41         18.06         5.16 o
   1 -11   5         55.83         57.80         8.08 o
  -3 -10   5         48.81         49.63         6.86 o
  -2 -10   5        177.10        167.15         9.64 o
  -1 -10   5         17.24         17.27         5.31 o
   0 -10   5        255.00        228.39         9.32 o
   1 -10   5         39.46         49.29         4.91 o
   2 -10   5          0.22         -0.63         2.94 o
   3 -10   5         29.22         33.81         4.85 o
   4 -10   5         89.18         90.61         6.09 o
   5 -10   5        214.89        272.52         8.47 o
  -5  -9   5         88.53         89.43        10.74 o
  -4  -9   5          0.11         -2.44         4.38 o
  -3  -9   5         23.18         19.82         5.12 o
  -2  -9   5        117.90        101.36         7.30 o
  -1  -9   5          0.01         -2.73         3.83 o
   0  -9   5         35.13         39.25         4.20 o
   1  -9   5         88.01         93.57         4.77 o
   2  -9   5         96.21         92.07         5.14 o
   3  -9   5        192.22        177.69         6.34 o
   4  -9   5         29.72         27.45         3.46 o
   5  -9   5         54.67         60.25         3.89 o
   6  -9   5         67.05         74.61         4.04 o
  -6  -8   5          4.29          5.52         4.96 o
  -5  -8   5         47.94         43.36         6.03 o
  -4  -8   5        109.40        100.34         7.37 o
  -3  -8   5        298.46        284.03        10.91 o
  -2  -8   5         92.26        100.61         7.04 o
  -1  -8   5          7.43         11.17         3.86 o
   0  -8   5         14.40          9.07         2.88 o
   1  -8   5        203.40        192.31         6.69 o
   2  -8   5        155.16        162.45         4.82 o
   3  -8   5          3.61          2.11         2.00 o
   4  -8   5        187.11        196.31         5.05 o
   5  -8   5         22.13         16.50         2.50 o
   6  -8   5        122.24        136.38         4.83 o
   7  -8   5        111.25        137.53         5.98 o
  -7  -7   5         15.35         22.29         6.15 o
  -6  -7   5         20.49         15.36         4.99 o
  -5  -7   5         29.48         33.25         4.87 o
  -4  -7   5        210.60        198.15        12.43 o
  -3  -7   5         70.84         73.63         6.19 o
  -2  -7   5         69.80         68.52         5.60 o
  -1  -7   5         67.62         64.60         9.67 o
   0  -7   5          0.52          0.92         1.97 o
   1  -7   5         26.02         32.52         2.47 o
   2  -7   5         50.42         46.71         2.65 o
   3  -7   5         68.85         64.04         2.47 o
   4  -7   5         10.50          6.49         1.61 o
   5  -7   5         58.50         58.93         3.24 o
   6  -7   5         29.94         32.69         2.84 o
   7  -7   5          0.98          0.16         2.70 o
   8  -7   5         17.01         12.12         3.38 o
  -7  -6   5         85.75         82.37        11.46 o
  -6  -6   5         50.30         49.61         5.79 o
  -5  -6   5         16.51         19.44         4.33 o
  -4  -6   5        828.63        818.81        19.62 o
  -3  -6   5        609.42        592.84        15.38 o
  -2  -6   5         29.91         25.37         3.72 o
  -1  -6   5          0.46          1.90         2.05 o
   0  -6   5        138.59        139.13         4.24 o
   1  -6   5        790.51        718.43         9.44 o
   2  -6   5         18.06         18.44         1.77 o
   3  -6   5          5.97          8.20         1.38 o
   4  -6   5        260.61        248.72         3.89 o
   5  -6   5         84.88         82.67         2.94 o
   6  -6   5         44.98         46.91         2.81 o
   7  -6   5         32.70         34.05         3.75 o
   8  -6   5         98.19        109.87         5.05 o
   9  -6   5          6.29          1.17         3.71 o
  -8  -5   5        112.09        121.39         8.55 o
  -7  -5   5         17.71         18.20         4.92 o
  -6  -5   5        202.09        203.65        11.51 o
  -5  -5   5         46.94         37.27         4.83 o
  -4  -5   5        445.92        401.56        11.67 o
  -3  -5   5        635.84        611.15        15.18 o
  -2  -5   5        528.59        550.30        15.70 o
  -1  -5   5         32.33         29.33         2.53 o
   0  -5   5          8.39          8.00         1.45 o
   1  -5   5        107.67        102.94         3.20 o
   2  -5   5          1.43          1.05         1.12 o
   3  -5   5         61.41         70.95         2.17 o
   4  -5   5        444.99        398.03         5.83 o
   5  -5   5         18.03         20.66         1.64 o
   6  -5   5         32.20         37.03         2.49 o
   7  -5   5        104.66        101.18         5.27 o
   8  -5   5        194.42        205.08         6.06 o
   9  -5   5          0.26         -0.37         3.20 o
  -8  -4   5        133.06        122.24         8.17 o
  -7  -4   5        255.84        245.21        11.41 o
  -6  -4   5          0.28          1.66         3.39 o
  -5  -4   5          3.08          7.30         3.10 o
  -4  -4   5          9.26          5.67         3.39 o
  -3  -4   5         31.78         40.84         4.55 o
  -2  -4   5        233.26        206.24         5.75 o
  -1  -4   5         99.98         95.23         2.67 o
   0  -4   5        461.18        453.82         7.30 o
   1  -4   5        254.23        287.12         4.39 o
   2  -4   5          1.45          4.07         1.10 o
   3  -4   5        337.41        324.93         4.24 o
   4  -4   5        258.22        227.44         4.91 o
   5  -4   5        450.59        424.20         6.27 o
   6  -4   5       1535.00       1468.76        17.10 o
   7  -4   5        227.33        242.79         5.78 o
   8  -4   5        123.25        117.06        10.17 o
   9  -4   5          1.86          0.47         2.91 o
  10  -4   5          9.93         15.13         3.73 o
  -9  -3   5          3.61          3.41         5.39 o
  -8  -3   5          0.11         -4.99         5.08 o
  -7  -3   5        240.81        237.69         9.64 o
  -6  -3   5        382.12        387.68        11.69 o
  -5  -3   5         41.78         52.32         3.63 o
  -4  -3   5         88.28         92.23         7.99 o
  -3  -3   5        295.58        285.46         8.11 o
  -2  -3   5         11.65          7.44         2.67 o
  -1  -3   5          2.45          4.52         1.24 o
   0  -3   5         48.80         53.48         2.05 o
   1  -3   5          0.43          1.64         0.87 o
   2  -3   5        572.75        587.36         6.31 o
   3  -3   5        122.07        124.06         2.29 o
   4  -3   5         93.78         97.46         2.34 o
   5  -3   5        363.20        347.89         5.31 o
   6  -3   5         71.03         72.37         2.65 o
   7  -3   5        548.90        539.90         9.73 o
   8  -3   5        328.43        318.33         8.79 o
   9  -3   5          1.13         -0.11         2.81 o
  10  -3   5         18.15         15.36         3.59 o
  -9  -2   5        101.49         88.63         7.68 o
  -8  -2   5          4.16         -0.49         4.16 o
  -7  -2   5         41.31         42.46         3.99 o
  -6  -2   5        324.08        337.74         8.44 o
  -5  -2   5          6.20          7.17         2.31 o
  -4  -2   5         80.56         90.88         4.86 o
  -3  -2   5          8.17          8.09         1.86 o
  -2  -2   5          6.85          6.02         1.62 o
  -1  -2   5       1457.44       1542.78        41.66 o
   0  -2   5        217.13        230.58         3.53 o
   1  -2   5        121.26        130.05         2.98 o
   2  -2   5        307.96        282.28         3.28 o
   3  -2   5        236.91        259.67         3.40 o
   4  -2   5        145.51        134.11         2.58 o
   5  -2   5         13.69         17.78         1.43 o
   6  -2   5          4.68          5.42         1.47 o
   7  -2   5         31.54         29.69         2.65 o
   8  -2   5        536.16        528.83         9.98 o
   9  -2   5          0.00          3.48         3.20 o
  10  -2   5         15.73          8.36         3.94 o
  11  -2   5          3.73          7.18         3.74 o
  -9  -1   5          0.39          0.81         4.81 o
  -8  -1   5          3.60          6.88         3.52 o
  -7  -1   5        137.72        132.17         6.83 o
  -6  -1   5          6.17          8.49         2.67 o
  -5  -1   5          2.25          2.61         2.12 o
  -4  -1   5          0.46          1.71         1.25 o
  -3  -1   5         16.98         16.99         1.27 o
  -2  -1   5        280.47        301.87         8.01 o
  -1  -1   5         47.12         44.92         2.06 o
   0  -1   5          0.00          0.01         0.64 o
   1  -1   5         32.08         42.23         1.65 o
   2  -1   5        278.90        295.85         3.77 o
   3  -1   5       1477.39       1522.34        15.28 o
   4  -1   5        117.18        132.24         2.62 o
   5  -1   5        371.47        374.29         5.75 o
   6  -1   5        552.84        566.47         9.45 o
   7  -1   5          5.68          3.60         2.07 o
   8  -1   5          8.91          6.02         2.43 o
   9  -1   5         23.79         21.92         3.20 o
  10  -1   5         60.82         66.17         5.09 o
  11  -1   5         14.48         19.38         4.57 o
  -9   0   5         10.00          7.90         4.87 o
  -8   0   5        101.06         96.19         5.58 o
  -7   0   5          3.61          2.59         3.29 o
  -6   0   5         74.90         64.85         5.00 o
  -5   0   5         38.86         42.63         2.76 o
  -4   0   5        363.13        356.30         7.05 o
  -3   0   5          6.22         14.48         0.86 o
  -2   0   5        799.30        873.00        14.12 o
  -1   0   5         10.19         17.39         1.44 o
   0   0   5        342.88        328.83         5.47 o
   2   0   5         20.95         18.81         0.98 o
   3   0   5        436.51        458.95         5.19 o
   4   0   5        225.14        226.41         4.38 o
   5   0   5        278.55        265.87         4.40 o
   6   0   5          0.47          3.30         1.00 o
   7   0   5         43.79         45.77         3.03 o
   8   0   5        190.19        204.60         5.99 o
   9   0   5          2.20          3.61         2.76 o
  10   0   5          0.55          5.03         3.24 o
  11   0   5         17.33         13.46         4.41 o
 -10   1   5         17.95         14.99         5.79 o
  -9   1   5         74.18         70.28         6.80 o
  -8   1   5        125.30        124.74         7.42 o
  -7   1   5        393.32        364.42         9.04 o
  -6   1   5         13.79         11.90         1.75 o
  -5   1   5         46.51         52.62         2.13 o
  -4   1   5        434.32        446.85         5.64 o
  -3   1   5        855.75        811.46         8.51 o
  -2   1   5        383.82        413.94         5.55 o
  -1   1   5        278.11        295.23         5.47 o
   0   1   5        652.51        618.40         8.78 o
   1   1   5        661.29        639.54         7.26 o
   2   1   5          1.07          0.72         0.47 o
   3   1   5        233.13        215.80         3.75 o
   4   1   5        361.17        357.92         8.67 o
   5   1   5        338.57        333.01         4.70 o
   6   1   5          0.21          0.56         1.43 o
   7   1   5          9.67         11.14         1.87 o
   8   1   5         41.16         49.64         2.96 o
   9   1   5          0.02         -0.18         2.23 o
  10   1   5         14.75         12.72         3.29 o
  11   1   5          2.91         -0.57         3.57 o
 -10   2   5          9.51          1.57         5.61 o
  -9   2   5         36.31         35.87         8.27 o
  -8   2   5        105.48        102.88         7.01 o
  -7   2   5         64.02         51.91         3.69 o
  -6   2   5       2161.78       2149.03        21.78 o
  -5   2   5        255.21        244.82         4.04 o
  -4   2   5          8.71          5.67         1.05 o
  -3   2   5         22.48         27.58         1.36 o
  -2   2   5        240.58        266.53         4.22 o
  -1   2   5        681.22        713.74         8.26 o
   0   2   5        800.85        754.50         9.38 o
   1   2   5         21.32         24.36         2.35 o
   2   2   5          0.66          1.90         0.59 o
   3   2   5         99.42        108.33         6.09 o
   4   2   5         38.63         33.83         1.83 o
   5   2   5         10.21         13.76         1.54 o
   6   2   5         52.60         51.70         2.51 o
   7   2   5         16.10         17.84         2.09 o
   8   2   5          2.14          0.17         1.90 o
   9   2   5         39.59         41.36         3.16 o
  10   2   5          6.00          6.23         2.92 o
  11   2   5         31.34         27.80         4.33 o
  -9   3   5          1.09         -1.93         4.44 o
  -8   3   5         28.59         32.27         3.79 o
  -7   3   5          7.49         10.30         1.91 o
  -6   3   5        380.37        392.29         6.03 o
  -5   3   5       1016.44        966.28        11.39 o
  -4   3   5        337.22        335.92         5.30 o
  -3   3   5        147.11        145.16         3.14 o
  -2   3   5          1.24          4.68         1.27 o
  -1   3   5          6.25          5.61         1.32 o
   0   3   5        148.39        135.98         2.92 o
   1   3   5        189.30        189.14         3.58 o
   2   3   5        626.65        652.41         9.17 o
   3   3   5         10.58          9.51         0.60 o
   4   3   5          0.18         -0.29         1.66 o
   5   3   5         38.71         38.42         2.39 o
   6   3   5         23.40         28.57         2.14 o
   7   3   5         14.49         14.37         2.04 o
   8   3   5          1.34         -0.77         2.03 o
   9   3   5        137.27        137.19         4.79 o
  10   3   5        111.96        117.96         4.94 o
  11   3   5         20.71         18.51         4.52 o
  -9   4   5         42.94         47.12         7.21 o
  -8   4   5         21.29         19.65         3.67 o
  -7   4   5        147.38        152.71         4.16 o
  -6   4   5        209.32        203.22         5.96 o
  -5   4   5        737.97        688.35         8.98 o
  -4   4   5        177.04        167.24         3.35 o
  -3   4   5         10.14          9.19         1.03 o
  -2   4   5        531.82        621.33         7.53 o
  -1   4   5        102.46        119.93         3.34 o
   0   4   5          1.00         -0.44         0.89 o
   1   4   5        283.80        294.61         5.76 o
   2   4   5         32.09         28.49         1.62 o
   3   4   5         74.60         73.34         2.32 o
   4   4   5       1099.02       1086.77        12.37 o
   5   4   5          1.18          0.82         1.03 o
   6   4   5        117.28        113.93         4.23 o
   7   4   5          4.68         -0.79         1.84 o
   8   4   5          8.62          6.21         2.25 o
   9   4   5        153.63        146.51         5.68 o
  10   4   5          0.06          2.07         3.07 o
  11   4   5          0.33         -3.69         3.86 o
  -9   5   5         14.75         21.78         4.50 o
  -8   5   5         63.04         67.96         3.40 o
  -7   5   5          2.98          2.82         1.96 o
  -6   5   5          4.36          4.76         1.71 o
  -5   5   5        316.46        307.04         6.59 o
  -4   5   5        140.05        140.61         4.19 o
  -3   5   5          0.83          4.62         1.28 o
  -2   5   5        371.53        365.60         7.86 o
  -1   5   5        123.86        104.11         5.40 o
   0   5   5          4.57          3.43         1.03 o
   1   5   5        372.14        355.40         6.54 o
   2   5   5        102.00        114.04         3.08 o
   3   5   5        565.75        590.51         9.06 o
   4   5   5        381.44        384.84         7.34 o
   5   5   5          6.14          0.99         1.45 o
   6   5   5          6.98          6.27         1.88 o
   7   5   5         78.95         82.52         3.45 o
   8   5   5        110.42        113.80         4.29 o
   9   5   5         61.64         60.00         4.31 o
  10   5   5          0.04          1.74         3.49 o
  -9   6   5          4.43          2.82         4.30 o
  -8   6   5          9.26         11.01         2.61 o
  -7   6   5          4.00          2.01         2.06 o
  -6   6   5         10.62          9.29         2.25 o
  -5   6   5       1014.60        969.90        15.19 o
  -4   6   5         83.75         87.16         4.94 o
  -3   6   5         31.56         26.77         2.30 o
  -2   6   5         16.15         23.97         1.67 o
   0   6   5        233.83        241.80         4.34 o
   1   6   5        291.29        294.13         4.89 o
   2   6   5          2.10          3.51         1.39 o
   3   6   5         87.20         84.21         3.97 o
   4   6   5         12.81         10.85         1.49 o
   5   6   5        347.58        360.24         6.10 o
   6   6   5       1699.96       1644.05        23.11 o
   7   6   5        205.13        210.74         6.48 o
   8   6   5          0.02         -2.46         2.46 o
   9   6   5          0.99          7.03         3.21 o
  10   6   5         69.64         65.25         7.56 o
  -8   7   5         14.57         17.44         2.88 o
  -7   7   5          7.54          2.33         2.19 o
  -6   7   5          8.37         10.84         2.75 o
  -5   7   5          0.54         -0.94         2.10 o
  -4   7   5         49.32         48.38         3.16 o
  -3   7   5         13.77         16.83         2.26 o
  -2   7   5         57.03         54.15         5.25 o
  -1   7   5         52.77         44.38         6.11 o
   0   7   5        316.07        320.88         5.47 o
   1   7   5        635.56        644.88         9.04 o
   2   7   5         32.04         26.95         2.07 o
   3   7   5        207.20        203.71         4.23 o
   4   7   5         50.90         49.21         2.43 o
   5   7   5       1873.02       1792.01        24.89 o
   6   7   5          9.45         13.47         2.93 o
   7   7   5        130.38        133.82         5.91 o
   8   7   5         12.35         12.39         3.26 o
   9   7   5         54.64         57.21         5.15 o
  10   7   5          6.07         11.19         4.48 o
  -8   8   5          0.47          5.41         2.83 o
  -7   8   5         13.60         16.99         2.76 o
  -6   8   5          1.14          2.10         2.65 o
  -5   8   5        116.15        113.61         9.30 o
  -4   8   5        409.12        348.16         7.71 o
  -3   8   5        503.53        501.06         9.61 o
  -2   8   5          5.45          6.02         2.12 o
  -1   8   5        588.62        598.85        10.19 o
   0   8   5        147.80        155.65         4.13 o
   1   8   5        274.36        289.42         5.71 o
   2   8   5          7.46          6.11         1.66 o
   3   8   5         53.88         45.06         3.32 o
   4   8   5         16.12         17.82         2.50 o
   5   8   5         68.51         77.46         3.77 o
   6   8   5         24.65         22.65         4.76 o
   7   8   5          2.19          5.25         3.34 o
   8   8   5        406.99        392.27        13.23 o
   9   8   5        184.97        169.83         9.84 o
  -7   9   5         63.89         57.76         4.12 o
  -6   9   5         29.28         30.38         3.74 o
  -5   9   5         21.46         21.52         3.26 o
  -4   9   5        319.81        300.49         7.41 o
  -3   9   5        558.41        499.64         9.69 o
  -2   9   5        676.70        661.03        13.60 o
  -1   9   5         42.95         46.39         3.14 o
   0   9   5          0.89          2.06         1.77 o
   1   9   5         74.94         70.66         3.62 o
   2   9   5        250.81        253.05         6.18 o
   3   9   5         32.24         33.58         2.56 o
   4   9   5         25.05         22.43         2.45 o
   5   9   5         13.48          9.55         2.31 o
   6   9   5         30.51         30.93         4.10 o
   7   9   5        279.30        284.86        15.57 o
   8   9   5          0.76          0.00         4.65 o
  -6  10   5          0.02          1.09         3.32 o
  -5  10   5        106.82        114.51         6.56 o
  -4  10   5        166.71        155.77         9.83 o
  -3  10   5          0.58         -0.82         2.71 o
  -2  10   5          5.70          9.31         2.84 o
  -1  10   5         28.68         28.49         3.05 o
   0  10   5          0.46          1.21         3.27 o
   1  10   5         12.07         14.39         2.69 o
   2  10   5        180.49        180.86         5.79 o
   3  10   5         15.94         15.96         2.55 o
   4  10   5          2.80          4.97         2.42 o
   5  10   5         22.59         16.81         3.95 o
   6  10   5          3.26          6.61         4.61 o
   7  10   5          1.56          3.83         4.82 o
   8  10   5         60.69         63.77         7.25 o
  -5  11   5         56.47         63.87         5.67 o
  -4  11   5          0.00         -2.11         3.37 o
  -3  11   5          0.05          2.47         3.15 o
  -2  11   5          3.61          5.12         3.82 o
  -1  11   5        156.36        164.40         7.24 o
   0  11   5        196.62        205.01         7.96 o
   1  11   5         35.02         42.20         8.03 o
   2  11   5         30.37         29.12         3.04 o
   3  11   5         11.56         14.41         3.01 o
   4  11   5        148.04        147.80         5.20 o
   5  11   5         79.33         76.11         9.67 o
   6  11   5          8.60         -1.86         4.88 o
   7  11   5          1.20          6.08         5.51 o
  -4  12   5         66.96         67.31         6.63 o
  -3  12   5         76.22         77.24         6.59 o
  -2  12   5        110.12        114.14        10.81 o
  -1  12   5         87.91        105.47         9.74 o
   0  12   5         40.12         39.24         5.37 o
   1  12   5          2.33          3.09         4.14 o
   2  12   5         18.24         18.79         4.96 o
   3  12   5         10.02         10.20         3.31 o
   4  12   5         13.42         12.68         3.72 o
   5  12   5          0.03          1.10         5.37 o
  -2  13   5         13.25          9.49         5.68 o
  -1  13   5         73.55         78.22         8.15 o
   0  13   5          5.56          4.85         5.97 o
   1  13   5          0.04          7.41         4.11 o
   2  13   5        239.00        210.69         7.77 o
   3  13   5        108.03        106.07         8.27 o
  -2 -10   6          0.23         -3.48         6.96 o
  -1 -10   6         45.77         43.18         6.56 o
   0 -10   6          0.02          4.99         5.18 o
   1 -10   6         63.46         52.95         5.35 o
   2 -10   6         41.03         44.40         6.33 o
   3 -10   6         13.83         10.63         5.39 o
  -4  -9   6         13.72          9.63         5.73 o
  -3  -9   6         97.06         98.56         8.56 o
  -2  -9   6          4.96          1.30         4.50 o
  -1  -9   6         12.63          8.23         4.65 o
   0  -9   6          8.85         10.66         6.24 o
   1  -9   6         88.18         82.73         6.71 o
   2  -9   6          7.07          4.45         3.54 o
   3  -9   6        109.08        116.07         5.53 o
   4  -9   6          6.46          8.80         2.98 o
   5  -9   6         57.13         64.25         4.12 o
  -5  -8   6        220.34        221.45        11.05 o
  -4  -8   6        266.72        244.81        12.38 o
  -3  -8   6         79.02         83.32        16.06 o
  -2  -8   6         32.02         31.94         9.96 o
  -1  -8   6        153.07        143.38        22.15 o
   0  -8   6        222.16        194.15         8.96 o
   1  -8   6         12.11         14.62         4.02 o
   2  -8   6        137.50        138.91         5.28 o
   3  -8   6          1.64          3.00         2.11 o
   4  -8   6         15.90         20.23         2.80 o
   5  -8   6         23.47         22.15         2.71 o
   6  -8   6        156.80        158.45         8.52 o
   7  -8   6         43.41         49.09         5.58 o
  -6  -7   6         47.99         36.92         6.21 o
  -5  -7   6         66.41         72.16         6.60 o
  -4  -7   6         29.39         27.21         9.19 o
  -3  -7   6         38.92         35.69         5.09 o
  -2  -7   6         58.42         58.36         5.43 o
  -1  -7   6          1.92          5.00         3.52 o
   0  -7   6         29.92         28.04         7.06 o
   1  -7   6         67.99         80.07         3.92 o
   2  -7   6        369.83        305.20         5.65 o
   3  -7   6         14.94         17.19         1.90 o
   4  -7   6          2.11          0.57         1.61 o
   5  -7   6         57.93         64.25         3.13 o
   6  -7   6         16.01         16.73         2.48 o
   7  -7   6          6.23          4.98         3.01 o
   8  -7   6         10.09         12.85         3.52 o
  -7  -6   6        109.81        107.10         8.48 o
  -6  -6   6          5.26          7.16         4.79 o
  -5  -6   6        284.44        273.43        10.79 o
  -4  -6   6         53.29         52.90         9.33 o
  -3  -6   6        122.63        130.68         7.32 o
  -2  -6   6        307.74        297.14        10.09 o
  -1  -6   6        102.86        104.33        13.15 o
   0  -6   6        590.59        515.89        25.92 o
   1  -6   6          0.72          1.63         1.56 o
   2  -6   6       1260.85       1130.34        12.65 o
   3  -6   6        267.28        226.02         3.83 o
   4  -6   6        214.41        187.08         3.71 o
   5  -6   6         38.19         40.44         2.10 o
   6  -6   6         71.16         81.25         3.97 o
   7  -6   6         25.26         23.53         3.20 o
   8  -6   6          3.40          7.74         3.16 o
   9  -6   6          7.65         11.99         7.35 o
  -7  -5   6         73.12         77.41         7.23 o
  -6  -5   6         27.11         33.90         5.27 o
  -5  -5   6         93.49         80.18         6.25 o
  -4  -5   6        261.03        248.01         9.50 o
  -3  -5   6        220.26        212.98        11.90 o
  -2  -5   6       2097.80       2013.77        40.21 o
  -1  -5   6          3.44          6.58         4.84 o
   0  -5   6         72.13         64.10         6.45 o
   1  -5   6         96.75        107.37         3.06 o
   2  -5   6        105.87        114.79         2.90 o
   3  -5   6        803.21        784.24         8.13 o
   4  -5   6          0.82          3.17         1.27 o
   5  -5   6        449.99        432.74         6.22 o
   6  -5   6          5.77          4.07         1.72 o
   7  -5   6        352.97        337.57         7.37 o
   8  -5   6         50.20         52.99         9.02 o
   9  -5   6         74.90         68.00         5.08 o
  -8  -4   6         55.78         63.70        15.14 o
  -7  -4   6          0.88          1.63         4.39 o
  -6  -4   6         33.66         31.70         4.83 o
  -5  -4   6        691.07        700.91        17.67 o
  -4  -4   6         94.29         94.41        12.82 o
  -3  -4   6         25.35         32.84         3.10 o
  -2  -4   6        509.03        464.83        12.13 o
  -1  -4   6        110.65        116.92         5.79 o
   0  -4   6        202.27        188.33         3.67 o
   1  -4   6         99.89        101.01         2.92 o
   2  -4   6         13.45         12.55         1.31 o
   3  -4   6          1.51         -0.09         1.02 o
   4  -4   6         81.43         80.15         2.70 o
   5  -4   6         92.18         87.60         2.92 o
   6  -4   6         51.85         54.80         3.82 o
   7  -4   6         46.84         49.99         3.52 o
   8  -4   6         18.21         19.53         3.35 o
   9  -4   6        150.45        143.22         6.18 o
  10  -4   6          2.03          1.23         3.68 o
  -8  -3   6          0.31         -4.56         4.56 o
  -7  -3   6        191.12        180.56         9.37 o
  -6  -3   6         21.41         28.98         4.61 o
  -5  -3   6        119.70        126.77         5.39 o
  -4  -3   6        183.32        192.81         6.14 o
  -3  -3   6        121.40        114.47         4.65 o
  -2  -3   6         73.16         74.00         6.29 o
  -1  -3   6        130.35        152.02         6.51 o
   0  -3   6          0.28          8.81         1.29 o
   1  -3   6          5.59         11.74         1.11 o
   2  -3   6        357.21        338.82         4.00 o
   3  -3   6        257.14        325.35         3.98 o
   4  -3   6          3.19          4.95         1.10 o
   5  -3   6         99.13         89.82         5.80 o
   6  -3   6         40.35         38.47         5.01 o
   7  -3   6        482.49        481.76        11.20 o
   8  -3   6          0.46          0.14         2.94 o
   9  -3   6          1.39         -0.25         3.42 o
  10  -3   6          4.07          2.04         3.71 o
  -9  -2   6          9.96          4.77         5.72 o
  -8  -2   6         98.06         88.21         7.40 o
  -7  -2   6         54.12         51.87         4.55 o
  -6  -2   6        922.93        934.19        26.38 o
  -5  -2   6          5.34          5.46         2.60 o
  -4  -2   6          6.20         10.30         2.50 o
  -3  -2   6        250.40        236.22         6.21 o
  -2  -2   6        118.07        114.04        10.40 o
  -1  -2   6         35.02         35.77         2.02 o
   0  -2   6        173.06        167.36         3.30 o
   1  -2   6        518.60        538.04         7.15 o
   2  -2   6        659.53        628.48         7.12 o
   3  -2   6        435.42        435.34         5.03 o
   4  -2   6          9.73          7.70         1.01 o
   5  -2   6         43.51         49.93         2.09 o
   6  -2   6         68.45         63.12         3.51 o
   7  -2   6        314.74        315.36         7.09 o
   8  -2   6        213.29        202.67         6.05 o
   9  -2   6        138.76        145.75        13.48 o
  10  -2   6         81.48         97.14         6.51 o
  -9  -1   6        124.38        100.11        10.74 o
  -8  -1   6        192.30        189.84         7.67 o
  -7  -1   6         58.82         62.36         4.68 o
  -6  -1   6          4.36          5.31         2.65 o
  -5  -1   6        160.95        158.37         5.62 o
  -4  -1   6          2.24         -1.00         2.87 o
  -3  -1   6        384.35        386.09         6.63 o
  -2  -1   6         67.72         79.32         3.14 o
  -1  -1   6       1053.37       1042.97        16.76 o
   0  -1   6         33.59         39.65         1.54 o
   1  -1   6         79.03         85.73         1.96 o
   2  -1   6        817.14        889.93         9.45 o
   3  -1   6        408.67        435.08         5.31 o
   4  -1   6        662.63        701.40         7.82 o
   5  -1   6        104.69        102.91         2.97 o
   6  -1   6         47.05         42.86         2.44 o
   7  -1   6        317.67        323.94         6.27 o
   8  -1   6        223.04        224.71         6.53 o
   9  -1   6        210.90        214.13         6.94 o
  10  -1   6        265.37        281.78        11.76 o
  11  -1   6          3.69          0.12         4.47 o
  -9   0   6        274.13        292.28        12.23 o
  -8   0   6          4.39          0.83         4.24 o
  -7   0   6         80.94         84.00         5.35 o
  -6   0   6         33.00         31.92         3.37 o
  -5   0   6        166.61        154.26         5.51 o
  -4   0   6        130.20        123.88         4.61 o
  -3   0   6        554.76        627.98         9.68 o
  -2   0   6         24.69         25.58         1.66 o
  -1   0   6        669.17        652.54        14.65 o
   0   0   6          3.00         28.80         6.24 o
   1   0   6         78.45         86.97         1.86 o
   2   0   6         27.21         24.68         1.21 o
   3   0   6        130.07        146.31         2.72 o
   4   0   6        294.92        323.61         4.93 o
   5   0   6        128.61        136.38         2.51 o
   6   0   6         32.14         37.87         2.61 o
   7   0   6         77.13         79.47         4.42 o
   8   0   6          5.15          5.12         2.24 o
   9   0   6         74.97         77.78         3.91 o
  10   0   6        218.51        219.57         7.27 o
  11   0   6          5.54          3.05         4.09 o
  -9   1   6         11.37         12.91         7.01 o
  -8   1   6          8.61          7.61         4.53 o
  -7   1   6          5.31          6.11         3.04 o
  -6   1   6         57.90         57.41         5.19 o
  -5   1   6        235.06        214.84         7.32 o
  -4   1   6         34.36         35.73         2.24 o
  -3   1   6        212.35        246.76         3.22 o
  -2   1   6        325.04        342.79         5.06 o
  -1   1   6       1359.60       1519.47        20.08 o
   0   1   6       1320.39       1371.18        16.40 o
   1   1   6        204.69        200.62         3.13 o
   2   1   6          9.17          4.15         1.39 o
   3   1   6        423.35        429.02         6.23 o
   4   1   6        900.63        860.80        11.20 o
   5   1   6        407.97        404.78         7.16 o
   6   1   6         57.21         54.82         2.59 o
   7   1   6          3.95          3.58         1.80 o
   8   1   6        204.54        213.60         5.35 o
   9   1   6          0.79         -0.25         2.41 o
  10   1   6          7.42          8.16         3.54 o
  11   1   6         12.38          8.25         5.21 o
  -9   2   6         99.45         92.57         7.75 o
  -8   2   6          0.65          0.67         4.17 o
  -7   2   6          5.10          4.02         3.39 o
  -6   2   6        492.28        496.84         9.62 o
  -5   2   6         56.68         58.11         2.96 o
  -4   2   6        204.87        213.60         3.33 o
  -3   2   6         16.26         16.34         1.21 o
  -2   2   6        576.88        595.59         8.01 o
  -1   2   6        149.63        128.12         2.67 o
   0   2   6       2704.31       2861.60        32.99 o
   1   2   6          5.30          7.84         0.92 o
   2   2   6        258.71        260.62         4.00 o
   3   2   6        151.05        137.91         3.83 o
   4   2   6         32.26         29.84         2.34 o
   5   2   6         11.79         15.02         1.63 o
   6   2   6         11.20         13.92         1.82 o
   7   2   6        266.14        252.22         5.42 o
   8   2   6          7.89          7.91         2.25 o
   9   2   6          6.95          7.32         2.66 o
  10   2   6         17.02         15.48         3.22 o
  11   2   6         13.45         14.62         4.17 o
  -9   3   6         56.22         55.82        10.25 o
  -8   3   6        360.01        359.57        26.21 o
  -7   3   6          0.45         -1.50         2.65 o
  -6   3   6        127.11        133.24         5.66 o
  -5   3   6         46.92         48.66         2.02 o
  -4   3   6        570.55        592.30         7.59 o
  -3   3   6         37.28         47.06         2.03 o
  -2   3   6        802.82        850.50         9.98 o
  -1   3   6       1063.23       1132.17        12.73 o
   0   3   6        106.35        105.86         3.09 o
   1   3   6          0.40          3.18         1.08 o
   2   3   6        173.22        183.73         3.23 o
   3   3   6          2.52          3.06         1.71 o
   4   3   6        177.95        179.15         4.25 o
   5   3   6        213.34        223.63         6.44 o
   6   3   6          6.18          6.75         1.79 o
   7   3   6          0.60         -1.51         1.74 o
   8   3   6          0.31         -0.24         2.23 o
   9   3   6          2.56          2.65         2.57 o
  10   3   6         43.71         33.84         3.60 o
  11   3   6         32.21         22.56         3.97 o
  -9   4   6          0.93         -3.06         4.97 o
  -8   4   6          5.11          2.47         3.26 o
  -7   4   6         35.62         30.56         3.71 o
  -6   4   6         64.25         58.04         3.14 o
  -5   4   6        565.70        566.58         7.79 o
  -4   4   6        508.65        479.52         6.51 o
  -3   4   6         12.18         18.56         1.38 o
  -2   4   6          7.03          8.01         1.10 o
  -1   4   6        105.28        112.87         2.90 o
   0   4   6        109.54        108.27         3.67 o
   1   4   6        525.20        533.00         8.13 o
   2   4   6         74.69         76.37         2.79 o
   3   4   6        166.46        166.45         3.89 o
   4   4   6         37.01         33.50         2.94 o
   5   4   6          1.36          1.71         1.42 o
   6   4   6         11.01         12.15         2.04 o
   7   4   6          8.06          9.85         2.18 o
   8   4   6          0.46         -2.19         2.19 o
   9   4   6        211.91        216.81         7.58 o
  10   4   6          1.59         -0.38         3.12 o
  -9   5   6        134.17        116.68        14.36 o
  -8   5   6         71.57         68.78         5.33 o
  -7   5   6         32.34         36.97         3.99 o
  -6   5   6        610.66        567.24         8.28 o
  -5   5   6         11.43         17.02         2.10 o
  -4   5   6        875.10        814.34        12.83 o
  -3   5   6         40.73         43.78         2.02 o
  -2   5   6        100.79         99.45         3.37 o
  -1   5   6        623.76        642.45         8.78 o
   0   5   6        107.87         91.63         2.55 o
   1   5   6       1316.30       1257.64        19.95 o
   2   5   6         39.15         40.46         2.03 o
   3   5   6        327.62        334.20         9.73 o
   4   5   6         99.47        103.79         2.46 o
   5   5   6          4.78          2.70         1.87 o
   6   5   6         31.16         26.84         2.36 o
   7   5   6         80.40         83.58         4.13 o
   8   5   6          0.75          2.79         2.47 o
   9   5   6         17.76         10.21         2.85 o
  10   5   6        105.74         93.31         5.30 o
  -8   6   6        250.71        265.67        14.03 o
  -7   6   6          7.30          6.32         2.14 o
  -6   6   6         92.49         93.08         3.52 o
  -5   6   6         21.57         21.06         2.76 o
  -4   6   6         67.29         58.76         3.31 o
  -3   6   6          2.46          3.40         1.82 o
  -2   6   6        194.03        178.23         4.57 o
  -1   6   6        236.59        228.23         4.92 o
   0   6   6         90.53         92.06         3.07 o
   1   6   6        438.16        400.72         6.87 o
   2   6   6         83.71         82.11         2.96 o
   3   6   6          8.85         10.63         1.70 o
   4   6   6         10.70         11.95         1.51 o
   5   6   6        413.20        426.88         8.04 o
   6   6   6       2189.62       2638.30        35.41 o
   7   6   6        446.21        444.65        12.20 o
   8   6   6         84.57         84.89         4.47 o
   9   6   6         22.80         21.46         3.55 o
  10   6   6          8.74         12.13         3.91 o
  -8   7   6        101.93        104.77         8.01 o
  -7   7   6          2.29          0.56         2.23 o
  -6   7   6        210.64        204.08         9.97 o
  -5   7   6         19.90         17.39         2.86 o
  -4   7   6         34.04         46.63         5.07 o
  -3   7   6        317.37        301.33         6.68 o
  -2   7   6        324.61        298.73         6.45 o
  -1   7   6         89.76         95.80         4.51 o
   0   7   6         60.36         66.66         2.91 o
   1   7   6        211.23        207.60         4.25 o
   2   7   6         13.71         14.05         1.92 o
   3   7   6         14.04         13.71         2.03 o
   4   7   6        367.51        379.90         6.34 o
   5   7   6        614.28        620.08        12.45 o
   6   7   6        390.27        397.19         8.23 o
   7   7   6         42.36         45.18         3.58 o
   8   7   6         20.24         19.23         3.29 o
   9   7   6         61.97         54.95         4.45 o
  10   7   6          3.15          5.61         6.58 o
  -7   8   6          1.89          3.52         2.51 o
  -6   8   6        140.49        140.97         6.74 o
  -5   8   6          0.57         -2.44         2.55 o
  -4   8   6         46.60         45.37         3.36 o
  -3   8   6          0.77          4.54         2.96 o
  -2   8   6          0.60          6.31         2.15 o
  -1   8   6          0.98         -0.64         1.97 o
   0   8   6          5.90          7.96         2.03 o
   1   8   6        167.03        154.33         4.10 o
   2   8   6        392.32        383.69         6.53 o
   3   8   6          0.28          0.28         1.51 o
   4   8   6         18.81         22.34         2.76 o
   5   8   6        177.94        187.28         6.77 o
   6   8   6         25.56         25.74         3.96 o
   7   8   6         49.89         52.81         4.82 o
   8   8   6        150.48        144.69         7.07 o
   9   8   6         37.40         43.75         5.23 o
  -7   9   6         82.64         84.99         4.46 o
  -6   9   6         89.63         81.21         4.98 o
  -5   9   6         97.53         97.35         5.08 o
  -4   9   6         18.96         14.14         2.93 o
  -3   9   6         14.37         14.37         2.71 o
  -2   9   6        296.77        285.66         6.96 o
  -1   9   6          2.59          0.44         2.25 o
   0   9   6        256.05        294.41         6.78 o
   1   9   6         15.92         17.95         2.43 o
   2   9   6         61.90         62.37         3.45 o
   3   9   6        125.83        126.60         4.53 o
   4   9   6         62.29         64.68         4.10 o
   5   9   6          3.11          0.75         3.13 o
   6   9   6        178.74        204.83         8.79 o
   7   9   6         57.77         53.90         5.23 o
   8   9   6        148.45        130.99         8.62 o
  -6  10   6         12.52         13.39         6.27 o
  -5  10   6         13.44         18.30         3.70 o
  -4  10   6         97.55         86.93         6.46 o
  -3  10   6        191.17        173.89         6.22 o
  -2  10   6         28.00         26.22         3.36 o
  -1  10   6         73.21         76.67         4.25 o
   0  10   6        167.06        170.21         6.82 o
   1  10   6        163.95        166.20         6.73 o
   2  10   6          1.39          0.44         2.63 o
   3  10   6         44.01         48.25         3.21 o
   4  10   6         21.56         12.74         3.08 o
   5  10   6          0.72         -0.05         3.82 o
   6  10   6         31.22         27.73         4.47 o
   7  10   6          4.74         11.60         5.05 o
   8  10   6          9.03         11.13         9.09 o
  -5  11   6         23.65         15.52         3.96 o
  -4  11   6         57.62         57.30         4.78 o
  -3  11   6        166.43        174.18         6.67 o
  -2  11   6         80.95         85.42         9.24 o
  -1  11   6         15.19         20.62         4.47 o
   0  11   6         11.02          8.99         3.93 o
   1  11   6         13.68         15.83         5.99 o
   2  11   6         53.72         54.39         5.61 o
   3  11   6          8.51          7.65         2.84 o
   4  11   6         89.19         83.43         7.18 o
   5  11   6          4.61          9.26         5.63 o
   6  11   6         13.64         20.08         8.71 o
  -4  12   6          1.54          6.94         5.39 o
  -3  12   6          0.06          1.55         4.63 o
  -2  12   6        138.04        145.77        12.58 o
  -1  12   6         52.57         53.47         5.74 o
   0  12   6        180.45        191.48         8.84 o
   1  12   6          3.46          7.71         4.51 o
   2  12   6          1.53          4.32         3.57 o
   3  12   6        101.81         77.02         5.10 o
   4  12   6          4.96          9.86         4.65 o
   5  12   6          5.99          8.10         5.71 o
  -1  13   6          0.45          1.84         5.51 o
   0  13   6         38.74         39.89         6.25 o
   1  13   6         55.85         56.74         6.37 o
   2  13   6         34.48         21.34         4.62 o
   3  13   6         17.55          9.52         5.11 o
  -2  -9   7         95.97         80.34         7.72 o
  -1  -9   7         28.92         32.18         5.96 o
   0  -9   7        110.06        112.80         8.09 o
   1  -9   7          2.25          4.97         4.93 o
   2  -9   7          3.39          3.10         3.78 o
   3  -9   7         37.10         27.97         7.45 o
   4  -9   7         45.54         55.70         5.59 o
  -4  -8   7         13.15          6.34         5.26 o
  -3  -8   7          8.16          3.97         4.87 o
  -2  -8   7          5.39          4.17         4.51 o
  -1  -8   7         41.54         34.43         5.49 o
   0  -8   7        147.05        146.43        21.81 o
   1  -8   7         13.12         16.84         7.79 o
   2  -8   7        182.43        183.42         7.34 o
   3  -8   7         58.40         68.60         4.00 o
   4  -8   7          2.65          7.51         2.76 o
   5  -8   7         27.13         33.30         3.27 o
   6  -8   7         80.48         89.44         4.96 o
  -5  -7   7         24.40         15.63        10.30 o
  -4  -7   7         92.24         95.75         7.62 o
  -3  -7   7        147.76        159.87        15.91 o
  -2  -7   7          1.23          1.93         3.97 o
  -1  -7   7          9.42          5.74         3.90 o
   0  -7   7        326.18        323.98        11.11 o
   1  -7   7         47.92         50.06         5.29 o
   2  -7   7        114.76        115.76         5.68 o
   3  -7   7         26.62         20.90         2.19 o
   4  -7   7         66.43         69.61         2.79 o
   5  -7   7        100.23         95.46         3.71 o
   6  -7   7          4.61          5.90         3.06 o
   7  -7   7         55.60         59.91         4.44 o
  -6  -6   7         15.04          8.45         5.48 o
  -5  -6   7         76.19         84.32         7.42 o
  -4  -6   7         28.08         35.32         5.53 o
  -3  -6   7          8.52         11.65         3.96 o
  -2  -6   7         30.42         28.94         4.58 o
  -1  -6   7        242.46        218.55        12.04 o
   0  -6   7        209.55        211.35         8.58 o
   1  -6   7         36.80         29.87         4.07 o
   2  -6   7          8.38         13.96         1.86 o
   3  -6   7        172.45        168.32         3.51 o
   4  -6   7         55.68         65.26         2.48 o
   5  -6   7         31.31         33.37         2.14 o
   6  -6   7        107.32        115.24         4.77 o
   7  -6   7          3.87          1.76         2.89 o
   8  -6   7        154.76        172.74         7.20 o
  -7  -5   7         18.32         13.67         5.60 o
  -6  -5   7         35.53         27.78         5.30 o
  -5  -5   7          2.48          0.78         4.41 o
  -4  -5   7         74.05         72.51         6.33 o
  -3  -5   7         84.15         84.52        13.64 o
  -2  -5   7         45.41         45.31         4.51 o
  -1  -5   7         57.50         61.24         5.02 o
   0  -5   7          9.60         11.56         3.28 o
   1  -5   7        106.68         90.98         4.21 o
   2  -5   7          0.19         -1.10         1.36 o
   3  -5   7          2.77          5.16         1.37 o
   4  -5   7         84.46         73.44         2.51 o
   5  -5   7         84.17         78.02         2.56 o
   6  -5   7          6.77          6.73         2.29 o
   7  -5   7         56.55         59.49         4.37 o
   8  -5   7         24.44         28.46         3.92 o
   9  -5   7         13.10         12.27         3.95 o
  -7  -4   7         23.83         15.30         5.18 o
  -6  -4   7          3.85         -1.34         4.05 o
  -5  -4   7         36.77         36.64         5.23 o
  -4  -4   7          9.97          7.41         4.03 o
  -3  -4   7          8.61          9.57         3.65 o
  -2  -4   7       1033.77       1021.96        36.47 o
  -1  -4   7        692.26        640.92        15.55 o
   0  -4   7        142.91        135.08         6.15 o
   1  -4   7         35.95         35.95         2.08 o
   2  -4   7        278.70        258.26         4.16 o
   3  -4   7        934.19        828.89         8.96 o
   4  -4   7         23.36         24.80         1.66 o
   5  -4   7          9.50         12.84         1.55 o
   6  -4   7        109.53        117.65         4.64 o
   7  -4   7         17.58         16.42         2.99 o
   8  -4   7         24.33         26.59         3.96 o
   9  -4   7          0.04         -0.61         3.49 o
  -8  -3   7         92.25         75.51        12.86 o
  -7  -3   7         41.64         41.40         5.81 o
  -6  -3   7        156.92        179.51        17.36 o
  -5  -3   7          7.28         12.19         3.95 o
  -4  -3   7        240.91        232.46         7.06 o
  -3  -3   7         77.61         71.80         6.99 o
  -2  -3   7       1298.97       1197.48        25.36 o
   0  -3   7        451.95        473.44         7.60 o
   1  -3   7        109.54         98.45         2.75 o
   2  -3   7         26.10         25.37         1.65 o
   3  -3   7        308.98        287.55         4.46 o
   4  -3   7          0.16          1.10         1.10 o
   5  -3   7         28.44         32.62         2.63 o
   6  -3   7        421.95        411.03         8.15 o
   7  -3   7         19.76         14.51         2.78 o
   8  -3   7         59.21         64.21         4.14 o
   9  -3   7        120.22        114.29         6.94 o
  10  -3   7         63.94         58.41         5.70 o
  -8  -2   7         84.65         83.33         7.60 o
  -7  -2   7         35.86         26.51         5.22 o
  -6  -2   7        309.96        293.24        10.50 o
  -5  -2   7        318.40        276.06         8.91 o
  -4  -2   7          1.78          4.91         2.64 o
  -3  -2   7         77.21         83.59         4.30 o
  -2  -2   7         38.39         45.25         4.13 o
  -1  -2   7         54.77         42.48         3.24 o
   0  -2   7         56.38         53.30         1.85 o
   1  -2   7         35.32         36.85         1.72 o
   2  -2   7        218.88        221.73         3.69 o
   3  -2   7         44.03         50.25         1.86 o
   4  -2   7          5.85          6.18         1.09 o
   5  -2   7        237.24        221.03         4.70 o
   6  -2   7        246.35        238.59         5.26 o
   7  -2   7        255.07        234.24         6.10 o
   8  -2   7        920.09        921.96        15.05 o
   9  -2   7         72.27         71.88         5.37 o
  10  -2   7         36.54         35.27         5.21 o
  -8  -1   7          0.06          0.24         4.03 o
  -7  -1   7          2.57          3.94         3.66 o
  -6  -1   7          0.02         -2.23         2.98 o
  -5  -1   7        448.98        402.91         9.53 o
  -4  -1   7        725.09        776.42        14.65 o
  -3  -1   7        104.96        112.03         5.29 o
  -2  -1   7         51.02         49.49         2.19 o
  -1  -1   7        327.00        319.03         8.84 o
   0  -1   7          6.93          4.13         2.33 o
   1  -1   7         45.57         49.07         1.78 o
   2  -1   7        119.87        134.25         2.90 o
   3  -1   7          6.51          4.80         1.03 o
   4  -1   7        392.09        383.91         6.04 o
   5  -1   7        135.27        134.36         3.67 o
   6  -1   7         40.04         38.01         2.48 o
   7  -1   7        235.88        242.94         5.52 o
   8  -1   7         21.41         19.45         2.77 o
   9  -1   7        579.33        599.37        11.60 o
  10  -1   7         23.85         19.40         5.82 o
  -9   0   7        203.08        257.29        17.12 o
  -8   0   7          6.41         14.44        11.46 o
  -7   0   7        127.43        124.06         6.20 o
  -6   0   7         21.56         21.91         3.51 o
  -5   0   7          6.76          5.85         2.79 o
  -4   0   7        697.62        649.14        12.73 o
  -3   0   7          1.88          1.18         1.31 o
  -2   0   7         28.44         30.70         4.00 o
  -1   0   7          5.80          3.39         1.73 o
   0   0   7         15.45         44.56         5.34 o
   1   0   7        878.59        960.13        10.82 o
   2   0   7        117.84        120.87         2.45 o
   3   0   7         44.42         54.79         2.06 o
   4   0   7        109.46        101.41         2.42 o
   5   0   7         93.47        101.41         3.29 o
   6   0   7         27.07         25.56         2.23 o
   7   0   7         16.90         16.07         2.90 o
   8   0   7         30.02         33.82         2.93 o
   9   0   7          2.08         -1.42         2.67 o
  10   0   7        334.67        331.16         8.98 o
  -9   1   7         24.87         35.88        11.17 o
  -8   1   7         36.61         35.68        11.99 o
  -7   1   7          0.57          0.78         3.90 o
  -6   1   7         52.11         55.14         4.35 o
  -5   1   7        431.62        416.20         9.53 o
  -4   1   7         44.95         56.09         2.79 o
  -3   1   7         29.64         30.26         3.00 o
  -2   1   7         13.59         18.90         1.78 o
  -1   1   7         17.63         23.10         1.41 o
   0   1   7        106.38        123.37         3.28 o
   1   1   7        202.15        187.92         3.03 o
   2   1   7          0.16          0.85         0.86 o
   3   1   7          4.97          6.72         1.06 o
   4   1   7         64.57         63.47         2.50 o
   5   1   7        531.65        514.11         8.67 o
   6   1   7        123.31        125.93         3.76 o
   7   1   7        237.79        237.91         5.33 o
   8   1   7        110.84        100.58         4.09 o
   9   1   7          0.91          1.81         2.68 o
  10   1   7          3.19          2.09         3.14 o
  11   1   7         63.03         62.09         6.14 o
  -9   2   7         31.05         35.36         6.57 o
  -8   2   7         19.41         22.40         5.26 o
  -7   2   7         25.04         23.44         4.46 o
  -6   2   7        260.46        243.35         7.55 o
  -5   2   7         20.30         25.79         2.94 o
  -4   2   7          2.77          4.86         1.79 o
  -3   2   7         51.32         56.66         2.26 o
  -2   2   7        433.23        415.29         6.17 o
  -1   2   7         63.76         77.52         2.25 o
   0   2   7        197.95        216.25         3.76 o
   1   2   7        144.85        141.83         2.84 o
   2   2   7         43.28         38.31         1.60 o
   3   2   7       1734.92       1684.59        22.41 o
   4   2   7          0.03          0.59         1.24 o
   5   2   7        286.18        291.31         6.53 o
   6   2   7         63.38         58.33         2.74 o
   7   2   7        120.70        118.78         4.06 o
   8   2   7          8.04         10.09         2.47 o
   9   2   7          6.66          6.97         2.75 o
  10   2   7        127.85        146.20         5.63 o
  11   2   7         31.28         35.89         6.79 o
  -9   3   7        136.64        122.97        12.14 o
  -8   3   7         77.84         68.53         6.77 o
  -7   3   7        180.78        179.83        10.64 o
  -6   3   7         81.64         80.48         4.58 o
  -5   3   7        415.28        374.56         7.86 o
  -4   3   7         98.14         90.10         3.25 o
  -3   3   7        163.84        147.54         3.80 o
  -2   3   7        175.76        168.59         3.53 o
  -1   3   7        228.98        194.87         3.35 o
   0   3   7        311.01        326.33         5.05 o
   1   3   7         79.02         90.07         2.66 o
   2   3   7        210.29        214.12         3.72 o
   3   3   7        119.04        104.82         3.50 o
   4   3   7         12.55          4.62         3.69 o
   5   3   7        105.68         95.95         4.64 o
   6   3   7         88.19         86.22         4.09 o
   7   3   7         97.89         99.00         3.81 o
   8   3   7          0.01          0.31         2.37 o
   9   3   7          2.12          4.78         2.79 o
  10   3   7          6.36          7.46         3.34 o
  -8   4   7          1.01         -1.42         4.49 o
  -7   4   7         42.78         44.88         4.22 o
  -6   4   7        258.81        260.29         9.21 o
  -5   4   7          9.42          8.86         2.73 o
  -4   4   7       2983.62       2904.49        28.79 o
  -3   4   7         18.54         19.29         1.57 o
  -2   4   7         34.80         28.22         1.58 o
  -1   4   7          0.35          1.29         1.00 o
   0   4   7        171.63        188.37         5.04 o
   1   4   7        674.63        678.98        10.10 o
   2   4   7         67.61         68.34         2.54 o
   3   4   7         29.84         26.50         1.66 o
   4   4   7          1.71          1.25         1.58 o
   5   4   7         32.05         39.39         4.10 o
   6   4   7         38.65         38.88         2.58 o
   7   4   7          5.79          6.71         2.30 o
   8   4   7         21.50         24.19         2.83 o
   9   4   7          3.91          6.15         2.98 o
  10   4   7          0.13         -1.57         3.30 o
  -8   5   7         66.61         96.52        10.06 o
  -7   5   7         18.64         22.47         5.66 o
  -6   5   7        229.60        245.24         7.83 o
  -5   5   7         18.37         17.71         2.20 o
  -4   5   7        782.50        783.37        12.60 o
  -3   5   7        731.80        699.30         9.82 o
  -2   5   7         16.56         19.95         1.72 o
  -1   5   7        387.98        401.72         6.25 o
   0   5   7          0.02          5.38         1.34 o
   1   5   7         60.03         63.60         2.56 o
   2   5   7        122.72        105.65         5.43 o
   3   5   7         65.32         62.94         2.87 o
   4   5   7         52.83         54.47         5.32 o
   5   5   7          0.08          0.91         1.85 o
   6   5   7          0.18          0.95         2.15 o
   7   5   7         36.16         36.39         2.96 o
   8   5   7          0.14          1.67         2.62 o
   9   5   7         33.75         28.80         3.55 o
  10   5   7          0.26         -1.35         3.51 o
  -8   6   7          4.45          0.42         4.13 o
  -7   6   7         15.34         26.00         4.23 o
  -6   6   7         45.43         41.74         5.85 o
  -5   6   7        284.24        270.86         6.82 o
  -4   6   7         72.39         75.03         3.80 o
  -3   6   7       1053.76       1005.93        15.31 o
  -2   6   7        401.99        377.82         6.24 o
  -1   6   7         24.33         22.34         1.80 o
   0   6   7        200.72        218.32         5.51 o
   1   6   7          3.40          3.48         1.60 o
   2   6   7          4.86          1.55         1.49 o
   3   6   7         73.84         70.58         3.01 o
   4   6   7          3.48          4.33         2.30 o
   5   6   7          9.85          9.96         2.18 o
   6   6   7        231.55        236.86         6.34 o
   7   6   7         17.34         16.45         3.42 o
   8   6   7         21.72         20.25         3.04 o
   9   6   7          0.05          0.47         3.35 o
  10   6   7          9.36          5.26         3.81 o
  -8   7   7        300.91        334.89        13.65 o
  -7   7   7         44.63         51.56         5.72 o
  -6   7   7         60.46         66.37         3.68 o
  -5   7   7          0.05         -1.05         2.58 o
  -4   7   7         89.42         97.50         4.31 o
  -3   7   7        557.74        541.91         9.82 o
  -2   7   7          5.18          5.38         2.06 o
  -1   7   7          4.18          4.92         1.56 o
   0   7   7         91.08        106.39         3.32 o
   1   7   7        159.51        161.46         3.94 o
   2   7   7         35.67         42.39         2.60 o
   3   7   7        166.56        171.42         6.90 o
   4   7   7         18.40         16.26         2.84 o
   5   7   7        169.04        175.03         6.43 o
   6   7   7         84.50         86.70         4.26 o
   8   7   7          3.24          4.07         3.14 o
   9   7   7         12.79         12.96         3.62 o
  -7   8   7          0.02          1.16         3.90 o
  -6   8   7         79.77         84.90         6.72 o
  -5   8   7         45.46         42.50         3.65 o
  -4   8   7         11.18          3.70         2.63 o
  -3   8   7        743.26        722.79        12.40 o
  -2   8   7         97.18        107.23         7.17 o
  -1   8   7        115.93        125.18         4.52 o
   0   8   7         39.11         46.02         2.64 o
   1   8   7         12.50         12.32         1.99 o
   2   8   7         11.06         12.77         2.05 o
   3   8   7         69.73         73.58         3.57 o
   4   8   7          9.94          7.37         2.96 o
   5   8   7         96.32         97.33         5.36 o
   6   8   7          7.46         11.43         3.41 o
   7   8   7         70.43         69.52         5.39 o
   8   8   7        623.55        608.31        14.09 o
   9   8   7         12.10         17.91         4.12 o
  -6   9   7         18.50         23.38         3.89 o
  -5   9   7         11.02          5.75         3.23 o
  -4   9   7         31.75         27.39         3.49 o
  -3   9   7          6.27          5.56         2.68 o
  -2   9   7         44.79         48.71         3.50 o
  -1   9   7          2.86          3.13         2.55 o
   0   9   7        162.63        168.76         5.41 o
   1   9   7         99.60         94.00         5.39 o
   2   9   7         19.19         19.07         2.37 o
   3   9   7         89.29         84.93         4.12 o
   4   9   7         12.37         17.19         3.58 o
   5   9   7         42.58         43.11         4.38 o
   6   9   7          0.13          2.62         3.63 o
   7   9   7        595.93        577.69        13.76 o
   8   9   7          0.28         -0.45         4.57 o
  -6  10   7          6.12          1.78         3.76 o
  -5  10   7          0.19         -2.00         3.38 o
  -4  10   7         10.79         15.31         3.42 o
  -3  10   7         56.05         66.78         5.33 o
  -2  10   7        349.47        322.15         8.21 o
  -1  10   7        406.11        411.41         9.02 o
   0  10   7         27.02         31.82         3.42 o
   1  10   7        209.97        223.52         9.50 o
   2  10   7        175.18        176.45         8.81 o
   3  10   7        104.93        101.07         4.15 o
   4  10   7          0.88         -1.59         3.26 o
   5  10   7          0.10          2.15         3.64 o
   6  10   7          7.19          6.77         4.24 o
   7  10   7         20.49         17.48         4.93 o
  -5  11   7         91.42         92.51         6.86 o
  -4  11   7         19.05         19.54         4.06 o
  -3  11   7          2.52          5.70         3.60 o
  -2  11   7         95.87        104.20         6.14 o
  -1  11   7        259.74        244.71         8.99 o
   0  11   7        307.60        334.63        10.08 o
   1  11   7         34.81         41.81         5.23 o
   2  11   7         13.86         17.31         4.43 o
   3  11   7          8.25          2.30         4.05 o
   4  11   7         52.97         46.30         5.27 o
   5  11   7          8.84          7.59         4.41 o
   6  11   7          0.42          5.60         4.67 o
  -3  12   7         64.82         68.66         6.61 o
  -2  12   7        144.64        170.79         9.28 o
  -1  12   7          1.87          2.80         4.64 o
   0  12   7          0.33          6.68         4.86 o
   1  12   7         36.22         43.34         5.61 o
   2  12   7          0.18          0.86         4.81 o
   3  12   7          0.00          0.20         6.96 o
   4  12   7         30.50         34.26         5.36 o
   5  12   7          1.19          1.20         4.96 o
   0  13   7          4.90         -0.93         5.75 o
   1  13   7        119.72        120.49        11.99 o
   2  13   7        190.63        202.74         9.02 o
   0  -9   8         69.66         85.85         7.94 o
   1  -9   8         14.04         19.66         5.94 o
   2  -9   8         35.77         30.32         6.25 o
  -3  -8   8          0.73          0.54         5.32 o
  -2  -8   8         45.22         43.51         6.42 o
  -1  -8   8         72.73         87.43         7.66 o
   0  -8   8          0.18          2.67         4.75 o
   1  -8   8         21.27         28.16         6.09 o
   2  -8   8          0.67          3.82         4.75 o
   3  -8   8         77.86         62.83         4.73 o
   4  -8   8         10.60          7.86         4.61 o
   5  -8   8         14.23         14.61         7.54 o
  -4  -7   8          8.33         11.84         8.71 o
  -3  -7   8        179.58        172.46         9.61 o
  -2  -7   8         30.08         29.05         5.46 o
  -1  -7   8        147.35        146.33        13.44 o
   0  -7   8         70.90         75.59         6.43 o
   1  -7   8          3.22         -0.78         4.64 o
   2  -7   8          2.67          0.19         3.86 o
   3  -7   8         89.83         89.82         4.69 o
   4  -7   8          3.87          5.40         2.29 o
   5  -7   8         72.33         64.79         4.83 o
   6  -7   8          8.33         13.05         3.49 o
  -5  -6   8         96.33         86.10         7.93 o
  -4  -6   8          7.92          7.06         4.82 o
  -3  -6   8        287.88        287.25        11.22 o
  -2  -6   8        157.05        163.17        11.37 o
  -1  -6   8        140.29        137.62         8.37 o
   0  -6   8         41.10         39.56         4.95 o
   1  -6   8        137.77        118.14         7.01 o
   2  -6   8        181.97        146.90         7.52 o
   3  -6   8          0.28          0.69         2.22 o
   4  -6   8        184.10        169.13         3.81 o
   5  -6   8          0.73          0.53         2.12 o
   6  -6   8         40.63         47.35         3.78 o
   7  -6   8         40.42         45.37         4.60 o
  -6  -5   8          3.92         -0.32         5.46 o
  -5  -5   8        147.41        155.07         9.54 o
  -4  -5   8          4.71          6.72         4.61 o
  -3  -5   8        211.82        231.51        14.65 o
  -2  -5   8         81.43         74.81         5.95 o
  -1  -5   8        110.16        110.34         6.75 o
   0  -5   8        122.50        124.45        10.16 o
   1  -5   8         10.48         10.59         3.52 o
   2  -5   8          5.80          3.44         3.21 o
   3  -5   8         14.38         21.35         2.03 o
   4  -5   8        100.65         80.13         2.77 o
   5  -5   8         38.27         34.31         2.89 o
   6  -5   8          2.35          4.51         2.89 o
   7  -5   8        195.40        206.34         7.05 o
   8  -5   8          8.23          8.84         3.84 o
  -7  -4   8         29.48         18.96         9.38 o
  -6  -4   8        196.08        191.28        10.22 o
  -5  -4   8        129.50        129.37         8.16 o
  -4  -4   8          9.92          9.84         6.00 o
  -3  -4   8        711.68        657.59        17.05 o
  -2  -4   8         12.46         11.96         3.01 o
  -1  -4   8        133.40        118.53         6.49 o
   0  -4   8        475.84        432.05        11.99 o
   1  -4   8          8.38          8.37         3.04 o
   2  -4   8        289.19        268.32         5.32 o
   3  -4   8         28.70         25.76         2.96 o
   4  -4   8       1230.51       1111.99        12.45 o
   5  -4   8        135.16        120.27         6.22 o
   6  -4   8        249.44        229.56         6.64 o
   7  -4   8         23.12         20.93         3.34 o
   8  -4   8         34.65         35.64         4.72 o
   9  -4   8          3.82          3.09         3.74 o
  -7  -3   8         66.49         54.57        10.93 o
  -6  -3   8         40.57         44.96         6.15 o
  -5  -3   8         35.80         39.64         6.87 o
  -4  -3   8         24.73         25.16         3.68 o
  -3  -3   8         95.67         98.30         5.04 o
  -2  -3   8        158.23        141.98        16.49 o
  -1  -3   8        122.56        128.71         6.12 o
   0  -3   8       2518.21       2428.75        55.42 o
   1  -3   8         15.00         19.94         2.39 o
   2  -3   8        184.73        163.13         4.98 o
   3  -3   8          8.37         10.72         1.51 o
   4  -3   8         47.23         54.18         2.06 o
   5  -3   8        411.96        416.69         8.56 o
   6  -3   8         22.96         21.19         2.80 o
   7  -3   8         98.80        101.32         4.66 o
   8  -3   8          3.20          4.32         3.11 o
   9  -3   8         70.27         66.99         5.68 o
  -7  -2   8        190.51        174.49        24.52 o
  -6  -2   8          7.28         12.57         8.37 o
  -5  -2   8          4.47          2.30         3.35 o
  -4  -2   8         47.86         48.42         4.00 o
  -3  -2   8        917.49        905.43        27.09 o
  -2  -2   8        248.32        253.64         9.78 o
  -1  -2   8        199.52        195.74         7.39 o
   0  -2   8        977.59        937.58        33.76 o
   1  -2   8        127.76        125.61         3.29 o
   2  -2   8        442.99        427.33         5.94 o
   3  -2   8        131.51        130.94         2.91 o
   4  -2   8          7.29          7.13         1.53 o
   5  -2   8          1.47          3.57         1.81 o
   6  -2   8         40.77         40.23         2.72 o
   7  -2   8         15.22         17.17         2.55 o
   8  -2   8        169.64        179.09         6.19 o
   9  -2   8         14.26         14.05         3.88 o
  10  -2   8         20.82         25.23         5.37 o
  -8  -1   8         83.84         76.02        11.80 o
  -7  -1   8         32.29         36.35         4.81 o
  -6  -1   8         15.05         14.02         3.94 o
  -5  -1   8        225.90        207.13         7.31 o
  -4  -1   8         19.01         20.00         3.20 o
  -3  -1   8         56.85         51.66         3.73 o
  -2  -1   8        419.91        384.08         9.89 o
  -1  -1   8        154.02        157.10         4.63 o
   0  -1   8        117.54        129.15         4.83 o
   1  -1   8        135.37        143.56         3.25 o
   2  -1   8        117.32        108.48         2.63 o
   3  -1   8         39.26         45.49         1.96 o
   4  -1   8        215.65        211.45         4.50 o
   5  -1   8         51.38         60.63         2.81 o
   6  -1   8          9.71         10.64         2.03 o
   7  -1   8         33.77         30.71         2.68 o
   8  -1   8          5.26          5.38         2.55 o
   9  -1   8        113.73        115.98         5.71 o
  10  -1   8         10.80         11.21         4.64 o
  -8   0   8         41.16         47.27         6.66 o
  -7   0   8         17.19         15.05         5.23 o
  -6   0   8        231.18        200.11        10.54 o
  -5   0   8         52.36         63.63         4.50 o
  -4   0   8        900.84        858.86        16.08 o
  -3   0   8          4.32          6.57         2.38 o
  -2   0   8          4.97         10.07         2.69 o
  -1   0   8        565.99        545.02        10.18 o
   0   0   8         29.57         41.95         2.36 o
   1   0   8        174.97        184.72         3.67 o
   2   0   8        291.16        288.84         5.07 o
   3   0   8        260.89        262.64         4.17 o
   4   0   8         68.64         64.31         2.61 o
   5   0   8        537.90        547.11         8.34 o
   6   0   8          1.31          2.73         1.78 o
   7   0   8         79.10         83.49         3.62 o
   8   0   8        100.54        107.67         4.42 o
   9   0   8        249.40        249.58         6.68 o
  10   0   8         11.51         10.67         4.09 o
  -8   1   8         12.62         22.73         6.67 o
  -7   1   8        150.04        163.62         9.23 o
  -6   1   8        420.49        415.11        12.14 o
  -5   1   8          0.36         -1.60         2.84 o
  -4   1   8          2.69         10.34         4.13 o
  -3   1   8        199.87        218.10         5.12 o
  -2   1   8          3.23          0.35         1.49 o
  -1   1   8        179.06        193.73         4.44 o
   0   1   8        163.13        178.69         4.48 o
   1   1   8        427.34        418.54         5.49 o
   2   1   8         34.21         39.60         2.78 o
   3   1   8        185.39        180.92         5.43 o
   4   1   8        224.55        238.00         4.69 o
   5   1   8        266.09        278.63         5.38 o
   6   1   8        116.85        108.52         7.00 o
   7   1   8          3.12          3.70         2.07 o
   8   1   8          9.47          6.37         2.60 o
   9   1   8        287.26        294.83         8.53 o
  10   1   8        157.34        161.37         6.07 o
  -8   2   8        175.11        195.09        20.41 o
  -7   2   8        197.58        216.57        10.22 o
  -6   2   8         10.02         17.32         4.62 o
  -5   2   8         64.59         71.15         4.71 o
  -4   2   8         10.27          9.21         2.08 o
  -3   2   8        248.11        244.26         5.50 o
  -2   2   8        106.70        104.82         3.11 o
  -1   2   8        600.68        638.15         8.67 o
   0   2   8          0.06         -0.30         1.10 o
   1   2   8        471.35        452.51         6.58 o
   2   2   8          4.31          4.93         1.19 o
   3   2   8         48.83         63.79         3.08 o
   4   2   8          0.39          2.12         1.57 o
   5   2   8        150.64        156.69         4.07 o
   6   2   8         54.04         50.62         2.83 o
   7   2   8          5.75          2.62         2.10 o
   8   2   8        115.08        109.57         4.39 o
   9   2   8         16.99         13.55         3.11 o
  10   2   8         21.28         16.47         3.67 o
  -8   3   8         25.90         27.40         5.92 o
  -7   3   8          0.43          5.56         4.72 o
  -6   3   8          6.97          8.72         4.44 o
  -5   3   8          3.76          7.84         2.79 o
  -4   3   8         68.39         63.30         3.32 o
  -3   3   8         92.10         89.94         3.12 o
  -2   3   8        100.83         99.58         3.54 o
  -1   3   8        268.50        279.76         4.41 o
   0   3   8        198.34        211.91         3.98 o
   1   3   8        564.78        581.89         8.92 o
   2   3   8        662.75        679.06         8.96 o
   3   3   8        123.31        125.31         3.66 o
   4   3   8         24.95         25.74         3.44 o
   5   3   8         61.54         67.94         3.29 o
   6   3   8        435.68        410.05         7.23 o
   7   3   8        224.26        227.80         8.01 o
   8   3   8         35.04         31.83         3.16 o
   9   3   8          0.57          0.43         2.87 o
  10   3   8        127.10        134.15         5.55 o
  -8   4   8          0.08         10.08         6.43 o
  -7   4   8        106.06        109.96         7.86 o
  -6   4   8          0.21          2.41         3.03 o
  -5   4   8          6.71          4.55         2.83 o
  -4   4   8         34.69         45.95         4.58 o
  -3   4   8          1.43          5.31         1.50 o
  -2   4   8        195.80        186.75         3.64 o
  -1   4   8          0.19          0.29         1.18 o
   0   4   8        368.29        364.95         6.91 o
   1   4   8         85.28         80.24         2.94 o
   2   4   8        889.69        923.19        13.32 o
   3   4   8         12.62         12.59         1.81 o
   4   4   8         53.12         54.42         3.79 o
   5   4   8         73.13         74.68         3.48 o
   6   4   8         39.95         42.67         2.94 o
   7   4   8         92.45         93.47         3.96 o
   8   4   8          0.64         -0.59         2.62 o
   9   4   8         50.36         44.91         3.81 o
  10   4   8          0.86          0.76         3.53 o
  -8   5   8          1.59         -0.33         5.14 o
  -7   5   8          7.80          4.21         3.62 o
  -6   5   8        168.76        162.30        11.40 o
  -5   5   8         55.08         50.85         5.34 o
  -4   5   8         61.99         52.21         3.37 o
  -3   5   8        102.03        101.03         4.34 o
  -2   5   8        355.93        358.56         6.07 o
  -1   5   8          0.01          0.60         1.37 o
   0   5   8        644.86        651.35         9.17 o
   1   5   8        522.27        535.86         8.66 o
   2   5   8         22.15         19.38         1.85 o
   3   5   8         13.53         10.52         6.21 o
   4   5   8          0.21          1.33         1.78 o
   5   5   8          2.22          3.46         2.06 o
   6   5   8         61.22         55.87         3.51 o
   7   5   8         45.00         39.67         3.58 o
   8   5   8          0.03          2.00         2.79 o
   9   5   8          0.98         -1.59         3.01 o
  10   5   8          0.88         -0.01         3.48 o
  -7   6   8         18.39         21.16         4.53 o
  -6   6   8          6.25          5.71         3.40 o
  -5   6   8         56.30         57.39         5.34 o
  -4   6   8         15.05          9.59         2.57 o
  -3   6   8        376.28        383.01         7.76 o
  -2   6   8         89.92         88.91         3.08 o
  -1   6   8         77.02         75.07         2.93 o
   0   6   8          8.39          5.45         1.57 o
   1   6   8          3.22          5.02         1.74 o
   2   6   8         37.03         35.24         2.86 o
   3   6   8         66.03         68.56         3.81 o
   4   6   8         39.11         36.71         3.21 o
   5   6   8         38.01         34.16         2.97 o
   6   6   8         35.08         37.33         3.30 o
   7   6   8          0.06         -1.21         2.66 o
   8   6   8          4.05          6.63         3.28 o
   9   6   8         11.37          7.78         3.55 o
  10   6   8          1.95          0.96         4.14 o
  -7   7   8         78.90         89.64         6.15 o
  -6   7   8        127.92        119.33         6.35 o
  -5   7   8         13.85         11.66         3.01 o
  -4   7   8        345.09        319.80         7.57 o
  -3   7   8        357.36        342.86         8.28 o
  -2   7   8        326.09        303.56         6.86 o
  -1   7   8          5.02          6.36         1.74 o
   0   7   8         46.51         48.44         2.53 o
   1   7   8        191.08        196.53         7.19 o
   2   7   8         90.89         83.70         3.49 o
   3   7   8        470.39        451.21        12.25 o
   4   7   8         23.18         21.02         3.04 o
   5   7   8        106.82        102.79         7.08 o
   6   7   8         90.42         77.88         4.34 o
   7   7   8          4.66          2.31         3.17 o
   8   7   8         37.14         44.87         4.08 o
   9   7   8         20.73         27.30         4.26 o
  -7   8   8        314.85        396.23        17.85 o
  -6   8   8        128.26        117.12         6.49 o
  -5   8   8          0.85          1.94         3.04 o
  -4   8   8         86.50         88.56         4.71 o
  -3   8   8          4.56          3.43         2.60 o
  -2   8   8         23.68         30.91         3.08 o
  -1   8   8          1.94          0.90         2.22 o
   0   8   8         52.10         53.91         2.84 o
   1   8   8         42.18         40.96         2.65 o
   2   8   8         37.05         39.57         2.70 o
   3   8   8        202.16        182.61         6.42 o
   4   8   8         40.34         36.16         4.03 o
   5   8   8          6.17          1.03         3.09 o
   6   8   8          0.31          0.89         3.59 o
   7   8   8        217.14        224.30         8.56 o
   8   8   8        348.91        546.40        25.37 o
   9   8   8        162.44        170.33        12.01 o
  -6   9   8        240.87        290.31        12.36 o
  -5   9   8          0.41          1.23         3.26 o
  -4   9   8        166.71        168.28         6.61 o
  -3   9   8         16.08         19.77         3.33 o
  -2   9   8          0.72          2.93         2.78 o
  -1   9   8         55.86         54.18         4.01 o
   0   9   8         65.41         57.84         3.74 o
   1   9   8         17.89         15.27         2.48 o
   2   9   8          9.02          8.51         2.31 o
   3   9   8         86.99         74.15         4.71 o
   4   9   8          0.55          1.87         3.32 o
   5   9   8         36.60         38.73         5.42 o
   6   9   8         80.24         86.83         6.16 o
   7   9   8        331.11        317.36        14.18 o
   8   9   8        258.13        242.77         9.74 o
  -5  10   8         48.35         52.99         5.15 o
  -4  10   8         15.35         11.52         3.58 o
  -3  10   8          3.78          3.91         3.18 o
  -2  10   8          1.35          2.78         3.01 o
  -1  10   8         17.27         19.95         3.31 o
   0  10   8          3.64          4.57         2.99 o
   1  10   8          0.12          0.56         3.58 o
   2  10   8          3.81          3.69         3.01 o
   3  10   8         76.65         78.17         7.13 o
   4  10   8        194.67        181.22         7.58 o
   5  10   8          0.88         -4.01         4.01 o
   6  10   8          6.24          2.33         4.22 o
   7  10   8         87.58         89.27         7.25 o
  -4  11   8         79.48         77.34         5.36 o
  -3  11   8         62.00         52.59         4.70 o
  -2  11   8         43.59         42.69         4.44 o
  -1  11   8         21.87         24.53         4.73 o
   0  11   8         90.87         97.48         7.03 o
   1  11   8          1.93          3.54         4.29 o
   2  11   8        110.35        101.02         6.27 o
   3  11   8          0.00         -4.10         4.10 o
   4  11   8         50.05         40.11         5.25 o
   5  11   8        109.44        101.54         8.70 o
   6  11   8         32.45         31.25         5.49 o
  -2  12   8         40.58         46.36         6.33 o
  -1  12   8        197.44        198.85         8.98 o
   0  12   8         11.07         34.71         5.57 o
   1  12   8         76.28         79.04         6.55 o
   2  12   8        117.35        129.14         9.74 o
   3  12   8         44.98         38.70         7.43 o
   4  12   8          8.49          7.58         5.06 o
   0  -8   9         14.33         35.00         6.39 o
   1  -8   9         10.96          6.67         5.76 o
   2  -8   9         20.55         19.69         4.95 o
   3  -8   9         12.55         14.66         4.78 o
  -3  -7   9         75.89         86.40        10.01 o
  -2  -7   9        112.99        132.83        11.85 o
  -1  -7   9        127.91        122.99        18.04 o
   0  -7   9         68.78         74.42        10.20 o
   1  -7   9         22.02         24.74         5.39 o
   2  -7   9        176.17        187.73        12.07 o
   3  -7   9         32.08         52.34         5.14 o
   4  -7   9          7.35          8.93         4.97 o
   5  -7   9         24.08         32.98         5.90 o
  -4  -6   9         50.25         57.14         7.28 o
  -3  -6   9         35.66         39.81         5.98 o
  -2  -6   9         55.08         55.06         6.33 o
  -1  -6   9          0.01          0.88         4.07 o
   0  -6   9         19.48         17.24         8.32 o
   1  -6   9         17.49         11.16         4.79 o
   2  -6   9         57.84         58.14         4.86 o
   3  -6   9          3.34          3.50         3.44 o
   4  -6   9         66.96         73.26         4.48 o
   5  -6   9         40.15         38.77         4.44 o
   6  -6   9         15.28         26.13         4.26 o
  -5  -5   9        126.62        129.27         9.09 o
  -4  -5   9          0.19         -2.57         4.89 o
  -3  -5   9          1.01          7.20         4.61 o
  -2  -5   9         32.11         27.97         5.13 o
  -1  -5   9        139.80        161.24         8.66 o
   0  -5   9          0.74          2.74         3.69 o
   1  -5   9          3.75          1.57         3.72 o
   2  -5   9        450.10        446.22        10.59 o
   3  -5   9         95.30         89.79         5.72 o
   4  -5   9        141.11        146.40         6.36 o
   5  -5   9          1.51          1.97         2.58 o
   6  -5   9         39.57         48.22         4.65 o
   7  -5   9         25.43         25.41         4.13 o
  -6  -4   9          0.05          5.74         6.67 o
  -5  -4   9          9.41         10.34         5.30 o
  -4  -4   9          4.74          2.90         4.61 o
  -3  -4   9         71.98         74.11        10.49 o
  -2  -4   9         60.63         54.42         5.61 o
  -1  -4   9        211.28        212.74         8.75 o
   0  -4   9          0.51          1.19         3.35 o
   1  -4   9         62.34         62.21         5.19 o
   2  -4   9        301.06        294.60         8.01 o
   3  -4   9         60.79         65.46         4.33 o
   4  -4   9         59.51         60.39         3.29 o
   5  -4   9         59.14         63.71         3.68 o
   6  -4   9          4.61          3.83         3.01 o
   7  -4   9         45.10         42.78         5.03 o
   8  -4   9         56.38         59.61         5.87 o
  -6  -3   9         44.36         49.65         7.35 o
  -5  -3   9         25.60         18.30         7.74 o
  -4  -3   9        116.28        122.15         7.85 o
  -3  -3   9          5.74         11.70         3.47 o
  -2  -3   9         87.32         79.52         4.81 o
  -1  -3   9         46.00         35.50         4.45 o
   0  -3   9         38.07         36.01         4.27 o
   1  -3   9          3.34          5.48         2.45 o
   2  -3   9         27.20         23.64         2.43 o
   3  -3   9        113.42        100.01         3.58 o
   4  -3   9         10.01          7.37         1.89 o
   5  -3   9          0.76          2.89         1.88 o
   6  -3   9         55.17         47.20         3.58 o
   7  -3   9         28.25         31.42         3.62 o
   8  -3   9          2.75          4.82         3.43 o
   9  -3   9         22.18         26.98         4.94 o
  -7  -2   9         23.57         19.77         6.38 o
  -6  -2   9         46.88         54.41         6.66 o
  -5  -2   9         48.04         48.50         4.96 o
  -4  -2   9          3.39         -0.95         3.22 o
  -3  -2   9          1.89          6.18         3.11 o
  -2  -2   9         38.44         42.83         4.95 o
  -1  -2   9          7.70          7.76         3.48 o
   0  -2   9        723.87        728.92        17.01 o
   1  -2   9        361.85        352.14         6.96 o
   2  -2   9        300.45        263.98         5.16 o
   3  -2   9        104.50        102.93         3.04 o
   4  -2   9        258.78        265.68         4.97 o
   5  -2   9        692.30        649.72         9.88 o
   6  -2   9         24.92         28.31         2.72 o
   7  -2   9          2.22          2.32         2.49 o
   8  -2   9          9.97          5.25         3.34 o
   9  -2   9          1.32          2.45         3.73 o
  -7  -1   9          1.64          1.07         5.49 o
  -6  -1   9        200.43        202.88         8.26 o
  -5  -1   9        108.41        109.38         8.71 o
  -4  -1   9        153.83        165.65         6.76 o
  -3  -1   9        103.31         99.44         5.08 o
  -2  -1   9        215.23        196.01         7.33 o
  -1  -1   9         79.57         76.21         5.22 o
   0  -1   9       2057.87       1964.32        26.95 o
   1  -1   9        641.28        598.88         9.83 o
   2  -1   9         95.19         94.59         3.27 o
   3  -1   9        246.91        239.70         4.76 o
   4  -1   9         46.21         39.28         2.96 o
   5  -1   9        381.64        385.75         6.91 o
   6  -1   9          0.13         -0.02         1.99 o
   7  -1   9          4.91          8.50         2.43 o
   8  -1   9        219.19        219.81         6.61 o
   9  -1   9         39.63         36.08         3.81 o
  -7   0   9         65.61         67.34         5.95 o
  -6   0   9         28.45         35.21         4.79 o
  -5   0   9          0.92          0.52         3.25 o
  -4   0   9        402.11        355.33         9.21 o
  -3   0   9        288.99        237.08        16.30 o
  -2   0   9          1.62          2.19         2.53 o
  -1   0   9        403.94        380.54         8.19 o
   0   0   9         13.69         19.60         2.06 o
   1   0   9        513.64        482.35         7.22 o
   2   0   9          9.24          7.98         1.34 o
   3   0   9          2.40          2.94         1.49 o
   4   0   9          7.75         11.39         2.01 o
   5   0   9         16.43         14.43         2.06 o
   6   0   9          9.97         11.70         2.23 o
   7   0   9        103.51         99.12         4.10 o
   8   0   9        137.81        137.61         4.95 o
   9   0   9         83.34         87.18         4.65 o
  10   0   9        335.42        340.76         9.57 o
  -7   1   9          1.04         -3.13         5.10 o
  -6   1   9         33.66         30.19         4.81 o
  -5   1   9          1.79          0.72         3.29 o
  -4   1   9          4.57         11.49         3.18 o
  -3   1   9        656.81        571.78        15.46 o
  -2   1   9        880.28        892.41        13.66 o
  -1   1   9         43.36         47.94         2.72 o
   0   1   9          7.95          6.27         1.65 o
   1   1   9        182.75        183.45         4.47 o
   2   1   9         10.16         15.01         1.46 o
   3   1   9         68.02         68.26         2.96 o
   4   1   9         86.52         87.67         6.77 o
   5   1   9         25.70         27.38         3.14 o
   6   1   9        112.35        112.36         3.99 o
   7   1   9         39.56         40.01         3.11 o
   8   1   9          7.09          6.77         2.73 o
   9   1   9        118.66        121.99         5.78 o
  10   1   9          6.07          6.33         3.78 o
  -7   2   9        164.52        176.51        10.25 o
  -6   2   9         15.91         28.06         5.51 o
  -5   2   9        110.05        105.67         7.49 o
  -4   2   9         46.91         39.51         5.89 o
  -3   2   9          7.71          9.37         2.29 o
  -2   2   9        988.79        930.42        12.65 o
  -1   2   9          0.50          1.23         1.68 o
   0   2   9          8.08          8.59         1.47 o
   1   2   9          0.00          0.49         1.29 o
   2   2   9         89.87         80.63         3.78 o
   3   2   9        152.16        163.30         5.18 o
   4   2   9          0.24          1.67         1.83 o
   5   2   9         17.29         15.48         2.33 o
   6   2   9         10.50          9.29         2.15 o
   7   2   9          4.12          3.97         2.37 o
   8   2   9          0.01         -2.48         2.59 o
   9   2   9         24.89         23.50         3.57 o
  10   2   9         21.03         24.26         4.02 o
  -7   3   9         26.86         23.33         5.81 o
  -6   3   9         56.46         42.81         8.27 o
  -5   3   9         14.73          6.61         4.03 o
  -4   3   9        190.12        183.09         6.68 o
  -3   3   9        544.89        518.79        10.33 o
  -2   3   9         27.00         31.69         2.23 o
  -1   3   9        125.17        117.51         3.04 o
   0   3   9         94.76         99.75         3.83 o
   1   3   9         32.68         38.98         2.05 o
   2   3   9          2.97          5.27         1.61 o
   3   3   9        155.64        148.31         4.12 o
   4   3   9          0.79         -0.71         1.72 o
   5   3   9          0.26          2.23         2.00 o
   6   3   9          0.08         -1.17         2.00 o
   7   3   9        110.15        106.81         4.28 o
   8   3   9         78.51         72.83         4.05 o
   9   3   9         94.96        101.05         5.52 o
  10   3   9          4.06         10.37         3.91 o
  -7   4   9         35.42         47.73         9.19 o
  -6   4   9         44.37         51.49         6.22 o
  -5   4   9        130.11        132.00         8.52 o
  -4   4   9        221.11        197.77         6.68 o
  -3   4   9          0.55          0.36         1.76 o
  -2   4   9         16.10         11.85         1.83 o
  -1   4   9         49.90         52.63         2.29 o
   0   4   9        286.15        263.07         5.37 o
   1   4   9         98.90        104.06         3.50 o
   2   4   9          8.03          7.11         1.66 o
   3   4   9        254.03        254.69         5.53 o
   4   4   9          0.23         -1.46         1.77 o
   5   4   9        705.53        698.23        12.90 o
   6   4   9         30.60         34.57         3.35 o
   7   4   9         71.69         73.02         3.80 o
   8   4   9          5.05          1.84         2.84 o
   9   4   9         32.13         31.86         3.91 o
  10   4   9          2.72          3.93         3.88 o
  -7   5   9        218.63        220.20        11.37 o
  -6   5   9         71.57         73.99         6.57 o
  -5   5   9        174.57        179.05         8.96 o
  -4   5   9         30.69         32.29         4.20 o
  -3   5   9        301.67        260.84         7.38 o
  -2   5   9        108.64        105.44         3.41 o
  -1   5   9        238.42        231.37         4.83 o
   0   5   9         18.53         22.15         2.07 o
   1   5   9          0.27          0.17         1.61 o
   2   5   9        139.37        140.38         3.95 o
   3   5   9         18.75         25.04         2.74 o
   4   5   9         18.11         21.59         2.68 o
   5   5   9         26.43         31.92         5.07 o
   6   5   9         17.34         20.40         2.86 o
   7   5   9         28.37         25.75         3.43 o
   8   5   9         32.03         33.34         3.93 o
   9   5   9         17.92         19.10         3.75 o
  10   5   9          0.83         -5.01         5.01 o
  -7   6   9          0.10         -3.28         5.47 o
  -6   6   9          0.18         -0.77         3.65 o
  -5   6   9         49.74         48.77         4.84 o
  -4   6   9        284.80        274.24         8.10 o
  -3   6   9          0.22          5.00         2.39 o
  -2   6   9       2117.86       2035.47        28.24 o
  -1   6   9          1.81          0.62         1.70 o
   0   6   9         17.29         16.84         1.99 o
   1   6   9          0.19         -1.72         1.72 o
   2   6   9        127.14        127.60         7.98 o
   3   6   9        399.96        396.00         9.21 o
   4   6   9          1.22          4.60         2.59 o
   5   6   9         57.32         53.01         3.50 o
   6   6   9          2.41         10.10         2.85 o
   7   6   9          2.30          3.98         2.88 o
   8   6   9          7.56          2.71         3.40 o
   9   6   9          0.42          2.44         3.87 o
  -6   7   9         21.69         27.54         8.61 o
  -5   7   9         36.45         47.45         6.51 o
  -4   7   9        299.12        294.38        11.20 o
  -3   7   9         22.60         18.64         2.98 o
  -2   7   9        589.71        570.60        10.40 o
  -1   7   9        419.74        407.50         7.13 o
   0   7   9         20.27         21.88         4.42 o
   1   7   9        349.69        368.58         6.60 o
   2   7   9          0.10          2.70         2.22 o
   3   7   9         86.51         82.52         6.45 o
   4   7   9         34.47         36.50         3.81 o
   5   7   9         19.51         23.55         4.05 o
   6   7   9          1.61          2.81         3.40 o
   7   7   9          9.39          6.69         3.37 o
   8   7   9          2.10          0.92         3.51 o
   9   7   9         11.95         16.01         4.19 o
  -6   8   9          8.84          4.39         4.08 o
  -5   8   9          2.04          0.02         3.48 o
  -4   8   9         61.15         55.02         5.22 o
  -3   8   9        333.06        330.89         8.08 o
  -2   8   9          4.89          1.27         2.46 o
  -1   8   9        928.42        923.64        14.88 o
   0   8   9        468.69        453.39         7.82 o
   1   8   9          6.22          7.41         2.19 o
   2   8   9         96.46         89.18         4.57 o
   3   8   9         10.14         12.68         3.20 o
   4   8   9          0.82          1.61         3.12 o
   5   8   9         11.93         14.67         3.75 o
   6   8   9          0.18          9.05         6.24 o
   7   8   9          0.32         -2.64         4.26 o
   8   8   9         46.59         38.40         5.54 o
  -5   9   9         58.40         63.17         5.95 o
  -4   9   9         33.77         39.81         4.23 o
  -3   9   9          0.39         -2.09         3.04 o
  -2   9   9        118.04        114.51         5.09 o
  -1   9   9        312.23        308.90         7.67 o
   0   9   9         46.11         50.25         3.78 o
   1   9   9          0.46          2.33         2.30 o
   2   9   9          0.03          2.17         2.62 o
   3   9   9        107.40        107.55         4.70 o
   4   9   9         41.49         49.56         4.91 o
   5   9   9         69.30         70.12         5.44 o
   6   9   9          0.38          3.21         4.44 o
   7   9   9         59.99         66.92         6.37 o
   8   9   9         12.66         15.62         8.79 o
  -4  10   9        104.00        107.08         5.96 o
  -3  10   9         58.92         48.40         6.80 o
  -2  10   9          2.75          0.23         3.12 o
  -1  10   9        293.24        299.09         8.19 o
   0  10   9        112.42        126.90         5.58 o
   1  10   9        147.47        171.58         6.94 o
   2  10   9         23.84         19.73         4.07 o
   3  10   9          2.12          1.39         3.68 o
   4  10   9          0.39         -2.32         3.82 o
   5  10   9         13.83         10.12         4.51 o
   6  10   9          5.84          9.91         5.00 o
   7  10   9         66.64         75.60         6.56 o
  -3  11   9         14.71         12.66         4.13 o
  -2  11   9         54.96         54.87         4.84 o
  -1  11   9          5.22          0.59         4.69 o
   0  11   9         21.68         22.43         5.02 o
   1  11   9         16.81         17.91         4.84 o
   2  11   9        138.02        146.44         9.23 o
   3  11   9         67.64         52.67         5.38 o
   4  11   9          0.02          5.56         4.72 o
   5  11   9          2.53          3.91         5.03 o
   6  11   9         46.75         34.19         6.37 o
  -1  12   9          9.30         11.37         5.54 o
   0  12   9        179.75        195.69         9.07 o
   1  12   9        201.50        199.07        39.42 o
   2  12   9         44.35         50.36         8.07 o
   3  12   9         41.10         45.85         7.93 o
   4  12   9        138.19        133.09         7.84 o
   0  -7  10          0.82         -3.30         5.56 o
   1  -7  10          0.00          2.39         5.34 o
   2  -7  10         56.47         79.84         6.25 o
   3  -7  10         43.95         64.07         7.13 o
  -2  -6  10         18.35         15.30         5.70 o
  -1  -6  10          6.13          2.44         4.79 o
   0  -6  10         31.32         35.84         8.75 o
   1  -6  10         80.66         91.35        17.22 o
   2  -6  10          0.01         -0.46         3.73 o
   3  -6  10         15.36         17.76         5.04 o
   4  -6  10         13.72         16.09         5.09 o
   5  -6  10         56.60         47.25         6.40 o
  -4  -5  10          1.05         -2.52         5.78 o
  -3  -5  10          2.14          0.38         5.23 o
  -2  -5  10          0.77          2.19         4.34 o
  -1  -5  10        112.35        107.37         7.62 o
   0  -5  10         62.83         72.34         6.62 o
   1  -5  10        152.29        149.33         6.79 o
   2  -5  10        144.46        173.71         7.17 o
   3  -5  10          0.18         -0.88         3.88 o
   4  -5  10         38.18         32.39         5.19 o
   5  -5  10         42.26         34.82         4.38 o
   6  -5  10          7.37          7.06         5.90 o
  -5  -4  10         73.77         67.95         7.68 o
  -4  -4  10         43.72         45.74         6.63 o
  -3  -4  10        110.18        115.02        11.51 o
  -2  -4  10         26.62         31.52         5.37 o
  -1  -4  10        189.72        183.97         8.99 o
   0  -4  10         20.29         15.54         4.44 o
   1  -4  10        113.58        121.26         6.09 o
   2  -4  10         15.25         16.74         3.81 o
   3  -4  10         60.61         64.37         5.80 o
   4  -4  10         44.31         30.41         7.88 o
   5  -4  10          0.00         -0.43         3.09 o
   6  -4  10        115.75        111.98         7.36 o
   7  -4  10          0.12          0.20         3.64 o
  -5  -3  10          0.84          1.01         5.43 o
  -4  -3  10         21.47         18.98         6.24 o
  -3  -3  10         75.38         71.13         6.46 o
  -2  -3  10         13.86         19.22         3.94 o
  -1  -3  10        243.59        261.97         9.90 o
   0  -3  10         66.52         63.84         5.49 o
   1  -3  10         72.46         78.54         4.89 o
   2  -3  10         95.90         95.60         5.10 o
   3  -3  10         12.50         12.55         4.09 o
   4  -3  10          6.75          9.55         2.89 o
   5  -3  10          0.33         -1.92         2.17 o
   6  -3  10          4.35          2.66         3.09 o
   7  -3  10         26.51         23.88         3.87 o
   8  -3  10         15.01         13.38         4.04 o
  -6  -2  10          9.22         10.11         5.75 o
  -5  -2  10         11.08          8.57         5.19 o
  -4  -2  10        216.38        222.25        16.49 o
  -3  -2  10         62.70         66.25         4.97 o
  -2  -2  10         45.47         48.49         4.31 o
  -1  -2  10        902.43        839.50        28.00 o
   0  -2  10          5.25          2.32         4.19 o
   1  -2  10         40.13         40.42         3.60 o
   2  -2  10        321.59        296.08         7.25 o
   3  -2  10         22.35         24.86         3.17 o
   4  -2  10         56.17         51.03         3.32 o
   5  -2  10        119.24        116.70         4.21 o
   6  -2  10        644.60        571.83         9.92 o
   7  -2  10         72.93         72.91         4.09 o
   8  -2  10        135.09        126.04         9.31 o
   9  -2  10          5.78          7.93         4.16 o
  -6  -1  10         39.44         37.98         5.36 o
  -5  -1  10         18.32         17.49         4.44 o
  -4  -1  10         35.18         44.45         4.61 o
  -3  -1  10          0.83          3.55         3.24 o
  -2  -1  10         32.76         28.14         3.83 o
  -1  -1  10         19.41         21.00         6.38 o
   0  -1  10         12.80         17.65         3.04 o
   1  -1  10         26.56         30.23         2.62 o
   2  -1  10       1546.93       1510.63        21.58 o
   3  -1  10          0.02          1.15         2.04 o
   4  -1  10        115.14        110.71         3.76 o
   5  -1  10         21.02         21.02         2.51 o
   6  -1  10          7.69          7.00         2.37 o
   7  -1  10        140.51        135.59         6.77 o
   8  -1  10         45.81         42.14         3.70 o
   9  -1  10          6.26          0.71         3.46 o
  -6   0  10          2.69          9.35         4.69 o
  -5   0  10        139.04        158.74         7.23 o
  -4   0  10         12.79         13.63         5.02 o
  -3   0  10         19.44         11.46         3.35 o
  -2   0  10         35.31         35.11         3.71 o
  -1   0  10        580.17        580.69        12.37 o
   0   0  10        135.69        141.69         5.28 o
   1   0  10        187.61        170.61         4.74 o
   2   0  10        758.92        729.01        13.70 o
   3   0  10        118.12        119.92         4.40 o
   4   0  10        294.20        291.58         6.36 o
   5   0  10         37.55         35.73         2.95 o
   6   0  10         19.02         17.74         2.48 o
   7   0  10         16.48         17.68         2.83 o
   8   0  10         18.33         20.71         3.32 o
   9   0  10          4.19          4.10         3.31 o
  -7   1  10         46.59         57.86         7.44 o
  -6   1  10         34.49         39.88         5.25 o
  -5   1  10          3.98          5.23         3.86 o
  -4   1  10        110.37        117.53         6.07 o
  -3   1  10        100.40         95.99         5.19 o
  -2   1  10          7.96          9.19         2.44 o
  -1   1  10          9.02          9.99         2.08 o
   0   1  10        486.93        440.09         8.07 o
   1   1  10         58.14         55.68         3.00 o
   2   1  10         28.28         28.49         2.41 o
   3   1  10         67.54         75.16         3.01 o
   4   1  10        188.91        201.56         5.32 o
   5   1  10         12.65         10.67         2.43 o
   6   1  10        189.77        186.20         5.20 o
   7   1  10         23.67         18.33         2.90 o
   8   1  10          8.85         11.72         3.06 o
   9   1  10         10.79         10.87         3.48 o
  -7   2  10          5.00          7.51         5.95 o
  -6   2  10         52.34         73.10         7.42 o
  -5   2  10         25.30         23.83         4.22 o
  -4   2  10        238.82        220.86         7.71 o
  -3   2  10          5.23         10.51         2.79 o
  -2   2  10        365.05        337.57         6.37 o
  -1   2  10          1.92          4.28         1.96 o
   0   2  10          0.35          2.32         1.80 o
   1   2  10        514.44        505.90         7.66 o
   2   2  10         35.02         44.48         2.78 o
   3   2  10         78.68         86.11         3.52 o
   4   2  10        136.90        139.71         4.51 o
   5   2  10        107.07        101.98         4.16 o
   6   2  10          0.68          1.97         2.46 o
   7   2  10        299.80        314.80        10.72 o
   8   2  10          1.47          0.24         2.91 o
   9   2  10         68.34         75.23         4.70 o
  -7   3  10          0.11          2.59         7.01 o
  -6   3  10         19.90         23.52         5.81 o
  -5   3  10         55.10         67.78        10.40 o
  -4   3  10        454.83        459.14         9.24 o
  -3   3  10         45.77         44.60         2.84 o
  -2   3  10          3.66          2.58         1.86 o
  -1   3  10        207.15        210.00         7.88 o
   0   3  10         13.96         14.53         2.18 o
   1   3  10         64.26         60.08         2.62 o
   2   3  10        137.54        136.29         5.63 o
   3   3  10         69.80         76.61         3.43 o
   4   3  10         20.25         21.80         2.49 o
   5   3  10         91.69         87.17         4.00 o
   6   3  10         23.15         21.71         2.97 o
   7   3  10        110.29        109.07         4.95 o
   8   3  10         32.71         32.58         3.56 o
   9   3  10          0.44         -1.54         3.39 o
  -7   4  10        275.66        310.53        27.86 o
  -6   4  10        191.79        223.09        19.39 o
  -5   4  10         73.70         74.60         6.95 o
  -4   4  10         35.73         33.73         5.16 o
  -3   4  10         52.07         51.94         2.95 o
  -2   4  10          2.23          2.51         1.85 o
  -1   4  10        176.72        175.11         4.43 o
   0   4  10         29.42         30.66         2.47 o
   1   4  10        329.00        341.06         7.26 o
   2   4  10          5.73          8.15         2.38 o
   3   4  10        153.67        155.30         5.44 o
   4   4  10         13.99         12.25         2.27 o
   5   4  10         62.00         69.19         3.74 o
   6   4  10          2.62          8.47         2.65 o
   7   4  10        107.27         99.83         6.33 o
   8   4  10         11.48          9.68         3.57 o
   9   4  10          0.12         -0.69         3.47 o
  -6   5  10         74.72         75.42        12.04 o
  -5   5  10          4.72          4.33         3.46 o
  -4   5  10          0.12          0.46         3.14 o
  -3   5  10         13.84         26.47         3.47 o
  -2   5  10         86.18         84.08         3.41 o
  -1   5  10          0.72          3.24         1.80 o
   0   5  10         86.28         84.64         4.88 o
   1   5  10         68.38         70.55         3.23 o
   2   5  10        144.28        145.03         7.53 o
   3   5  10        178.98        166.99         5.78 o
   4   5  10        245.16        244.23         8.89 o
   5   5  10         66.12         69.96         3.87 o
   6   5  10         15.50         14.21         2.97 o
   7   5  10          9.31         11.24         3.28 o
   8   5  10        203.33        197.61        16.45 o
   9   5  10        128.47        124.18         6.65 o
  -6   6  10          0.84          3.94         5.57 o
  -5   6  10         62.69         54.00         5.09 o
  -4   6  10          0.95          0.01         3.09 o
  -3   6  10          0.22          3.63         2.83 o
  -2   6  10         84.50         77.04         4.65 o
  -1   6  10         29.02         28.59         2.64 o
   0   6  10        106.13        101.00         5.58 o
   1   6  10          6.08          6.55         2.10 o
   2   6  10        133.10        116.41         4.98 o
   3   6  10         39.94         36.73         3.44 o
   4   6  10        187.28        190.65         6.50 o
   5   6  10          0.04          0.46         2.39 o
   6   6  10          1.27          1.27         2.88 o
   7   6  10         39.93         48.72         4.43 o
   8   6  10         24.54         28.52         4.17 o
   9   6  10         94.69         88.12         6.90 o
  -6   7  10          4.57          4.78         4.24 o
  -5   7  10          6.60         10.45         4.09 o
  -4   7  10         17.70         15.66         3.83 o
  -3   7  10        147.91        144.45         6.42 o
  -2   7  10         19.95         21.65         3.11 o
  -1   7  10        101.16        105.84         4.60 o
   0   7  10        131.35        129.33         4.27 o
   1   7  10          5.14          6.70         2.33 o
   2   7  10        301.70        300.36         8.03 o
   3   7  10        150.24        153.16         5.99 o
   4   7  10          6.14          4.81         2.98 o
   5   7  10         21.18         23.93         3.96 o
   6   7  10         21.97         19.67         4.15 o
   7   7  10          5.91          5.67         3.60 o
   8   7  10         18.07         19.33         4.18 o
  -5   8  10         40.44         53.17         5.38 o
  -4   8  10          5.24         -0.34         3.65 o
  -3   8  10         65.23         60.94         4.90 o
  -2   8  10          1.53          3.83         2.82 o
  -1   8  10        173.99        181.04         6.08 o
   0   8  10          8.24          9.09         2.83 o
   1   8  10         91.81         85.85         5.25 o
   2   8  10          9.35          8.85         2.55 o
   3   8  10          9.36          5.41         3.16 o
   4   8  10          1.59          4.65         3.36 o
   5   8  10          0.05          2.53         3.60 o
   6   8  10         13.14         13.49         4.29 o
   7   8  10         23.15         25.79         5.53 o
   8   8  10          8.63          8.58         5.48 o
  -5   9  10         37.08         33.27         9.09 o
  -4   9  10        138.00        135.59         7.15 o
  -3   9  10          0.04          2.99         3.32 o
  -2   9  10        103.34         97.35         6.59 o
  -1   9  10        748.04        751.79        19.65 o
   0   9  10         49.44         44.79         3.87 o
   1   9  10          0.02          0.67         3.44 o
   2   9  10          4.15          4.28         2.90 o
   3   9  10         17.11         13.22         3.25 o
   4   9  10         72.78         72.69         5.53 o
   5   9  10        122.01        105.66         6.42 o
   6   9  10          2.81          8.25         4.49 o
   7   9  10         36.20         31.96         5.87 o
  -4  10  10         37.12         40.50         5.27 o
  -3  10  10         23.35         26.21         4.26 o
  -2  10  10         61.18         70.25         4.93 o
  -1  10  10         27.95         28.09         3.96 o
   0  10  10          2.96          3.27         3.35 o
   1  10  10         23.46         26.44         5.32 o
   2  10  10          6.11          2.60         3.71 o
   3  10  10          1.37         -1.85         4.00 o
   4  10  10          4.98          9.39         4.53 o
   5  10  10         68.00         61.30         6.02 o
   6  10  10         25.23         17.79         5.26 o
  -2  11  10         92.36        107.42         6.13 o
  -1  11  10         12.80         14.58         4.07 o
   0  11  10         11.55         16.22         4.17 o
   1  11  10          3.21          1.68         5.79 o
   2  11  10          0.13          2.59         5.82 o
   3  11  10          1.30         -1.67         7.40 o
   4  11  10          4.28         -0.04         4.95 o
   5  11  10         15.50          9.71         5.59 o
   0  12  10         33.50         34.68        10.93 o
   1  12  10         25.00         23.19         7.54 o
   2  12  10          0.14         -3.93         6.62 o
   0  -6  11        284.05        354.64        13.78 o
   1  -6  11         34.58         38.57         5.18 o
   2  -6  11          0.61         13.47        10.64 o
   3  -6  11         85.44        114.52        11.37 o
  -2  -5  11          0.77         -0.16         5.07 o
  -1  -5  11        171.86        196.45        10.60 o
   0  -5  11        123.84        131.67         8.82 o
   1  -5  11        207.18        205.18         8.27 o
   2  -5  11         23.98         36.68         5.78 o
   3  -5  11          8.66         13.19         6.77 o
   4  -5  11        142.36        142.60         8.65 o
   5  -5  11         39.05         40.71         6.03 o
  -3  -4  11        144.03        168.78        10.26 o
  -2  -4  11         47.83         71.49         7.21 o
  -1  -4  11         10.44          7.27         4.64 o
   0  -4  11         63.61         65.66         6.49 o
   1  -4  11          3.00          6.47         3.81 o
   2  -4  11          8.76          5.45         4.28 o
   3  -4  11         11.50         14.45         4.60 o
   4  -4  11         10.26         17.57         4.89 o
   5  -4  11          1.50          4.46         4.39 o
   6  -4  11         13.72         12.97         5.27 o
  -4  -3  11          0.02          3.55         5.67 o
  -3  -3  11        187.49        216.59        10.74 o
  -2  -3  11          1.31          3.89         4.00 o
  -1  -3  11          2.99          5.27         4.62 o
   0  -3  11          5.15          1.90         3.18 o
   1  -3  11         74.07         80.56         6.29 o
   2  -3  11          0.00          0.77         3.83 o
   3  -3  11          7.29         -1.32         3.76 o
   4  -3  11        316.78        299.48         8.79 o
   5  -3  11         68.09         60.73         4.80 o
   6  -3  11         87.55         75.16         9.43 o
   7  -3  11          0.48          4.46         4.34 o
  -5  -2  11         17.09         21.59         6.43 o
  -4  -2  11         12.04         18.42         5.85 o
  -3  -2  11         23.74         30.72         4.67 o
  -2  -2  11          0.19          4.70         3.74 o
  -1  -2  11         43.29         40.91         5.41 o
   0  -2  11         40.23         42.97         4.30 o
   1  -2  11        383.49        351.72         9.20 o
   2  -2  11          8.22          5.26         4.26 o
   3  -2  11          0.54         -1.67         2.66 o
   4  -2  11        221.17        224.44         8.35 o
   5  -2  11         27.53         36.07         5.02 o
   6  -2  11         63.10         64.54         4.41 o
   7  -2  11         14.73         15.51         3.40 o
   8  -2  11          0.15         -2.63         3.92 o
  -5  -1  11         46.11         49.73         5.70 o
  -4  -1  11         95.33         94.77         6.31 o
  -3  -1  11          2.79          0.33         3.56 o
  -2  -1  11        161.00        180.81         7.41 o
  -1  -1  11         21.68         26.98         3.86 o
   0  -1  11         32.19         32.93         3.82 o
   1  -1  11          0.66         -0.84         2.41 o
   2  -1  11        188.22        184.42        10.29 o
   3  -1  11          4.91          3.43         2.60 o
   4  -1  11         90.13         82.82         4.79 o
   5  -1  11         76.48         71.28         4.83 o
   6  -1  11         33.32         33.34         4.12 o
   7  -1  11          6.78          4.86         2.93 o
   8  -1  11         18.64         14.82         3.40 o
  -5   0  11         17.99          7.36         4.56 o
  -4   0  11         49.98         63.32         8.56 o
  -3   0  11         57.64         57.02         5.16 o
  -2   0  11         21.57         17.58         3.09 o
  -1   0  11         47.13         48.08         4.09 o
   0   0  11        167.23        181.51         6.46 o
   1   0  11         72.79         71.15         4.73 o
   2   0  11        249.94        263.45         7.32 o
   3   0  11         75.56         71.38         5.93 o
   4   0  11        272.71        251.54         8.36 o
   5   0  11         63.31         58.39         4.39 o
   6   0  11        129.24        134.59         7.66 o
   7   0  11        284.60        275.28         6.75 o
   8   0  11         16.84         12.41         3.47 o
   9   0  11          0.10          0.58         8.71 o
  -6   1  11          0.02          0.58         6.12 o
  -5   1  11          2.02          2.81         4.46 o
  -4   1  11        177.46        175.11         7.53 o
  -3   1  11        138.11        126.55         5.35 o
  -2   1  11        119.22        129.69         6.06 o
  -1   1  11        167.51        146.04         6.07 o
   0   1  11         90.91         98.20         4.11 o
   1   1  11         90.07         96.08         4.79 o
   2   1  11       1760.92       1704.56        28.15 o
   3   1  11        470.29        461.77         8.80 o
   4   1  11          0.15         -2.20         2.57 o
   5   1  11        261.65        241.59         6.51 o
   6   1  11         32.86         31.63         3.43 o
   7   1  11        278.11        287.81         7.26 o
   8   1  11          3.15          1.87         3.21 o
   9   1  11          0.00          2.83         3.65 o
  -6   2  11          0.01         -5.45         5.96 o
  -5   2  11        138.40        149.93         9.19 o
  -4   2  11          3.72          6.66         3.17 o
  -3   2  11         27.38         23.13         3.55 o
  -2   2  11        238.14        204.09         6.00 o
  -1   2  11        205.22        190.32         5.45 o
   0   2  11          5.41          5.84         2.25 o
   1   2  11        688.31        693.95        17.68 o
   2   2  11          0.10         -2.06         2.23 o
   3   2  11        877.26        854.97        15.59 o
   4   2  11         44.53         41.33         3.46 o
   5   2  11          0.38          2.68         2.51 o
   6   2  11         29.89         31.47         3.72 o
   7   2  11         86.67         91.46         4.99 o
   8   2  11         11.15          4.96         3.12 o
   9   2  11         29.58         29.62         4.25 o
  -6   3  11          3.60         10.69         6.15 o
  -5   3  11          0.15         -5.03         5.03 o
  -4   3  11         68.42         72.65         6.34 o
  -3   3  11         11.99         13.40         3.06 o
  -2   3  11          2.94          6.38         2.24 o
  -1   3  11        590.24        520.32         8.60 o
   0   3  11        623.83        628.87        10.73 o
   1   3  11          0.98          6.73         2.49 o
   2   3  11          0.36          2.80         2.31 o
   3   3  11         43.39         47.71         3.69 o
   4   3  11         55.42         52.32         3.66 o
   5   3  11         54.88         53.46         4.59 o
   6   3  11         28.97         25.47         3.37 o
   7   3  11         38.35         46.08         4.14 o
   8   3  11         20.03         16.47         4.28 o
   9   3  11          6.45         10.21         3.96 o
  -6   4  11         37.00         42.98         9.38 o
  -5   4  11         54.51         56.41         6.87 o
  -4   4  11         28.12         37.43         9.00 o
  -3   4  11         52.73         52.65         3.27 o
  -2   4  11         55.39         50.88         3.14 o
  -1   4  11         14.94         13.89         2.26 o
   0   4  11        798.58        745.08        13.92 o
   1   4  11          0.23         -0.94         2.84 o
   2   4  11         42.25         39.13         3.42 o
   3   4  11          3.30          6.00         2.67 o
   4   4  11         92.22         89.14         5.36 o
   5   4  11          0.31          2.28         2.46 o
   6   4  11         36.72         39.21         3.61 o
   7   4  11         14.39         12.17         3.46 o
   8   4  11          3.75         -1.42         3.61 o
   9   4  11          9.67         11.55         4.45 o
  -6   5  11         53.60         49.38         7.42 o
  -5   5  11          8.93          5.78         5.46 o
  -4   5  11         41.14         23.67         3.99 o
  -3   5  11         38.43         27.46         3.98 o
  -2   5  11        266.83        261.18         6.88 o
  -1   5  11        355.80        343.62         7.53 o
   0   5  11          2.37          5.05         2.26 o
   1   5  11        126.23        114.46         6.97 o
   2   5  11        196.65        182.85         7.49 o
   3   5  11         19.37         13.64         2.84 o
   4   5  11         10.16         13.14         3.10 o
   5   5  11         46.21         46.21         5.96 o
   6   5  11          3.41          4.34         2.89 o
   7   5  11          6.21          5.36         3.38 o
   8   5  11         18.12         17.16         4.12 o
   9   5  11         10.57          9.80         4.49 o
  -5   6  11         18.25         19.36         4.65 o
  -4   6  11         43.97         43.24         4.73 o
  -3   6  11        146.85        143.55         6.52 o
  -2   6  11         56.19         46.05         5.04 o
  -1   6  11         22.53         23.29         2.93 o
   0   6  11         34.28         34.54         2.80 o
   1   6  11         47.68         45.71         3.70 o
   2   6  11        174.41        165.31         8.60 o
   3   6  11         77.09         85.04         4.93 o
   4   6  11          0.58         -0.91         2.70 o
   5   6  11        171.34        182.59         7.12 o
   6   6  11          1.00          3.49         3.04 o
   7   6  11        225.74        247.48         7.87 o
   8   6  11         57.48         61.01         5.15 o
  -5   7  11        306.22        316.29        10.40 o
  -4   7  11         12.14          8.52         3.94 o
  -3   7  11         68.39         75.62         7.77 o
  -2   7  11          4.99          4.68         3.25 o
  -1   7  11        156.81        161.93         7.46 o
   0   7  11         55.78         52.98         3.55 o
   1   7  11        210.96        215.70         6.14 o
   2   7  11          0.52          0.50         2.87 o
   3   7  11         62.43         57.16         4.54 o
   4   7  11         45.83         42.60         4.55 o
   5   7  11          2.43         -1.26         3.45 o
   6   7  11          1.59          2.61         3.91 o
   7   7  11          9.51         14.92         4.09 o
   8   7  11         19.24         22.00         4.47 o
  -4   8  11          1.68          1.82         4.01 o
  -3   8  11         46.42         46.99         5.70 o
  -2   8  11        171.18        163.61         7.24 o
  -1   8  11          1.60          3.02         2.98 o
   0   8  11        770.26        772.68        15.59 o
   1   8  11         30.38         27.54         3.33 o
   2   8  11          4.27          5.94         2.77 o
   3   8  11          0.43          2.26         3.24 o
   4   8  11        100.76         89.15         5.92 o
   5   8  11        191.76        194.76         8.08 o
   6   8  11          9.61         13.57         4.69 o
   7   8  11         38.48         47.12        11.35 o
  -4   9  11          0.38         -0.70         4.26 o
  -3   9  11          9.54         11.24         4.53 o
  -2   9  11        118.78        108.72        10.71 o
  -1   9  11          0.81          4.47         3.48 o
   0   9  11        253.43        242.34        10.16 o
   1   9  11        205.69        210.72         9.29 o
   2   9  11         34.79         37.10         3.75 o
   3   9  11        161.14        161.38         6.12 o
   4   9  11          0.16          4.76         4.78 o
   5   9  11         68.44         77.33         6.12 o
   6   9  11          3.62          1.64         4.59 o
  -3  10  11          0.02         -5.13         5.13 o
  -2  10  11         49.16         49.70         4.69 o
  -1  10  11        237.74        246.48        10.15 o
   0  10  11          0.31          3.72         4.24 o
   1  10  11        571.16        584.75        17.02 o
   2  10  11        323.94        315.67        12.35 o
   3  10  11          2.24          1.37         4.23 o
   4  10  11         57.86         58.82         5.99 o
   5  10  11          6.92         11.79         4.85 o
  -1  11  11          0.98         -4.62         4.62 o
   0  11  11         55.55         55.82         5.85 o
   1  11  11         42.40         48.28        11.27 o
   2  11  11         23.16         24.55         7.04 o
   3  11  11          2.16          5.37         7.03 o
   4  11  11         20.29         26.49         5.69 o
   1  -5  12          3.63         15.08         5.71 o
   2  -5  12         23.92         32.77         6.33 o
  -1  -4  12          0.82         -1.37         5.10 o
   0  -4  12         26.80         32.47         5.02 o
   1  -4  12         18.15         19.07         5.34 o
   2  -4  12         38.61         52.06         7.50 o
   3  -4  12         63.49         88.58        19.15 o
   4  -4  12          0.50         -0.07         4.79 o
   5  -4  12         19.82         17.55         5.40 o
  -3  -3  12         18.21         16.54         6.56 o
  -2  -3  12         12.42         21.68         6.22 o
  -1  -3  12          0.11         -0.04         6.26 o
   0  -3  12          3.33          5.70         3.77 o
   1  -3  12         25.66         19.90         5.19 o
   2  -3  12         77.47         77.65         6.97 o
   3  -3  12        146.72        167.52         9.51 o
   4  -3  12         99.09         89.47         7.42 o
   5  -3  12          5.24         -3.39         6.87 o
   6  -3  12         68.66         74.29        10.64 o
  -3  -2  12        156.88        171.45         8.30 o
  -2  -2  12         42.59         50.86         5.62 o
  -1  -2  12         97.79        112.30         9.64 o
   0  -2  12         33.21         46.53         4.76 o
   1  -2  12         86.35         98.39        16.01 o
   2  -2  12          3.20          2.53         3.95 o
   3  -2  12         36.43         37.28         5.51 o
   4  -2  12          0.48          2.81         3.37 o
   5  -2  12         15.10         17.02         5.66 o
   6  -2  12          0.36          2.80         4.69 o
   7  -2  12          3.52          0.68         5.26 o
  -4  -1  12          4.81          6.53         4.99 o
  -3  -1  12         11.92         18.16         4.76 o
  -2  -1  12         47.12         45.17         4.31 o
  -1  -1  12         13.24         11.80         3.80 o
   0  -1  12         45.40         48.21         4.61 o
   1  -1  12        105.15        121.33         7.66 o
   2  -1  12         14.87         17.76         4.45 o
   3  -1  12         17.96         21.33         3.54 o
   4  -1  12         37.00         35.32         3.98 o
   5  -1  12          4.83          0.03         4.17 o
   6  -1  12         30.36         25.93         7.21 o
   7  -1  12          9.36          5.96         4.46 o
  -4   0  12          4.71         10.90         4.71 o
  -3   0  12          0.19         -0.61         3.41 o
  -2   0  12        140.48        145.63         6.65 o
  -1   0  12          2.58          1.99         3.27 o
   0   0  12        102.21        111.34         7.17 o
   1   0  12        615.08        580.60        21.28 o
   2   0  12         40.35         41.78         3.81 o
   3   0  12          0.14          2.55         2.88 o
   4   0  12        117.42        115.35        26.94 o
   5   0  12         53.85         46.03         5.53 o
   6   0  12          0.40          0.11         3.63 o
   7   0  12        157.10        184.24         9.88 o
   8   0  12        223.04        224.80        12.26 o
  -5   1  12         19.64         21.03         5.62 o
  -4   1  12         81.97         77.91         5.60 o
  -3   1  12          0.58          0.04         3.17 o
  -2   1  12         24.34         21.92         3.42 o
  -1   1  12         58.55         58.53         6.25 o
   0   1  12         34.95         36.17         4.96 o
   1   1  12          4.69          0.81         2.73 o
   2   1  12         17.80         20.06         3.36 o
   3   1  12          7.01          7.42         2.77 o
   4   1  12        455.23        433.64        17.12 o
   5   1  12         35.25         33.00         4.18 o
   6   1  12         30.73         33.10         6.64 o
   7   1  12         59.37         66.58         7.97 o
   8   1  12          0.06         -0.56         3.99 o
  -5   2  12         42.15         52.94        13.30 o
  -4   2  12         51.97         63.97         4.85 o
  -3   2  12         43.84         50.53         4.19 o
  -2   2  12         47.21         48.84         4.05 o
  -1   2  12         32.56         35.56         3.48 o
   0   2  12          7.74          7.47         3.42 o
   1   2  12        147.11        147.22         6.08 o
   2   2  12          2.05          4.34         2.80 o
   3   2  12         55.23         65.77         6.63 o
   4   2  12        353.86        359.33        10.33 o
   5   2  12         95.34         89.58         5.47 o
   6   2  12         96.80         98.88         5.82 o
   7   2  12          0.31         -3.11         4.39 o
   8   2  12         14.39         14.33         4.20 o
  -5   3  12         91.62        110.31         8.93 o
  -4   3  12         11.21          6.29         8.37 o
  -3   3  12         11.69          9.95         3.65 o
  -2   3  12        259.16        276.47         7.45 o
  -1   3  12          5.05          6.07         2.36 o
   0   3  12          1.14          4.34         2.78 o
   1   3  12          0.09          5.17         2.78 o
   2   3  12        301.31        311.87        10.26 o
   3   3  12          7.74          9.80         4.79 o
   4   3  12          4.30          6.83         3.32 o
   5   3  12         21.20         24.71         3.81 o
   6   3  12        112.45        108.88         5.30 o
   7   3  12          0.52         -1.70         3.39 o
   8   3  12        156.59        161.74         6.81 o
  -5   4  12          0.04          3.05         5.98 o
  -4   4  12         30.09         37.44         9.48 o
  -3   4  12         40.44         43.71         5.59 o
  -2   4  12        115.61         97.10         4.18 o
  -1   4  12          9.75          9.62         2.55 o
   0   4  12         32.52         38.01         4.48 o
   1   4  12          0.94         -2.95         3.08 o
   2   4  12          5.07          4.06         3.27 o
   3   4  12        255.68        257.77         8.18 o
   4   4  12         84.82         96.91         7.45 o
   5   4  12          1.27         -0.94         2.76 o
   6   4  12         18.11         20.51         3.43 o
   7   4  12         55.88         60.25         4.71 o
   8   4  12          8.98         14.26         4.28 o
  -5   5  12          5.65          0.96         5.89 o
  -4   5  12         31.87         34.65         6.29 o
  -3   5  12          0.03         -1.54         3.46 o
  -2   5  12        280.36        275.80         7.28 o
  -1   5  12         84.25         78.12         5.19 o
   0   5  12         48.59         46.17         4.11 o
   1   5  12        195.86        173.61        10.25 o
   2   5  12         70.23         67.71         4.49 o
   3   5  12         37.26         46.81         4.26 o
   4   5  12         48.19         46.67         5.87 o
   5   5  12          1.42          6.14         3.07 o
   6   5  12         19.35         15.97         3.40 o
   7   5  12         15.54          8.68         3.60 o
   8   5  12          1.82          7.99         4.27 o
  -4   6  12        131.17        134.99         7.27 o
  -3   6  12         16.83         19.95         4.38 o
  -2   6  12         20.13         24.12         4.10 o
  -1   6  12         37.03         41.52         3.57 o
   0   6  12          1.85          2.29         2.90 o
   1   6  12         67.92         67.72         5.56 o
   2   6  12          1.96          1.38         2.95 o
   3   6  12        133.21        145.64         6.62 o
   4   6  12          9.49          7.50         3.44 o
   5   6  12         39.28         39.30         4.51 o
   6   6  12         21.22         21.29         3.79 o
   7   6  12         21.93         19.69         4.15 o
   8   6  12          0.70          7.54         5.28 o
  -4   7  12         70.09         76.25         6.22 o
  -3   7  12          8.04          7.87         4.07 o
  -2   7  12          4.41          4.38         3.76 o
  -1   7  12          5.08         13.26         4.48 o
   0   7  12         96.65         95.41         5.32 o
   1   7  12         70.16         71.20         4.26 o
   2   7  12         45.96         42.25         4.40 o
   3   7  12          0.50          1.34         3.32 o
   4   7  12        117.86        129.76         8.95 o
   5   7  12         86.03         70.90         5.36 o
   6   7  12         54.55         54.63         5.49 o
   7   7  12         16.48         11.37         8.45 o
  -3   8  12         17.62          5.24         4.37 o
  -2   8  12         12.06          9.71         4.12 o
  -1   8  12          9.44         18.54         8.08 o
   0   8  12        205.10        170.14        17.51 o
   1   8  12         11.94         11.67         3.16 o
   2   8  12         69.13         60.01         4.22 o
   3   8  12          2.96          5.40         3.58 o
   4   8  12         29.66         28.19         4.28 o
   5   8  12         12.90         16.68         4.71 o
   6   8  12         39.19         52.87        10.46 o
  -2   9  12          1.09          1.82         4.21 o
  -1   9  12        130.15        113.97         8.04 o
   0   9  12         10.65          5.74         3.99 o
   1   9  12         50.44         55.93         5.35 o
   2   9  12         49.07         46.90         5.77 o
   3   9  12          0.06          3.02         3.44 o
   4   9  12        117.74        126.59         7.21 o
   5   9  12         21.63         24.17         5.13 o
   6   9  12         30.58         33.63         6.63 o
  -1  10  12         58.59         52.12         6.60 o
   0  10  12         14.09         15.80         4.99 o
   1  10  12         72.90         76.35         6.48 o
   2  10  12         75.37         83.86        12.01 o
   3  10  12         46.29         42.85         5.61 o
   4  10  12          0.11          0.54         4.94 o
   0  -3  13          3.34          4.20         5.05 o
   1  -3  13        273.78        294.43        12.56 o
   2  -3  13         62.88         69.84         7.26 o
   3  -3  13        240.88        249.41        11.57 o
   4  -3  13          9.72          8.83         5.34 o
  -2  -2  13        538.10        686.22        13.92 o
  -1  -2  13         87.80         92.29         9.91 o
   0  -2  13         54.46         84.60         7.81 o
   1  -2  13          5.75         10.91         4.71 o
   2  -2  13         44.22         52.32         7.88 o
   3  -2  13          3.17          0.70         4.67 o
   4  -2  13          0.56          0.77         4.65 o
   5  -2  13         12.54         10.82         5.40 o
  -2  -1  13          6.45         16.10         4.25 o
  -1  -1  13        161.90        173.30         9.71 o
   0  -1  13          0.68          1.43         4.72 o
   1  -1  13          1.84          3.24         4.58 o
   2  -1  13          1.87          5.80         4.29 o
   3  -1  13         18.32         15.94         4.99 o
   4  -1  13          0.39          0.21         3.55 o
   5  -1  13          9.32          4.60         5.04 o
   6  -1  13        131.34        132.70         8.86 o
  -3   0  13         65.24         80.56         6.69 o
  -2   0  13         15.74         23.11         4.16 o
  -1   0  13          8.83         18.23         6.24 o
   0   0  13          3.75          8.58         4.64 o
   1   0  13         22.47         38.94         5.73 o
   2   0  13          5.13          4.96         4.27 o
   3   0  13        254.28        253.80         8.41 o
   4   0  13          1.93          1.39         4.46 o
   5   0  13         29.29         36.78         6.63 o
   6   0  13         78.81         70.18         7.17 o
   7   0  13          0.82          3.58         8.51 o
  -3   1  13         26.58         31.34         4.38 o
  -2   1  13         90.26         84.41         5.24 o
  -1   1  13         11.10         15.53         4.05 o
   0   1  13         99.89        122.12        11.99 o
   1   1  13         19.01         13.37         4.67 o
   2   1  13          0.56          3.87         3.31 o
   3   1  13          9.21          9.14         7.01 o
   4   1  13        174.03        175.32         9.25 o
   5   1  13          1.70         -0.96         4.53 o
   6   1  13         63.65         60.23         6.82 o
   7   1  13         29.61         25.41         4.77 o
  -4   2  13          1.48         -0.41         3.99 o
  -3   2  13          0.13          4.45         3.95 o
  -2   2  13         23.72         28.66         4.09 o
  -1   2  13         34.67         33.21         5.28 o
   0   2  13         20.95         28.11         4.95 o
   1   2  13         47.86         56.17         4.59 o
   2   2  13        137.84        129.79         7.39 o
   3   2  13         86.21         76.57         6.18 o
   4   2  13         52.65         58.40        12.62 o
   5   2  13          4.22          5.73         4.49 o
   6   2  13        128.21        123.38        10.04 o
   7   2  13          5.99          7.27         4.76 o
  -4   3  13          2.23          4.10         6.47 o
  -3   3  13         15.47         14.60         3.98 o
  -2   3  13         49.36         55.65         4.52 o
  -1   3  13         78.08         72.53         7.13 o
   0   3  13         68.22         89.69         5.33 o
   1   3  13        105.47         91.55         5.41 o
   2   3  13          6.10          7.30         3.88 o
   3   3  13        121.30        120.43        13.01 o
   4   3  13        874.67        858.33        55.96 o
   5   3  13        282.57        294.71        11.32 o
   6   3  13         14.32         20.26         4.54 o
   7   3  13        124.08        118.29         7.30 o
  -4   4  13          0.24         -3.61         6.28 o
  -3   4  13        149.45        163.36        10.01 o
  -2   4  13          4.82          8.44         3.56 o
  -1   4  13         11.34          9.83         3.17 o
   0   4  13         41.03         32.27         5.42 o
   1   4  13        123.01        142.45         7.78 o
   2   4  13         15.51         14.54         4.20 o
   3   4  13        596.51        622.40        33.03 o
   4   4  13          2.58         -2.91         3.75 o
   5   4  13        678.90        683.22        14.89 o
   6   4  13         19.59         23.20         4.53 o
   7   4  13          2.28          4.47         3.97 o
  -3   5  13         16.14         24.87         6.40 o
  -2   5  13         48.07         40.51         4.87 o
  -1   5  13          7.38          8.07         3.42 o
   0   5  13          6.93          7.16         3.28 o
   1   5  13        302.83        294.16        10.73 o
   2   5  13        230.19        228.86         9.64 o
   3   5  13          1.52          2.81         5.66 o
   4   5  13          6.44         12.45         3.75 o
   5   5  13          0.15          0.38         3.83 o
   6   5  13         64.95         64.48         5.71 o
   7   5  13         25.26         27.04         4.36 o
  -3   6  13          7.94          3.82         5.33 o
  -2   6  13         14.78         17.45        10.16 o
  -1   6  13          4.66          2.66         4.00 o
   0   6  13         44.48         43.84         4.55 o
   1   6  13          0.24          3.29         3.97 o
   2   6  13        340.33        336.75        11.70 o
   3   6  13          8.47          6.65         4.16 o
   4   6  13         36.29         49.96         5.10 o
   5   6  13          6.42         14.82         4.24 o
   6   6  13         38.59         48.48         6.67 o
   7   6  13         20.96         24.64         4.54 o
  -3   7  13          0.21          4.18         4.45 o
  -2   7  13          4.58         -3.19         5.80 o
  -1   7  13         17.33         14.40         7.30 o
   0   7  13        177.04        174.81         9.42 o
   1   7  13        122.76        114.68         6.07 o
   2   7  13          0.16         -1.55         4.17 o
   3   7  13         38.69         40.22         8.17 o
   4   7  13        151.51        155.06        14.91 o
   5   7  13         18.22         18.23         4.56 o
   6   7  13         16.24         17.91         4.85 o
  -2   8  13         20.48         24.19         5.60 o
  -1   8  13         82.83         80.85        11.03 o
   0   8  13          1.56         -0.81         4.13 o
   1   8  13         24.97         23.65         5.16 o
   2   8  13         32.50         36.69         4.08 o
   3   8  13         34.92         25.07         4.65 o
   4   8  13         89.05         97.66         6.30 o
   5   8  13         42.63         38.63         5.23 o
  -1   9  13          8.68         11.95         5.28 o
   0   9  13          0.21         -5.85         5.85 o
   1   9  13         51.48         47.31         6.08 o
   2   9  13         25.64         21.61         4.72 o
   3   9  13        113.09        116.16         5.97 o
   4   9  13          7.70         11.64         4.79 o
   0  -1  14         32.53         30.28         6.21 o
   1  -1  14          0.05          4.06         5.40 o
   2  -1  14          6.80          9.10         5.26 o
   3  -1  14          0.01          1.42         4.92 o
   4  -1  14         48.30         55.62        10.64 o
  -1   0  14        205.35        254.92         9.87 o
   0   0  14         20.17         21.56         5.84 o
   1   0  14         79.81         83.05        10.59 o
   2   0  14          9.21         14.09         5.30 o
   3   0  14         50.11         69.43         8.90 o
   4   0  14          9.43         12.73         5.41 o
   5   0  14          3.56          6.22         5.48 o
  -2   1  14          1.39          8.98         5.72 o
  -1   1  14         79.00         97.72         6.77 o
   0   1  14         47.85         54.14         6.53 o
   1   1  14          0.00         -0.02         4.68 o
   2   1  14         38.10         31.81         5.78 o
   3   1  14         11.92         12.58         4.70 o
   4   1  14          0.75          1.65         4.64 o
   5   1  14          4.28          3.96         5.29 o
  -2   2  14          1.62          2.53         4.47 o
  -1   2  14          0.19         -0.06         4.00 o
   0   2  14         74.91         74.13         7.11 o
   1   2  14          7.28         12.56         5.03 o
   2   2  14        104.45        115.83         7.62 o
   3   2  14        251.73        250.16        10.87 o
   4   2  14         37.53         38.12         5.81 o
   5   2  14          6.51          6.72         5.19 o
   6   2  14         32.98         19.39         6.20 o
  -2   3  14         51.20         56.69         5.84 o
  -1   3  14          0.58         -0.66         4.09 o
   0   3  14          7.05          3.96         5.37 o
   1   3  14         77.08         77.85         6.49 o
   2   3  14         18.51         13.14         4.88 o
   3   3  14         26.62         26.29         5.20 o
   4   3  14         54.44         56.25         6.46 o
   5   3  14         13.42         10.33         5.13 o
   6   3  14         51.31         34.63         6.39 o
  -2   4  14         72.54         82.36         6.36 o
  -1   4  14          8.37          7.74         4.33 o
   0   4  14         32.25         25.43         4.27 o
   1   4  14         28.81         28.14         7.25 o
   2   4  14          0.08          3.51         4.30 o
   3   4  14         10.59          4.60         4.48 o
   4   4  14         41.33         35.03         5.68 o
   5   4  14          3.11          2.50         4.68 o
   6   4  14        136.75        134.16        12.38 o
  -2   5  14          6.70          5.22         8.32 o
  -1   5  14         37.40         47.57         4.95 o
   0   5  14        247.15        272.48         9.44 o
   1   5  14          6.16          4.67         4.48 o
   2   5  14          0.00         -0.23         4.23 o
   3   5  14          2.52         -2.39         4.28 o
   4   5  14        113.97        124.97        11.51 o
   5   5  14          0.64         -2.35         4.87 o
   6   5  14         39.50         44.03         5.31 o
  -1   6  14         51.35         48.58         6.32 o
   0   6  14         30.86         30.07         4.56 o
   1   6  14         21.15         21.49         4.26 o
   2   6  14          2.93         -2.09         4.31 o
   3   6  14          0.00          1.27         4.31 o
   4   6  14         25.14         25.96         5.60 o
   5   6  14         80.94         77.10         5.42 o
  -1   7  14         24.09         24.83         5.78 o
   0   7  14        130.29        138.06        13.49 o
   1   7  14         53.33         42.61         4.84 o
   2   7  14         92.33         79.47        13.25 o
   3   7  14        139.69        124.07         8.27 o
   4   7  14         88.92         84.78         7.52 o
   1   8  14         13.84         14.30         5.42 o
   2   8  14          1.15          1.44         3.96 o
   3   8  14         14.26          9.24         5.52 o
   1   2  15          0.81          0.13         5.22 o
   2   2  15          4.35         11.80         7.74 o
   3   2  15         13.73          7.61         5.13 o
   1   3  15         31.39         30.86         8.71 o
   2   3  15         40.90         43.89         6.29 o
   3   3  15         11.78         12.50         5.76 o
   1   4  15          5.80          5.22         4.78 o
   2   4  15         11.01          7.76         5.14 o
   3   4  15         16.88         15.28         5.54 o
   1   5  15         25.67         25.93         5.99 o
   2   5  15         32.65         29.39         6.05 o
   3   5  15         35.55         37.58         6.26 o
                                                
